# Supplementary material for: A Genome‐Wide Analysis of Structure and Evolution in Irish and British Populations of Bombus terrestris (L. 1758): Implications for Genetic Resource Conservation
Source: Evol Appl. 2025 Aug 8;18(8):e70141. doi: 10.1111/eva.70141 (PMC12334553; doi:10.1111/eva.70141)
Supplement: Supplementary file 2 — Data S2: Supporting information. [file EVA-18-e70141-s002.gz]

Archive with 250 entries (146 files):
- bter_island_comparison
- bter_island_comparison/04_variant_calling
- bter_island_comparison/LICENSE
- bter_island_comparison/07_functional_enrichment_analysis
- bter_island_comparison/03_alignment
- bter_island_comparison/01_data_assessment
- bter_island_comparison/06_selection_based_analysis
- bter_island_comparison/02_data_filtering
- bter_island_comparison/.gitignore
- bter_island_comparison/08_graphics
- bter_island_comparison/.git
- bter_island_comparison/05_population_structure
- bter_island_comparison/05_population_structure/02_admixture_analysis
- bter_island_comparison/05_population_structure/01_principal_component_analysis
- bter_island_comparison/05_population_structure/01_principal_component_analysis/run_and_plot_pca.R
- bter_island_comparison/05_population_structure/02_admixture_analysis/02_plot_output
- bter_island_comparison/05_population_structure/02_admixture_analysis/01_run_admixture
- bter_island_comparison/05_population_structure/02_admixture_analysis/01_run_admixture/run_admixture_pruned.sh
- bter_island_comparison/05_population_structure/02_admixture_analysis/02_plot_output/plot_cv_error_rates.Rmd
- bter_island_comparison/.git/config
- bter_island_comparison/.git/objects
- bter_island_comparison/.git/HEAD
- bter_island_comparison/.git/info
- bter_island_comparison/.git/logs
- bter_island_comparison/.git/description
- bter_island_comparison/.git/hooks
- bter_island_comparison/.git/refs
- bter_island_comparison/.git/index
- bter_island_comparison/.git/packed-refs
- bter_island_comparison/.git/COMMIT_EDITMSG
- bter_island_comparison/.git/refs/heads
- bter_island_comparison/.git/refs/tags
- bter_island_comparison/.git/refs/remotes
- bter_island_comparison/.git/refs/remotes/origin
- bter_island_comparison/.git/refs/remotes/origin/HEAD
- bter_island_comparison/.git/refs/remotes/origin/main
- bter_island_comparison/.git/refs/heads/main
- bter_island_comparison/.git/hooks/commit-msg.sample
- bter_island_comparison/.git/hooks/pre-rebase.sample
- bter_island_comparison/.git/hooks/pre-commit.sample
- bter_island_comparison/.git/hooks/applypatch-msg.sample
- bter_island_comparison/.git/hooks/fsmonitor-watchman.sample
- bter_island_comparison/.git/hooks/pre-receive.sample
- bter_island_comparison/.git/hooks/prepare-commit-msg.sample
- bter_island_comparison/.git/hooks/post-update.sample
- bter_island_comparison/.git/hooks/pre-merge-commit.sample
- bter_island_comparison/.git/hooks/pre-applypatch.sample
- bter_island_comparison/.git/hooks/pre-push.sample
- bter_island_comparison/.git/hooks/update.sample
- bter_island_comparison/.git/hooks/push-to-checkout.sample
- bter_island_comparison/.git/logs/HEAD
- bter_island_comparison/.git/logs/refs
- bter_island_comparison/.git/logs/refs/heads
- bter_island_comparison/.git/logs/refs/remotes
- bter_island_comparison/.git/logs/refs/remotes/origin
- bter_island_comparison/.git/logs/refs/remotes/origin/HEAD
- bter_island_comparison/.git/logs/refs/remotes/origin/main
- bter_island_comparison/.git/logs/refs/heads/main
- bter_island_comparison/.git/info/exclude
- bter_island_comparison/.git/objects/61
- bter_island_comparison/.git/objects/59
- bter_island_comparison/.git/objects/66
- bter_island_comparison/.git/objects/50
- bter_island_comparison/.git/objects/32
- bter_island_comparison/.git/objects/69
- bter_island_comparison/.git/objects/51
- bter_island_comparison/.git/objects/3d
- bter_island_comparison/.git/objects/67
- bter_island_comparison/.git/objects/60
- bter_island_comparison/.git/objects/05
- bter_island_comparison/.git/objects/a4
- bter_island_comparison/.git/objects/a3
- bter_island_comparison/.git/objects/d9
- bter_island_comparison/.git/objects/ac
- bter_island_comparison/.git/objects/a5
- bter_island_comparison/.git/objects/bc
- bter_island_comparison/.git/objects/ae
- bter_island_comparison/.git/objects/c7
- bter_island_comparison/.git/objects/c0
- bter_island_comparison/.git/objects/fc
- bter_island_comparison/.git/objects/f2
- bter_island_comparison/.git/objects/cf
- bter_island_comparison/.git/objects/4b
- bter_island_comparison/.git/objects/pack
- bter_island_comparison/.git/objects/7c
- bter_island_comparison/.git/objects/16
- bter_island_comparison/.git/objects/89
- bter_island_comparison/.git/objects/28
- bter_island_comparison/.git/objects/8f
- bter_island_comparison/.git/objects/10
- bter_island_comparison/.git/objects/21
- bter_island_comparison/.git/objects/2a
- bter_island_comparison/.git/objects/2f
- bter_island_comparison/.git/objects/9f
- bter_island_comparison/.git/objects/6b
- bter_island_comparison/.git/objects/38
- bter_island_comparison/.git/objects/09
- bter_island_comparison/.git/objects/info
- bter_island_comparison/.git/objects/62
- bter_island_comparison/.git/objects/54
- bter_island_comparison/.git/objects/30
- bter_island_comparison/.git/objects/6d
- bter_island_comparison/.git/objects/d4
- bter_island_comparison/.git/objects/b1
- bter_island_comparison/.git/objects/dd
- bter_island_comparison/.git/objects/d5
- bter_island_comparison/.git/objects/a8
- bter_island_comparison/.git/objects/b9
- bter_island_comparison/.git/objects/a1
- bter_island_comparison/.git/objects/cd
- bter_island_comparison/.git/objects/f9
- bter_island_comparison/.git/objects/e7
- bter_island_comparison/.git/objects/cb
- bter_island_comparison/.git/objects/f8
- bter_island_comparison/.git/objects/e0
- bter_island_comparison/.git/objects/2d
- bter_island_comparison/.git/objects/48
- bter_island_comparison/.git/objects/70
- bter_island_comparison/.git/objects/84
- bter_island_comparison/.git/objects/24
- bter_island_comparison/.git/objects/8d
- bter_island_comparison/.git/objects/15
- bter_island_comparison/.git/objects/12
- bter_island_comparison/.git/objects/85
- bter_island_comparison/.git/objects/71
- bter_island_comparison/.git/objects/2e
- bter_island_comparison/.git/objects/2b
- bter_island_comparison/.git/objects/8b
- bter_island_comparison/.git/objects/14
- bter_island_comparison/.git/objects/14/7f4a7f3a418a1986236400d6837f925803eb4e
- bter_island_comparison/.git/objects/8b/ac00be36cedff2076b84bc75cf34c2c6768506
- bter_island_comparison/.git/objects/2b/f2ddb749677bcdb53a4231d13daa08b995575a
- bter_island_comparison/.git/objects/2e/de3dd80630adba479c824409a59e19f541b275
- bter_island_comparison/.git/objects/2e/f1b003a991ca92f89118e5f4ef7272b4c00e71
- bter_island_comparison/.git/objects/71/612dd0a552159ce0fc8908ca57c7f1fd3d5149
- bter_island_comparison/.git/objects/85/ae94e414290e972b540d83594e5823515a5e10
- bter_island_comparison/.git/objects/12/8fc0bd564c07663b6ff03aeeb5b0d0f65b7388
- bter_island_comparison/.git/objects/15/763afa1f6494e5f89f38a4907731fce0279640
- bter_island_comparison/.git/objects/8d/9502ead827b36286543bd2ab5e7c90a2ef750d
- bter_island_comparison/.git/objects/8d/3fa2e664c62202b6f204b9dc4880c18e672b48
- bter_island_comparison/.git/objects/24/f605f254b3a86a24fc64aa55867b692e262d9c
- bter_island_comparison/.git/objects/84/f48d4b01c3c59d20ad396890862b80a67daa3a
- bter_island_comparison/.git/objects/70/fe5c2dc5163b483a7ef9fd87819e93ed1ee7a5
- bter_island_comparison/.git/objects/48/7a1e278de5fb875423564e90edfdfd903a6c67
- bter_island_comparison/.git/objects/48/09bb7aa9f58b81c9ce5c523934fe37162d9f3d
- bter_island_comparison/.git/objects/2d/2f906ce3627b2a3befa5b82312db4700d68c77
- bter_island_comparison/.git/objects/2d/0c62002f8cd7a390407523fcc1ba1b34f684b4
- bter_island_comparison/.git/objects/e0/349a80a4afe3a13052fb3b263ea22bbfa4df29
- bter_island_comparison/.git/objects/f8/ff5d217d53bb80f1e285001e32f06714158b7a
- bter_island_comparison/.git/objects/f8/1f2a705a339ffa1a038717a89488f40fc60386
- bter_island_comparison/.git/objects/cb/7c064816b285d824b1d949e49037f3f2fd086e
- bter_island_comparison/.git/objects/cb/7a95abaf572354c5031467d26410d59fc8e8a9
- bter_island_comparison/.git/objects/e7/b7b4fa18bc34e646769595ba8375997d2a7377
- bter_island_comparison/.git/objects/f9/e023fb887cfed658aacd5a142ecad69b3252f7
- bter_island_comparison/.git/objects/cd/169940d11e8093cf2cdaf293f598a63eb58002
- bter_island_comparison/.git/objects/a1/be6f0b3a900dd19790e9842a2b1e8b69860d4d
- bter_island_comparison/.git/objects/a1/05f121fd394f3f6cbe447549935fe84fd15e34
- bter_island_comparison/.git/objects/b9/1c8dbc4be7881b97b899a5b944b47c9b58ccd0
- bter_island_comparison/.git/objects/a8/0ae2d7ac344d1786e2002d2082cf9a96ed5197
- bter_island_comparison/.git/objects/d5/34556a48b360905f229d5bcdf7801401520712
- bter_island_comparison/.git/objects/dd/6d1c205c9c31ed8df88da72b34182ef6030c22
- bter_island_comparison/.git/objects/b1/8defe85008fa7ff664efbbae375c84d14a3be2
- bter_island_comparison/.git/objects/d4/6c1261b8ab9440d06876bd9bdcaf83f335b9b9
- bter_island_comparison/.git/objects/6d/9d11a5db138e1d7093309b23412b2240c31d5d
- bter_island_comparison/.git/objects/30/8b1a7ab5de3cfdbc0bc9f7b39567f4f4bab8cc
- bter_island_comparison/.git/objects/54/bfc7c96e3fb141e2ff3e2a80eef9526df9b699
- bter_island_comparison/.git/objects/54/8acae600a78b6f7efa4abc6399e2d8919d72d4
- bter_island_comparison/.git/objects/62/336dd18d41ce39b156f992452f8dd7ae0249e9
- bter_island_comparison/.git/objects/09/b9f7e566871ec3e93d1b2724dee370a21c739c
- bter_island_comparison/.git/objects/38/a17083c810d5487265063317490c588c45e9b6
- bter_island_comparison/.git/objects/6b/aacab8db6c51066a7c2a1a3feb213a2714f7ef
- bter_island_comparison/.git/objects/9f/b88092825b362834c34d077dbe080454ccf464
- bter_island_comparison/.git/objects/9f/3e81f634cb74e4a59a53e3a33a841a956079eb
- bter_island_comparison/.git/objects/2f/a3c813214cbb584ae1d6daf6881030584d74fd
- bter_island_comparison/.git/objects/2a/6264359ba24a08013d7e49f6fd4425678555c4
- bter_island_comparison/.git/objects/2a/719f9b3616fe4149d594e3d2438c8bd0547da3
- bter_island_comparison/.git/objects/2a/3c973fee58f3e3740db4b3c0372e7b972d4473
- bter_island_comparison/.git/objects/21/bf24938fbd2847de247ff5f6c4624abc76ffad
- bter_island_comparison/.git/objects/10/3af7dea64a06b3339c14c0913badc1be89fd26
- bter_island_comparison/.git/objects/8f/f9ed64ae677c192a0ac1a469bb5530bfddfd9e
- bter_island_comparison/.git/objects/28/36aabc93554d78d2420b5036706cf8ae6b0771
- bter_island_comparison/.git/objects/89/3219b3289f1493b1f6e3626627002cbdb02e7e
- bter_island_comparison/.git/objects/16/01a8f9d37f8e03654db1fc6ea8fb31a6b741e8
- bter_island_comparison/.git/objects/7c/d8240e897b1d7d6476f90619603e00d1436ba0
- bter_island_comparison/.git/objects/pack/pack-6ffc48e576eccff817d155b700f90e1d46e92698.pack
- bter_island_comparison/.git/objects/pack/pack-6ffc48e576eccff817d155b700f90e1d46e92698.idx
- bter_island_comparison/.git/objects/4b/c41e177848ef66df45cd90afbc0ae991b4b66e
- bter_island_comparison/.git/objects/cf/b3a6e480f0230459fa3d99a488eb872afc6da4
- bter_island_comparison/.git/objects/f2/6288900587368b5bc60f6b505ed39aca68cf4c
- bter_island_comparison/.git/objects/f2/8e56433e8120643cfe6dc3e63e6255559dbe5c
- bter_island_comparison/.git/objects/fc/ebdffe6660a3e4a0ba44237109c35ae66638ed
- bter_island_comparison/.git/objects/c0/2396cfdee4caf8d8210cc2e78eb118ed7d7833
- bter_island_comparison/.git/objects/c7/929f226dc838fdb5a23e853325f52643b891ad
- bter_island_comparison/.git/objects/ae/2e86d2951cc88d881743d2e60ea91bd18fccf5
- bter_island_comparison/.git/objects/ae/cc2906aa543a8774856da50c98e2e8340e9190
- bter_island_comparison/.git/objects/bc/647c7837691d9868f51e67be77376ed4e68c96
- bter_island_comparison/.git/objects/a5/56e2afc2ee4b4b1d1ab9910d3d30407301ff8c
- bter_island_comparison/.git/objects/ac/3727dec090b709b4d4275e725a871ff4a78818
- bter_island_comparison/.git/objects/d9/7b4db7f0665bef32cd704850cf508cdd299d24
- bter_island_comparison/.git/objects/a3/66955ae21c628fd6875f667fca34b61220e011
- bter_island_comparison/.git/objects/a4/dfda11e6719133b52251a1853d20f77ab15944
- bter_island_comparison/.git/objects/05/667af2a86e7c869d84e0aa6014b20c26bfa8f8
- bter_island_comparison/.git/objects/60/6bc87f2d7fb8aa97a411c46b7d298413227a2b
- bter_island_comparison/.git/objects/67/6b7ad285365ca66a057014fe17acacb60a254b
- bter_island_comparison/.git/objects/67/304c80fb3c0763c8de1d700345ff4d159dca48
- bter_island_comparison/.git/objects/3d/f8d2c6e874c521bf3b6bbfff1bee358db11190
- bter_island_comparison/.git/objects/51/4970910fd5cd00b773396c7246be8a99349004
- bter_island_comparison/.git/objects/69/90ba31b085dd45099f518a88cb6fa808a2698e
- bter_island_comparison/.git/objects/32/6e14ede5578ba598f1c1075c1dba614cd8caf1
- bter_island_comparison/.git/objects/32/649340e1f535ee8461233f3f37d14a110b5037
- bter_island_comparison/.git/objects/50/dc77318402c0868af939e11566b86197b80272
- bter_island_comparison/.git/objects/66/0f70035f0376113c7aa01abfb9ae77cb0b2ff2
- bter_island_comparison/.git/objects/59/36e940b31ecdc45acea9b6969e2e8ebac0365f
- bter_island_comparison/.git/objects/59/6da32dd685fff1424549109fc05cc2c27b703a
- bter_island_comparison/.git/objects/61/41183b4f3745cfa4b8b64e2714dfa63ded4c74
- bter_island_comparison/08_graphics/figure_1
- bter_island_comparison/08_graphics/figure_2
- bter_island_comparison/08_graphics/figure_3
- bter_island_comparison/08_graphics/figure_3/._plot_snp_heatmap.Rmd
- bter_island_comparison/08_graphics/figure_3/plot_snp_heatmap.Rmd
- bter_island_comparison/08_graphics/figure_3/._plot_dxy_fst.Rmd
- bter_island_comparison/08_graphics/figure_3/plot_dxy_fst.Rmd
- bter_island_comparison/08_graphics/figure_3/._plot_figure_3.Rmd
- bter_island_comparison/08_graphics/figure_3/plot_figure_3.Rmd
- bter_island_comparison/08_graphics/figure_2/.Rhistory
- bter_island_comparison/08_graphics/figure_2/._analyse_snp_functions.Rmd
- bter_island_comparison/08_graphics/figure_2/analyse_snp_functions.Rmd
- bter_island_comparison/08_graphics/figure_2/plot_xpnsl_10kb_windows_1.Rmd
- bter_island_comparison/08_graphics/figure_1/._make_island_map.Rmd
- bter_island_comparison/08_graphics/figure_1/make_island_map.Rmd
- bter_island_comparison/08_graphics/figure_1/._generate_combined_figure_1.Rmd
- bter_island_comparison/08_graphics/figure_1/generate_combined_figure_1.Rmd
- bter_island_comparison/08_graphics/figure_1/._plot_dxy_irish_british_comp.Rmd
- bter_island_comparison/08_graphics/figure_1/plot_dxy_irish_british_comp.Rmd
- bter_island_comparison/02_data_filtering/run_fastp.sh
- bter_island_comparison/06_selection_based_analysis/02_plot
- bter_island_comparison/06_selection_based_analysis/01_prep
- bter_island_comparison/06_selection_based_analysis/01_prep/01_run_xpnsl
- bter_island_comparison/06_selection_based_analysis/01_prep/01_run_xpnsl/prep_and_run_xpnsl.sh
- bter_island_comparison/06_selection_based_analysis/01_prep/01_run_xpnsl/VCF_to_genomatrix_hap.R
- bter_island_comparison/06_selection_based_analysis/02_plot/._plot_xpnsl_10kb_windows.Rmd
- bter_island_comparison/06_selection_based_analysis/02_plot/plot_xpnsl_10kb_windows.Rmd
- bter_island_comparison/01_data_assessment/._run_qc_checks.sh
- bter_island_comparison/01_data_assessment/run_qc_checks.sh
- bter_island_comparison/03_alignment/run_bwa_mem2.sh
- bter_island_comparison/07_functional_enrichment_analysis/01_run_analysis
- bter_island_comparison/07_functional_enrichment_analysis/01_run_analysis/.Rhistory
- bter_island_comparison/07_functional_enrichment_analysis/01_run_analysis/._go_term_enrichment_fisher_weight01_xpnsl.Rmd
- bter_island_comparison/07_functional_enrichment_analysis/01_run_analysis/go_term_enrichment_fisher_weight01_xpnsl.Rmd
- bter_island_comparison/04_variant_calling/run_freebayes.sh
