# Supplementary material for: A Genome‐Wide Analysis of Structure and Evolution in Irish and British Populations of Bombus terrestris (L. 1758): Implications for Genetic Resource Conservation
Source: Evol Appl. 2025 Aug 8;18(8):e70141. doi: 10.1111/eva.70141 (PMC12334553; doi:10.1111/eva.70141)
Supplement: Supplementary file 2 — Data S2: Supporting information. [file EVA-18-e70141-s002.gz › bter_island_comparison/05_population_structure/01_principal_component_analysis/run_and_plot_pca.R]

#!/usr/bin/env Rscript
#######################################################################
##
## Author: Anonymised           Program: run_and_plot_pca.R
##
##
## Purpose:  
## This script takes a VCF file as input (VCF generated by Freebayes) and using gdsfmt generates a 
## genotype matrix.
## Using this genotypic matrix, SNPRelate performs LD pruning and PCA.
## Visualisation is performed using ggplot2.
## The output is a number of ggplots for:
## - A scatterplot of first two principal components.
## These plots are output as .PNG files.
## 
#######################################################################

# Load libraries; install from scratch if needed
libraries <- c("gdsfmt",
               "SNPRelate",
               "ggplot2",
               "ggpubr",
               "reshape2")
for (lib in libraries) {
    if (require(package = lib, character.only = TRUE)) {
        print("Successful")
    } else {
        print("Installing")
        source("https://bioconductor.org/biocLite.R")
        library(lib, character.only = TRUE )
    }
}

## Create output directory:
dir.create("results")

## Take arguments from the command line:
## Provide access to a copy of the command line arguments supplied when R session is invoked
args <- commandArgs(TRUE)
input        <- args[1] 						# Assign first argument as input
output       <- args[2]
slide_max <- args[3]
slide_snp <- args[4]
ld_threshold <- args[5]
slide_max <- as.numeric(slide_max)
slide_snp <- as.numeric(slide_snp)
ld_threshold <- as.numeric(ld_threshold)

## Load data and perform PCA:
## Assign the input name:  
input_vcf <- input

## Convert VCF to genome data structure (gds) file format
## gds is a container for storing annotation data and SNP genotypes.
## In this format, each byte encodes up to four SNP genotypes thereby reducing file size and access time.
## The GDS format supports data blocking so that only the subset of data that is being processed needs
## to reside in memory. GDS formatted data is also designed for efficient data access to large datasets.

## Use the name of input to designate the name for the GDS file format.
input_vcf_gds <- gsub(".vcf",
                      ".gds",
                      input_vcf)

## Reformat VCF into GDS format
snpgdsVCF2GDS(input_vcf,
              input_vcf_gds,
              method = "biallelic.only")

## Extract genotype information:
input_vcf_gds_genofile <- snpgdsOpen(input_vcf_gds)
print("extracted genotype information")

## Extract genotype information and generate genotypic matrix:  
input_vcf_gds_genofile_matrix <- read.gdsn(index.gdsn(input_vcf_gds_genofile,
                                                      "genotype"))
                                                      
## For performing PCA, it is recommended to perform LD pruning:
snpset <- snpgdsLDpruning(input_vcf_gds_genofile,
                          slide.max.bp = slide_max,
                          slide.max.n = slide_snp,
                          ld.threshold = ld_threshold,
                          autosome.only = FALSE)
print(class(snpset))

samp_id <- read.gdsn(index.gdsn(input_vcf_gds_genofile,
                                "snp.id"))

## Get all selected SNP ids:
snpset.id <- unlist(unname(snpset))

## Perform PCA and store output in variable:  
pca        <- snpgdsPCA(input_vcf_gds_genofile,
                          num.thread = 4,
                          snp.id = snpset.id,
                          autosome.only = FALSE)

## Calculate percentages for principal components:  
pc_percent      <- pca$varprop * 100

## Print rounded up percentages:
print(round(pc_percent, 2))

## Extract sample names from input:  
sample_id     <- read.gdsn(index.gdsn(input_vcf_gds_genofile,
                                      "sample.id"))

## Generate a dataframe containing a column for:
## 1) Sample name
## 2) Treatment condition
## 3) First principal component of interest
## 4) Second principal component of interest
tab <- data.frame(sample.id = pca$sample.id,
                  #pop = factor(pop_code)[match(pca$sample.id, sample_id)],
                  EV1 = pca$eigenvect[, 1],    # the first eigenvector
                  EV2 = pca$eigenvect[, 2],    # the second eigenvector
                  stringsAsFactors = FALSE)

## Rename the samples for plotting:  
new_names <- list()

## Create a list:
for (name in sample_id){
        new_names[name] <- paste(strsplit(name, "_")[[1]][3],
        "_", strsplit(name, "_")[[1]][5],
        sep = "")
}

## Unlist as a character string and update sample ids:
tab$sample.id <- as.character(unlist(new_names))

dir.create(path = "results")
write.table(tab, file = "results/pca_output_15_unannotated.txt",
            quote = FALSE,
            sep = "\t",
            row.names = FALSE,
            col.names = TRUE)

tab <- read.table(file = "results/pca_output_15_annotated.txt",
                  header = TRUE)

## Generate a basic plot:
pca_plot <- ggplot(tab,
                    aes(x = EV1,
                        y = EV2,
                        colour = pop)) +
        geom_point(shape = 16,
                   size = 4,
                   alpha = 0.4,
                   show.legend = TRUE) +
        theme_minimal() +
        xlab(paste("Principal component",
                   1,
                   " ",
                   "(",
                   round(pc_percent[1],
                         2), "%", ")",
                   sep = "")) +
        ylab(paste("Principal component",
                   2,
                   " ",
                   "(",
                   round(pc_percent[2],
                         2), "%", ")",
                   sep = "")) +
              theme(axis.text = element_text(size = 10),
                    axis.title = element_text(size = 10,
                                            face = "bold"),
                    legend.position = "top",
                    legend.title = element_text(size = 10,
                                                face = "bold"))

pca_plot <- pca_plot + scale_colour_discrete('Population',
                                labels = c('Commercial supplier 1',
                                          'Commercial supplier 2',
                                          'Germany',
                                          'Britain',
                                          'Ireland',
                                          'Türkiye'))

## Save:
saveRDS(object = pca_plot,
        file = "results/pca_plot_15.rds")
