# Supplementary material for: A Genome‐Wide Analysis of Structure and Evolution in Irish and British Populations of Bombus terrestris (L. 1758): Implications for Genetic Resource Conservation
Source: Evol Appl. 2025 Aug 8;18(8):e70141. doi: 10.1111/eva.70141 (PMC12334553; doi:10.1111/eva.70141)
Supplement: Supplementary file 2 — Data S2: Supporting information. [file EVA-18-e70141-s002.gz › bter_island_comparison/05_population_structure/02_admixture_analysis/01_run_admixture/run_admixture_pruned.sh]

#!/bin/sh

#SBATCH --time=01:00:00
#SBATCH --nodes=1
#SBATCH -A mulif005c
#SBATCH -p ProdQ

#############################################################################################
## 
## Author: Anonymised             Program: run_admixture.sh
##
##
## Introduction:
## The purpose of this script is to take a plink.bed file generated from a filtered VCF
## containing positions of polymorphic sites in a natural bumblebee population. This script
## run the software tool ADMIXTURE to determine co-ancestry shared amongst samples in the 
## input data file. The software performs cross-validation for each tested population
## and outputs a log file for each level of K tested.
##
#############################################################################################

for K in {1..20};
do
admixture --cv data/pruned_snp_positions_15.plink.bed \
-j20 $K | tee pruned_results_11/log${K}.out;
done
