# Supplementary material for: A Genome‐Wide Analysis of Structure and Evolution in Irish and British Populations of Bombus terrestris (L. 1758): Implications for Genetic Resource Conservation
Source: Evol Appl. 2025 Aug 8;18(8):e70141. doi: 10.1111/eva.70141 (PMC12334553; doi:10.1111/eva.70141)
Supplement: Supplementary file 2 — Data S2: Supporting information. [file EVA-18-e70141-s002.gz › bter_island_comparison/05_population_structure/02_admixture_analysis/02_plot_output/plot_cv_error_rates.Rmd]

1. Load library:  

```{r, message = FALSE}
library(tidyverse)
library(ggpubr)
```

2. Load data:  

```{r, message = FALSE}
run_1 <- read.table(file = "2023-08-07_pong_analysis/data/run_10/pruned_results_10/run_10_input.txt",
                    header = FALSE,
                    col.names = c("K",
                                  "cv_error"))
run_1$run <- 1

run_2 <- read.table(file = "2023-08-07_pong_analysis/data/run_2/pruned_results_2/run_2_input.txt",
                    header = FALSE,
                    col.names = c("K",
                                  "cv_error"))
run_2$run <- 2

run_3 <- read.table(file = "2023-08-07_pong_analysis/data/run_3/pruned_results_3/run_3_input.txt",
                    header = FALSE,
                    col.names = c("K",
                                  "cv_error"))
run_3$run <- 3

run_4 <- read.table(file = "2023-08-07_pong_analysis/data/run_4/pruned_results_4/run_4_input.txt",
                    header = FALSE,
                    col.names = c("K",
                                  "cv_error"))
run_4$run <- 4

run_5 <- read.table(file = "2023-08-07_pong_analysis/data/run_5/pruned_results_5/run_5_input.txt",
                    header = FALSE,
                    col.names = c("K",
                                  "cv_error"))
run_5$run <- 5

run_6 <- read.table(file = "2023-08-07_pong_analysis/data/run_6/pruned_results_6/run_6_input.txt",
                    header = FALSE,
                    col.names = c("K",
                                  "cv_error"))
run_6$run <- 6

run_7 <- read.table(file = "2023-08-07_pong_analysis/data/run_11/pruned_results_11/run_11_input.txt",
                    header = FALSE,
                    col.names = c("K",
                                  "cv_error"))
run_7$run <- 7

run_8 <- read.table(file = "2023-08-07_pong_analysis/data/run_8/pruned_results_8/run_8_input.txt",
                    header = FALSE,
                    col.names = c("K",
                                  "cv_error"))
run_8$run <- 8
```

3. Combine runs into a single dataframe:  

```{r, message = FALSE}
## combine runs into a single dataframe:
combined_runs <- rbind(run_1,
                       run_2,
                       run_3,
                       run_4,
                       run_5,
                       run_6,
                       run_7,
                       run_8)
```

4. Generate plot:

```{r, message = FALSE}
## Plot:
cv_plot <- ggplot(data = combined_runs,
                  aes(x = as.factor(K),
                      y = cv_error,
                      fill = as.factor(K))) +
  xlab("K") +
  ylab("Cross validation error rate") +
  geom_boxplot() +
  theme_bw() +
  theme(axis.title.x = element_text(face = "bold.italic",
                                    size = 12),
        axis.title.y = element_text(face = "bold",
                                    size = 12),
        legend.position = "none")
```

5. Save plot:

```{r, message = FALSE}
## Save:
dir.create(path = "results")
ggsave(filename = "results/cv_plot.png",
       plot = cv_plot)
```

6. Run lintr:

```{r, message = FALSE}
lintr::lint(file = "plot_cv_error_rates.Rmd")
```
