# Supplementary material for: A Genome‐Wide Analysis of Structure and Evolution in Irish and British Populations of Bombus terrestris (L. 1758): Implications for Genetic Resource Conservation
Source: Evol Appl. 2025 Aug 8;18(8):e70141. doi: 10.1111/eva.70141 (PMC12334553; doi:10.1111/eva.70141)
Supplement: Supplementary file 2 — Data S2: Supporting information. [file EVA-18-e70141-s002.gz › bter_island_comparison/08_graphics/figure_3/plot_snp_heatmap.Rmd]

1. Load library:

```{r, message = FALSE}
library(tidyverse)
library(reshape2)
library(ggpubr)
library(SNPRelate)
library(mgsub)
library(usefun)
```

2. Load data:

```{r, message = FALSE}
# Load data and perform PCA:
## Plot PCA of larger number of samples (n=46):
## Assign the input name:  
input_vcf <- "input/10.recode.vcf"

## Convert VCF to genome data structure (gds) file format
## gds is a container for storing annotation data and SNP genotypes.
## In this format, each byte encodes up to four SNP genotypes thereby reducing file size and access time.
## The GDS format supports data blocking so that only the subset of data that is being processed needs
## to reside in memory. GDS formatted data is also designed for efficient data access to large datasets.

## Use the name of input to designate the name for the GDS file format.
input_vcf_gds <- gsub("vcf",
                      "gds",
                      input_vcf)

## Reformat VCF into GDS format
snpgdsVCF2GDS(input_vcf,
              input_vcf_gds,
              method = "biallelic.only")

## Extract genotype information:
input_vcf_gds_genofile <- snpgdsOpen(input_vcf_gds)
print("extracted genotype information")

diss <- snpgdsDiss(input_vcf_gds_genofile)
hc <- snpgdsHCluster(diss)

# close the genotype file
#snpgdsClose(input_vcf_gds_genofile)
sample_id <- read.gdsn(index.gdsn(input_vcf_gds_genofile,
                                     "sample.id"))

## Update sample names for plotting:
sample_names <- as.data.frame(stringr::str_split_fixed(sample_id,
                                                       "_",
                                                       7))

## Paste:
new_names <- sample_names %>%
        dplyr::select(V3,
                      V6) %>%
        unite(x, c(V3, V6), sep = "-", remove = FALSE) %>%
        dplyr::select(x)

country_ids <-  sample_names %>%
        dplyr::select(V3) %>%
        unique()

new_names$y <- mgsub(pattern = c("^KOP",
                 "^BIO",
                 "^GMY",
                 "^TKY"),
     replacement = c("COM_1",
                     "COM_2",
                     "DE",
                     "TU"),
     new_names$x)

new_names$z <- mgsub(pattern = c("^M-",
                 "^P-",
                 "^A-"),
     replacement = c(rep("GB-",
                         3)),
     new_names$y)

non_irish <- c("^KOP",
               "^BIO",
               "^GMY",
               "^TKY",
               "^A^",
               "^M^",
               "^P^")
irish_samples <- outersect(as.vector(country_ids$V3),
                           as.vector(gsub(pattern = "\\^",
                                          replacement = "",
                                          non_irish)))

new_names$w <- mgsub(pattern = irish_samples,
     replacement = c(rep("IE",
                         length(irish_samples))),
     new_names$z)


# split
set.seed(100)

## Update column and row names for plotting:
hc_test <- hc

colnames(hc_test$dist) <- new_names$w
rownames(hc_test$dist) <- new_names$w

rv <- snpgdsCutTree(hc_test)
                    #label.H = TRUE,
                    #label.Z = TRUE)

## Examine patterns:
groupings <- as.data.frame(cbind(rv$samp.group,
                    new_names$y))

groupings_arranged <- groupings %>%
        arrange(V1)

# draw dendrogram
pdf(file = "results/chrom_10_snptree.pdf")
snpgdsDrawTree(rv)
dev.off()

png(file = "results/chrom_10_snptree.png")
snpgdsDrawTree(rv)
dev.off()

dir.create(path = "results")
pdf(file = "results/chrom_10_heatmap.pdf")
heatmap(hc_test$dist,
        margins = c(10,10),
dev.off()

dist_df <- as.data.frame(hc_test$dist)

dist_df$names = row.names(dist_df)

library(ggdendro)
library(dendextend)


colnames(hc_test$dist) <- new_names$w
rownames(hc_test$dist) <- new_names$w
hc_test$hclust$labels <-  new_names$w

dendro_plot <- ggdendrogram(hc_test$hclust,
                            rotate = FALSE,
                            size = 0.5)


dist_melt <- melt(dist_df,
                  id.var = "names")

dist_melt$names <- as.factor(dist_melt$names)
dist_melt$variable <- as.factor(dist_melt$variable)
dist_melt$new <- as.factor(dist_melt$variable)

groupings_arranged$V2 <- as.factor(groupings_arranged$V2)
levels(groupings_arranged$V2) <- unique(groupings_arranged$V2)

levels(dist_melt$names) <- levels(groupings_arranged$V2)
levels(dist_melt$variable) <- sort(unique(as.character(dist_melt$variable)))

dist_melt$names <- factor(dist_melt$names,
                        levels = rev(levels(groupings_arranged$V2)))

dist_melt$new <- factor(dist_melt$new,
                        levels = rev(levels(groupings_arranged$V2)))

## Plot:
test <- dist_melt %>%
        ggplot(aes(x = new,
                   y = names,
                   fill = value)) +
        xlab(label = "Sample name") +
        ylab(label = "Sample name") +
        geom_tile() +
        scale_colour_gradient() +
        theme_bw() +
        theme(axis.text = element_text(size = 6),
                axis.text.x = element_text(hjust = 1,
                                         angle = 90),
              legend.position = "none")    

## Save object:
saveRDS(object = test,
        file = "results/chrom_10_heatmap.rds")

png(file = "results/chrom_10_heatmap.png")
heatmap(hc_test$dist)
dev.off()
```


```{r, message = FALSE}
heatmap_plot <- readRDS(file = "results/chrom_10_heatmap.rds")

populations <-  levels(heatmap_plot$data$new)

population_colours <- c(rep("deepskyblue", 4),
                        rep("green4", 1),
                        rep("deepskyblue", 1),
                        rep("orange", 2),
                        rep("deepskyblue", 1),
                        rep("red", 1),
                        rep("deepskyblue", 2),
                        rep("green4", 3),
                        rep("orange", 1),
                        rep("green4", 4),
                        rep("pink3", 1),
                        rep("deepskyblue", 31),
                        rep("green4", 22),                                    
                        rep("deepskyblue", 1),
                        rep("red", 1),
                        rep("deepskyblue", 1),
                        rep("red", 3),
                        rep("purple", 1),
                        rep("deepskyblue", 1),
                        rep("purple", 1),
                        rep("deepskyblue", 1),
                        rep("purple", 1),
                        rep("orange", 1),
                        rep("pink3", 1))

## Assign to colnames:
#colnames(input_vcf_gds_genofile_matrix) <- positions_to_plot
## Extract genotype information and generate genotypic matrix: 
input_vcf_gds_genofile_matrix <- read.gdsn(index.gdsn(input_vcf_gds_genofile,
                                                      "genotype"))

## Extract positions:
input_vcf_gds_genofile_samples <- read.gdsn(index.gdsn(input_vcf_gds_genofile,
                                                      "sample.id"))

input_vcf_gds_genofile_positions <- read.gdsn(index.gdsn(input_vcf_gds_genofile,
                                                      "snp.position"))


populations_df <- as.data.frame(cbind(input_vcf_gds_genofile_samples,
                    1:length(input_vcf_gds_genofile_samples)))

## Convert into dataframe:
input_vcf_gds_genofile_matrix_subset_df <- as.data.frame(input_vcf_gds_genofile_matrix)
row.names(input_vcf_gds_genofile_matrix_subset_df) <- new_names$w

dat <- input_vcf_gds_genofile_matrix_subset_df[ , 28966:29227]

row_order <- hclust(dist(dat))$order # clustering
col_order <- hclust(dist(t(dat)))$order
# re-order matrix accoring to clustering
dat_new <- dat[row_order, ]
dat_new_df <- as.data.frame(dat_new)
dat_new_df$samples <- rownames(dat_new_df)

## Update column name for plotting:
colnames(dat_new_df) <- c(input_vcf_gds_genofile_positions[28966:29227],
                          "samples")

## Convert heatmap2 into ggplot2 format:
## Reshape:
dat_new_melted <- melt(dat_new_df,
                       id.vars = "samples")

dat_new_melted_ordered <- dat_new_melted[order(dat_new_melted$variable), ]

## Rename:
colnames(dat_new_melted_ordered) <- c("samples",
                                      "variable",
                                      "value")

## Adjust levels:
dat_new_melted_ordered$samples <- factor(dat_new_melted_ordered$samples,
                                 levels = c(unique(as.character(unlist(dat_new_melted_ordered$samples)))))

dat_new_melted_ordered$variable <- factor(as.character(dat_new_melted_ordered$variable),
                                          levels = c(unique(as.character(unlist(dat_new_melted_ordered$variable)))))


colnames(populations_df) <- c("sample_id",
                              "samples")

dat_new_melted_ordered <- dat_new_melted_ordered %>%
        left_join(populations_df)

dat_new_melted_ordered$samples <- factor(dat_new_melted_ordered$samples,
                                 levels = c(unique(as.character(unlist(dat_new_melted_ordered$samples)))))


## Plot:
heatmap_plot_1 <- ggplot(dat_new_melted_ordered,
                       aes(variable, samples)) +
                  geom_tile(aes(fill = value),
                            colour = "grey") +
                  scale_fill_gradient(low = "bisque4",
                                      high = "beige") +
                  ylab("Bumblebee males") +
                  xlab("Genomic position (bp)") +
        theme(legend.title = element_text(size = 12),
              axis.text.y = element_text(size = 6),
              legend.text = element_text(size = 12),
              plot.title = element_text(size = 12),
              axis.title = element_text(size = 12,
                                        face = "bold"),
              axis.text.x = element_text(size = 6,
                                         angle = 45,
                                         hjust = 1)) +
        theme(legend.position = "none") +
        scale_x_discrete(breaks = levels(dat_new_melted_ordered$variable)[c(T,
                                                                            rep(F, 20))])

## Save to file:
ggsave(filename = "results/chrom_10_genotype_matrix.pdf",
       plot = heatmap_plot,
       height = 6,
       width = 12)

## Save to file:
saveRDS(file = "results/heatmap_plot_1.rds",
        object = heatmap_plot_1)
```

Plot one of the regions in the Irish population:

```{r, message = FALSE}
input_vcf_gds_genofile_positions[37150:37400]

dat <- input_vcf_gds_genofile_matrix_subset_df[ , 37150:37400]

row_order <- hclust(dist(dat))$order # clustering
col_order <- hclust(dist(t(dat)))$order
# re-order matrix accoring to clustering
dat_new <- dat[row_order, ]
dat_new_df <- as.data.frame(dat_new)
dat_new_df$samples <- rownames(dat_new_df)

## Update column name for plotting:
colnames(dat_new_df) <- c(input_vcf_gds_genofile_positions[37150:37400],
                          "samples")

## Convert heatmap2 into ggplot2 format:
## Reshape:
dat_new_melted <- melt(dat_new_df,
                       id.vars = "samples")

dat_new_melted_ordered <- dat_new_melted[order(dat_new_melted$variable), ]

## Rename:
colnames(dat_new_melted_ordered) <- c("samples",
                                      "variable",
                                      "value")

## Adjust levels:
dat_new_melted_ordered$samples <- factor(dat_new_melted_ordered$samples,
                                 levels = c(unique(as.character(unlist(dat_new_melted_ordered$samples)))))

dat_new_melted_ordered$variable <- factor(as.character(dat_new_melted_ordered$variable),
                                          levels = c(unique(as.character(unlist(dat_new_melted_ordered$variable)))))


colnames(populations_df) <- c("sample_id",
                              "samples")

dat_new_melted_ordered <- dat_new_melted_ordered %>%
        left_join(populations_df)

dat_new_melted_ordered$samples <- factor(dat_new_melted_ordered$samples,
                                 levels = c(unique(as.character(unlist(dat_new_melted_ordered$samples)))))


## Plot:
heatmap_plot_2 <- ggplot(dat_new_melted_ordered,
                       aes(variable, samples)) +
                  geom_tile(aes(fill = value),
                            colour = "grey") +
                  scale_fill_gradient(low = "bisque4",
                                      high = "beige") +
                  ylab("Bumblebee males") +
                  xlab("Genomic position (bp)") +
        theme(legend.title = element_text(size = 12),
              axis.text.y = element_text(size = 6),
              legend.text = element_text(size = 12),
              plot.title = element_text(size = 12),
              axis.title = element_text(size = 12,
                                        face = "bold"),
              axis.text.x = element_text(size = 6,
                                         angle = 45,
                                         hjust = 1)) +
        theme(legend.position = "none") +
        scale_x_discrete(breaks = levels(dat_new_melted_ordered$variable)[c(T,
                                                                            rep(F, 20))])

```
