# Supplementary material for: A Genome‐Wide Analysis of Structure and Evolution in Irish and British Populations of Bombus terrestris (L. 1758): Implications for Genetic Resource Conservation
Source: Evol Appl. 2025 Aug 8;18(8):e70141. doi: 10.1111/eva.70141 (PMC12334553; doi:10.1111/eva.70141)
Supplement: Supplementary file 2 — Data S2: Supporting information. [file EVA-18-e70141-s002.gz › bter_island_comparison/08_graphics/figure_3/plot_dxy_fst.Rmd]

1. Load libraries:

```{r, message = FALSE}
library(tidyverse)
library(ggpubr)
```

2. Load data:

a) dxy data:

```{r, message = FALSE}
dxy_data <- read.table(file = "input/combined_dxy_diploid.txt",
                       header = FALSE)

## Update column names:
colnames(dxy_data) <- c("pop1",
                        "pop2",
                        "chromosome",
                        "window_pos_1",
                        "window_pos_2",
                        "avg_dxy",
                        "no_sites",
                        "count_diffs",
                        "count_comparisons",
                        "count_missing")

dxy_plot <- dxy_data %>%
  ggplot(aes(x = window_pos_1,
             y = avg_dxy)) +
  xlab("Window position (bp)") +
  ylab("Average dxy") +
  geom_line() +
  geom_hline(yintercept = mean(na.omit(dxy_data$avg_dxy)),
             linetype = "dashed",
             colour = "orange") +
  geom_hline(yintercept = quantile(na.omit(dxy_data$avg_dxy),
                                   0.99),
             linetype = "dashed",
             colour = "purple") +
  facet_wrap(~chromosome) +
  theme_bw() +
  theme(axis.title = element_text(face = "bold",
                                  size = 12))

snp_density_plot <- dxy_data %>%
  ggplot(aes(x = window_pos_1,
             y = no_sites)) +
  xlab("Window position (bp)") +
  ylab("Number of polymorphic sites") +
  geom_line() +
  geom_hline(yintercept = mean(na.omit(dxy_data$no_sites)),
             linetype = "dashed",
             colour = "orange") +
  geom_hline(yintercept = quantile(na.omit(dxy_data$no_sites),
                                   0.99),
             linetype = "dashed",
             colour = "purple") +
  facet_wrap(~chromosome) +
  theme_bw() +
  theme(axis.title = element_text(face = "bold",
                                  size = 12))

snp_density_chr10_plot <- dxy_data %>%
  dplyr::filter(chromosome == "NC_063278.1") %>%
  ggplot(aes(x = window_pos_1,
             y = no_sites)) +
  xlab("Window position (bp)") +
  ylab("Number of polymorphic sites") +
  geom_point() +
  geom_hline(yintercept = mean(na.omit(dxy_data$no_sites)),
             linetype = "dashed",
             colour = "orange") +
  geom_hline(yintercept = quantile(na.omit(dxy_data$no_sites),
                                   0.99),
             linetype = "dashed",
             colour = "purple") +
  theme_bw() +
  theme(axis.title = element_text(face = "bold",
                                  size = 12))

options(scipen = 666)
dxy_chr10_plot <- dxy_data %>%
  dplyr::filter(chromosome == "NC_063278.1") %>%
  ggplot(aes(x = window_pos_1,
             y = avg_dxy)) +
  xlab(label = "Genomic position [bp]") +
  ylab(label = "Mean dxy (10kb slidining windows)") +
  geom_point(alpha = 0.5) +
  geom_hline(yintercept = mean(na.omit(dxy_data$avg_dxy)),
             linetype = "dashed",
             colour = "orange") +
  geom_hline(yintercept = quantile(na.omit(dxy_data$avg_dxy),
                                   0.99),
             linetype = "dashed",
             colour = "purple") +
  theme_bw() +
  theme(axis.title = element_text(face = "bold",
                                  size = 12)) +
  facet_wrap(~pop1 + pop2)

## Save image:
dir.create(path = "results")
ggsave(filename = "results/dxy_chr10_diploid_plot.png",
       plot = dxy_chr10_plot,
       height = 8,
       width = 12)

## Save also as an R object:
saveRDS(object = dxy_chr10_plot,
        file = "results/dxy_chr10_diploid_plot.rds")
```

b) Fst data:

```{r, message = FALSE}
fst_data <- read.table(file = "input/combined_fst_diploid.txt",
                       header = FALSE)

## Update column names:
colnames(fst_data) <- c("pop1",
                        "pop2",
                        "chromosome",
                        "window_pos_1",
                        "window_pos_2",
                        "avg_wc_fst",
                        "no_snps")

## Plot Fst for chromosome 10:
fst_chr10_plot <- fst_data %>%
  dplyr::filter(chromosome == "NC_063278.1") %>%
  ggplot(aes(x = window_pos_1,
             y = avg_wc_fst)) +
  xlab(label = "Genomic position [bp]") +
  ylab(label = "Mean Fst (10kb slidining windows)") +
  geom_point(alpha = 0.5) +
  geom_hline(yintercept = mean(na.omit(fst_data$avg_wc_fst)),
             linetype = "dashed",
             colour = "orange") +
  geom_hline(yintercept = quantile(na.omit(fst_data$avg_wc_fst),
                                   0.99),
             linetype = "dashed",
             colour = "purple") +
  theme_bw() +
  theme(axis.title = element_text(face = "bold",
                                  size = 12)) +
  facet_wrap(~pop1 + pop2)

## Save image:
dir.create(path = "results")
ggsave(filename = "results/fst_chr10_diploid_plot.png",
       plot = fst_chr10_plot,
       height = 8,
       width = 12)

## Save also as an R object:
saveRDS(object = fst_chr10_plot,
        file = "results/fst_chr10_diploid_plot.rds")
```

3. Combine dxy and fst into a merged dataframe:

```{r, message = FALSE}
fst_dxy_combined <- dxy_data %>%
  left_join(fst_data)

## Update levels for plotting:
fst_dxy_combined$chromosome <- as.factor(fst_dxy_combined$chromosome)
levels(fst_dxy_combined$chromosome) <- c(1:18)

## Plot:
fst_dxy_combined_plot <- fst_dxy_combined %>%
  ggplot(aes(x = avg_dxy,
             y = avg_wc_fst,
             colour = as.factor(chromosome))) +
  xlab("Mean dxy [10kb sliding windows]") +
  ylab("Mean Fst [10kb sliding windows]") +
  geom_point(alpha = 0.5) +
  facet_wrap(~pop1 + pop2) +
  theme_bw() +
  theme(axis.title = element_text(face = "bold",
                                  size = 12),
        legend.position = "bottom")

fst_dxy_combined_plot <- fst_dxy_combined_plot +
  labs(colour = "Chromosome")

## Save to file:
ggsave(filename = "results/fst_dxy_combined_diploid_plot.png",
       plot = fst_dxy_combined_plot,
       height = 8,
       width = 12)

## Save also as an R object:
saveRDS(object = fst_dxy_combined_plot,
        file = "results/fst_dxy_combined_diploid_plot.rds")
```

4. Combine plots:

```{r, message = FALSE}
fst_dxy_combined_chr10_plot <- ggarrange(dxy_chr10_plot,
                                         fst_chr10_plot,
                                         ncol = 1,
                                         nrow = 2)

## Write to file:
ggsave(filename = "results/fst_dxy_combined_chr10_dip_plot.png",
       plot = fst_dxy_combined_chr10_plot,
       height = 8,
       width = 12)

## Save also as an R object:
saveRDS(object = fst_dxy_combined_chr10_plot,
        file = "results/fst_dxy_combined_chr10_dip_plot.rds")
```

5. Run lintr:

```{r, message = FALSE}
lintr::lint(file = "plot_dxy_fst.Rmd")
```
