# Supplementary material for: A Genome‐Wide Analysis of Structure and Evolution in Irish and British Populations of Bombus terrestris (L. 1758): Implications for Genetic Resource Conservation
Source: Evol Appl. 2025 Aug 8;18(8):e70141. doi: 10.1111/eva.70141 (PMC12334553; doi:10.1111/eva.70141)
Supplement: Supplementary file 2 — Data S2: Supporting information. [file EVA-18-e70141-s002.gz › bter_island_comparison/08_graphics/figure_3/plot_figure_3.Rmd]

1. Load libraries:

```{r, message = FALSE}
library(tidyverse)
library(ggpubr)
```

2. Load data:

```{r, message = FALSE}
pca_plot <- readRDS(file = "data/pca_plot_15_chrom_10.rds")
heatmap_plot <- readRDS(file = "data/chrom_10_heatmap.rds")
snp_plot <- readRDS(file = "data/heatmap_plot_1.rds")
```

3. Generate a combined plot:

```{r, message = FALSE}
## Update legend:
pca_plot <- pca_plot + guides(colour = guide_legend(nrow = 3)) +
  theme(legend.position = c(.2,.2))

## Update colours:
pca_plot <- pca_plot + scale_colour_manual("Population",
                               values = c("red",
                                        "orange",
                                        "purple",
                                        "deepskyblue",
                                        "green4",
                                        "pink3"),
                               labels = c("Commercial 1",
                                          "Commercial 2",
                                          "Germany",
                                          "Great Britain",
                                          "Ireland",
                                          "Türkiye"))


populations <-  levels(heatmap_plot$data$new)

populations_mod <- gsub(pattern = "-.*",
     replacement = "",
     populations)

populations_mod <- gsub(pattern = "GBT",
     replacement = "GB",
     populations_mod)

population_colours <- c(rep("deepskyblue", 4),
                                            rep("green4", 1),
                                            rep("deepskyblue", 1),
                                            rep("orange", 2),
                                            rep("deepskyblue", 1),
                                            rep("red", 1),
                                            rep("deepskyblue", 2),
                                            rep("green4", 3),
                                            rep("orange", 1),
                                            rep("green4", 4),
                                            rep("pink3", 1),
                                            rep("deepskyblue", 31),
                                            rep("green4", 22),                                    
                                            rep("deepskyblue", 1),
                                            rep("red", 1),                                                                                    rep("deepskyblue", 1),
                                            rep("red", 3),
                                            rep("purple", 1),
                                            rep("deepskyblue", 1),
                                            rep("purple", 1),
                                            rep("deepskyblue", 1),                                                                            rep("purple", 1),                                                                                 rep("orange", 1),                                                                                 rep("pink3", 1))


heatmap_plot <- heatmap_plot + 
theme(axis.text.x = element_text(angle = 45,
                                 hjust = 1,
                                 colour = population_colours)) +
theme(axis.text.y = element_text(angle = 45,
                                 hjust = 1,
                                 colour = population_colours))  


## Load nsl plot for chromosome 10:
options(scipen = 666)
xpnsl_plot <- readRDS(file = "data/xpnsl_chrom_10_plot.rds")

pi_plot <- readRDS(file = "data/combined_pi_10_alt.rds")
                   
pi_plot <- pi_plot + scale_colour_manual("Population",
                               values = c("red",
                                        "orange",
                                        "purple",
                                        "deepskyblue",
                                        "green4",
                                        "pink3"),
                               labels = c("COM_1",
                                          "COM_2",
                                          "DE",
                                          "GB",
                                          "IR",
                                          "TU")) +
  theme(legend.position = "none")
                       
diploid_data <- readRDS(file = "data/fst_chr10_diploid_plot.rds")

combined_a <- ggarrange(xpnsl_plot,
                        pca_plot,
          heatmap_plot,
          ncol = 3,
          nrow = 1,
          align = "hv")

combined_total <- ggarrange(combined_a,
          snp_plot,
          diploid_data,
          nrow = 3,
          ncol = 1)

## Save to file:
ggsave(file = "results/combined_total.pdf",
       plot = combined_total,
       height = 14,
       width = 18)
                                            
```
