# Supplementary material for: A Genome‐Wide Analysis of Structure and Evolution in Irish and British Populations of Bombus terrestris (L. 1758): Implications for Genetic Resource Conservation
Source: Evol Appl. 2025 Aug 8;18(8):e70141. doi: 10.1111/eva.70141 (PMC12334553; doi:10.1111/eva.70141)
Supplement: Supplementary file 2 — Data S2: Supporting information. [file EVA-18-e70141-s002.gz › bter_island_comparison/08_graphics/figure_2/analyse_snp_functions.Rmd]

1. Load libraries:

```{r, message = FALSE}
library(tidyverse)
library(ggpubr)
library(reshape2)
```

2. Load data:

```{r, message = FALSE}
british_xp_nsl_sites <- read.table(file = "input/top_snps_british_sig_snp_coordinates.txt",
                                   header = FALSE)
colnames(british_xp_nsl_sites) <- c("frequency",
                                    "annotation")

irish_xp_nsl_sites <- read.table(file = "input/top_snps_irish_sig_snp_coordinates.txt",
                                   header = FALSE)
colnames(irish_xp_nsl_sites) <- c("frequency",
                                    "annotation")

all_xp_nsl_sites <- read.table(file = "input/genome_wide_all_snp_coordinates.txt",
                               header = FALSE)
colnames(all_xp_nsl_sites) <- c("frequency",
                                    "annotation")
```

3. Check distribution:

```{r, message = FALSE}
## Generate plot:
british_xp_nsl_sites$annotation_simplified <- as.factor(british_xp_nsl_sites$annotation)

## Update levels for plotting:
levels(british_xp_nsl_sites$annotation_simplified)[grep(x = levels(british_xp_nsl_sites$annotation_simplified),
                                        pattern = "UTR")] <- "UTR"
levels(british_xp_nsl_sites$annotation_simplified)[grep(x = levels(british_xp_nsl_sites$annotation_simplified),
                                        pattern = "stream")] <- "5kb up/down-stream"
levels(british_xp_nsl_sites$annotation_simplified)[grep(x = levels(british_xp_nsl_sites$annotation_simplified),
                                        pattern = "intron")] <- "Intron"
levels(british_xp_nsl_sites$annotation_simplified)[grep(x = levels(british_xp_nsl_sites$annotation_simplified),
                                        pattern = "intergenic")] <- "Intergenic"
levels(british_xp_nsl_sites$annotation_simplified)[grep(x = levels(british_xp_nsl_sites$annotation_simplified),
                                        pattern = "non_coding_transcript")] <- "Non-coding RNA"
levels(british_xp_nsl_sites$annotation_simplified)[!(levels(british_xp_nsl_sites$annotation_simplified) %in% c("UTR",
                                                                               "5kb up/down-stream",
                                                                               "Intron",
                                                                               "Intergenic",
                                                                               "Non-coding RNA"))] <- "Coding"

british_xp_nsl_sites$annotation_simplified <- factor(british_xp_nsl_sites$annotation_simplified,
                                     levels = rev(c("Non-coding RNA",
                                                    "Coding",
                                                    "UTR",
                                                    "Intergenic",
                                                    "5kb up/down-stream",
                                                    "Intron")))
levels(british_xp_nsl_sites$annotation_simplified)

## Generate plot:
irish_xp_nsl_sites$annotation_simplified <- as.factor(irish_xp_nsl_sites$annotation)

## Update levels for plotting:
levels(irish_xp_nsl_sites$annotation_simplified)[grep(x = levels(irish_xp_nsl_sites$annotation_simplified),
                                        pattern = "UTR")] <- "UTR"
levels(irish_xp_nsl_sites$annotation_simplified)[grep(x = levels(irish_xp_nsl_sites$annotation_simplified),
                                        pattern = "stream")] <- "5kb up/down-stream"
levels(irish_xp_nsl_sites$annotation_simplified)[grep(x = levels(irish_xp_nsl_sites$annotation_simplified),
                                        pattern = "intron")] <- "Intron"
levels(irish_xp_nsl_sites$annotation_simplified)[grep(x = levels(irish_xp_nsl_sites$annotation_simplified),
                                        pattern = "intergenic")] <- "Intergenic"
levels(irish_xp_nsl_sites$annotation_simplified)[grep(x = levels(irish_xp_nsl_sites$annotation_simplified),
                                        pattern = "non_coding_transcript")] <- "Non-coding RNA"
levels(irish_xp_nsl_sites$annotation_simplified)[!(levels(irish_xp_nsl_sites$annotation_simplified) %in% c("UTR",
                                                                               "5kb up/down-stream",
                                                                               "Intron",
                                                                               "Intergenic",
                                                                               "Non-coding RNA"))] <- "Coding"

irish_xp_nsl_sites$annotation_simplified <- factor(irish_xp_nsl_sites$annotation_simplified,
                                     levels = rev(c("Non-coding RNA",
                                                    "Coding",
                                                    "UTR",
                                                    "Intergenic",
                                                    "5kb up/down-stream",
                                                    "Intron")))
levels(irish_xp_nsl_sites$annotation_simplified)

## Generate plot:
all_xp_nsl_sites$annotation_simplified <- as.factor(all_xp_nsl_sites$annotation)

## Update levels for plotting:
levels(all_xp_nsl_sites$annotation_simplified)[grep(x = levels(all_xp_nsl_sites$annotation_simplified),
                                        pattern = "UTR")] <- "UTR"
levels(all_xp_nsl_sites$annotation_simplified)[grep(x = levels(all_xp_nsl_sites$annotation_simplified),
                                        pattern = "stream")] <- "5kb up/down-stream"
levels(all_xp_nsl_sites$annotation_simplified)[grep(x = levels(all_xp_nsl_sites$annotation_simplified),
                                        pattern = "intron")] <- "Intron"
levels(all_xp_nsl_sites$annotation_simplified)[grep(x = levels(all_xp_nsl_sites$annotation_simplified),
                                        pattern = "intergenic")] <- "Intergenic"
levels(all_xp_nsl_sites$annotation_simplified)[grep(x = levels(all_xp_nsl_sites$annotation_simplified),
                                        pattern = "non_coding_transcript")] <- "Non-coding RNA"
levels(all_xp_nsl_sites$annotation_simplified)[!(levels(all_xp_nsl_sites$annotation_simplified) %in% c("UTR",
                                                                               "5kb up/down-stream",
                                                                               "Intron",
                                                                               "Intergenic",
                                                                               "Non-coding RNA"))] <- "Coding"

all_xp_nsl_sites$annotation_simplified <- factor(all_xp_nsl_sites$annotation_simplified,
                                     levels = rev(c("Non-coding RNA",
                                                    "Coding",
                                                    "UTR",
                                                    "Intergenic",
                                                    "5kb up/down-stream",
                                                    "Intron")))
levels(all_xp_nsl_sites$annotation_simplified)
```

4. Generate plot:

```{r, message = FALSE}
options(scipen = 666)

british_colours <- alpha(colorRampPalette(c("lightblue","navy"))(6),0.6)
irish_colours <- alpha(colorRampPalette(c("lightgreen","darkgreen"))(6),0.6)
all_colours <- alpha(colorRampPalette(c("pink","darkred"))(6),0.6)

names(british_colours) <-  unique(british_xp_nsl_sites$annotation_simplified)
names(irish_colours) <-  unique(irish_xp_nsl_sites$annotation_simplified)
names(all_colours) <-  unique(all_xp_nsl_sites$annotation_simplified)

## Generate histogram:
british_variant_barchart <- ggplot(data = british_xp_nsl_sites,
                            aes(x = annotation_simplified,
                                y = as.numeric(frequency),
                                fill = annotation_simplified)) +
  geom_bar(stat = "identity") +
        theme_bw() +
  theme(axis.title = element_text(face = "bold",
                                  size = 12),
        axis.title.x = element_blank(),
        legend.position = "bottom") +
  ylab("Number of SNPs") +
  xlab("Variant type") +
        ylab("Number of SNPs") +
        xlab("Variant type") +
      scale_fill_manual(name = "Variant type",
                        values = british_colours)


irish_variant_barchart <- ggplot(data = irish_xp_nsl_sites,
                                 aes(x = annotation_simplified,
                                     y = as.numeric(frequency),
                                     fill = annotation_simplified)) +
  geom_bar(stat = "identity") +
  theme_bw() +
  theme(axis.title = element_text(face = "bold",
                                  size = 12),
        axis.title.x = element_blank(),
        legend.position = "bottom") +
  ylab("Number of SNPs") +
  xlab("Variant type") +
  scale_fill_manual(name = "Variant type",
                    values = irish_colours)

all_variant_barchart <- ggplot(data = all_xp_nsl_sites,
                            aes(x = annotation_simplified,
                                y = as.numeric(frequency),
                                fill = annotation_simplified)) +
  geom_bar(stat = "identity") +
        theme_bw() +
  theme(legend.position = "bottom") +
        ylab("Number of SNPs") +
        xlab("Variant type") +
      scale_fill_manual(name = "Variant type",
                        values = all_colours)

## Combine and plot:
combined_barcharts <- ggarrange(british_variant_barchart,
          irish_variant_barchart,
          ncol = 2,
          nrow = 1,
          align = "hv")

## Save:
dir.create(path = "results")
saveRDS(object = combined_barcharts,
        file = "results/combined_variant_barcharts.rds")
```

Compare populations:

```{r, message = FALSE}
british_intronic_snps <-  british_xp_nsl_sites %>%
  dplyr::filter(annotation_simplified == "Intron") %>%
  dplyr::select(frequency) %>%
  colSums()

british_nonintronic_snps <-  british_xp_nsl_sites %>%
  dplyr::filter(annotation_simplified != "Intron") %>%
  dplyr::select(frequency) %>%
  colSums()

irish_intronic_snps <- irish_xp_nsl_sites %>%
  dplyr::filter(annotation_simplified == "Intron") %>%
  dplyr::select(frequency) %>%
  colSums()

irish_nonintronic_snps <- irish_xp_nsl_sites %>%
  dplyr::filter(annotation_simplified != "Intron") %>%
  dplyr::select(frequency) %>%
  colSums()

intron_comp <- chisq.test(rbind(c(british_intronic_snps, irish_intronic_snps),
                 c(british_nonintronic_snps, irish_nonintronic_snps)))

intron_comp$observed
intron_comp$expected

british_intronic_snps / (british_nonintronic_snps + british_intronic_snps)
irish_intronic_snps / (irish_nonintronic_snps + irish_intronic_snps)
```

Upstream/downstream variants:

```{r, message = FALSE}
british_utr_snps <-  british_xp_nsl_sites %>%
  dplyr::filter(annotation_simplified == "UTR") %>%
  dplyr::select(frequency) %>%
  colSums()

british_nonutr_snps <-  british_xp_nsl_sites %>%
  dplyr::filter(annotation_simplified != "UTR") %>%
  dplyr::select(frequency) %>%
  colSums()

irish_utr_snps <- irish_xp_nsl_sites %>%
  dplyr::filter(annotation_simplified == "UTR") %>%
  dplyr::select(frequency) %>%
  colSums()

irish_nonutr_snps <- irish_xp_nsl_sites %>%
  dplyr::filter(annotation_simplified != "UTR") %>%
  dplyr::select(frequency) %>%
  colSums()

utr_comp <- chisq.test(rbind(c(british_utr_snps, irish_utr_snps),
                 c(british_nonutr_snps, irish_nonutr_snps)))

utr_comp$observed
utr_comp$expected

british_utr_snps / (british_nonutr_snps + british_utr_snps)
irish_utr_snps / (irish_nonutr_snps + irish_utr_snps)
```

Intergenic variants:

```{r, message = FALSE}
british_intergenic_snps <-  british_xp_nsl_sites %>%
  dplyr::filter(annotation_simplified == "Intergenic") %>%
  dplyr::select(frequency) %>%
  colSums()

british_nonintergenic_snps <-  british_xp_nsl_sites %>%
  dplyr::filter(annotation_simplified != "Intergenic") %>%
  dplyr::select(frequency) %>%
  colSums()

irish_intergenic_snps <- irish_xp_nsl_sites %>%
  dplyr::filter(annotation_simplified == "Intergenic") %>%
  dplyr::select(frequency) %>%
  colSums()

irish_nonintergenic_snps <- irish_xp_nsl_sites %>%
  dplyr::filter(annotation_simplified != "Intergenic") %>%
  dplyr::select(frequency) %>%
  colSums()

intergenic_comp <- chisq.test(rbind(c(british_intergenic_snps,
                               irish_intergenic_snps),
                             c(british_nonintergenic_snps,
                               irish_nonintergenic_snps)))

intergenic_comp$observed
intergenic_comp$expected

british_intergenic_snps / (british_nonintergenic_snps + british_intergenic_snps)
irish_intergenic_snps / (irish_nonintergenic_snps + irish_intergenic_snps)
```

5kb upstream/downstream variants:

```{r, message = FALSE}
british_ups_snps <-  british_xp_nsl_sites %>%
  dplyr::filter(annotation_simplified == "5kb up/down-stream") %>%
  dplyr::select(frequency) %>%
  colSums()

british_nonups_snps <-  british_xp_nsl_sites %>%
  dplyr::filter(annotation_simplified != "5kb up/down-stream") %>%
  dplyr::select(frequency) %>%
  colSums()

irish_ups_snps <- irish_xp_nsl_sites %>%
  dplyr::filter(annotation_simplified == "5kb up/down-stream") %>%
  dplyr::select(frequency) %>%
  colSums()

irish_nonups_snps <- irish_xp_nsl_sites %>%
  dplyr::filter(annotation_simplified != "5kb up/down-stream") %>%
  dplyr::select(frequency) %>%
  colSums()

ups_comp <- chisq.test(rbind(c(british_ups_snps,
                               irish_ups_snps),
                             c(british_nonups_snps,
                               irish_nonups_snps)))

ups_comp$observed
ups_comp$expected

british_ups_snps / (british_nonups_snps + british_ups_snps)
irish_ups_snps / (irish_nonups_snps + irish_ups_snps)
```

Coding variants:

```{r, message = FALSE}
british_coding_snps <-  british_xp_nsl_sites %>%
  dplyr::filter(annotation_simplified == "Coding") %>%
  dplyr::select(frequency) %>%
  colSums()

british_noncoding_snps <-  british_xp_nsl_sites %>%
  dplyr::filter(annotation_simplified != "Coding") %>%
  dplyr::select(frequency) %>%
  colSums()

irish_coding_snps <- irish_xp_nsl_sites %>%
  dplyr::filter(annotation_simplified == "Coding") %>%
  dplyr::select(frequency) %>%
  colSums()

irish_noncoding_snps <- irish_xp_nsl_sites %>%
  dplyr::filter(annotation_simplified != "Coding") %>%
  dplyr::select(frequency) %>%
  colSums()

coding_comp <- chisq.test(rbind(c(british_coding_snps,
                               irish_coding_snps),
                             c(british_noncoding_snps,
                               irish_noncoding_snps)))

coding_comp$observed
coding_comp$expected

british_coding_snps / (british_noncoding_snps + british_coding_snps)
irish_coding_snps / (irish_noncoding_snps + irish_coding_snps)
```
