# Supplementary material for: A Genome‐Wide Analysis of Structure and Evolution in Irish and British Populations of Bombus terrestris (L. 1758): Implications for Genetic Resource Conservation
Source: Evol Appl. 2025 Aug 8;18(8):e70141. doi: 10.1111/eva.70141 (PMC12334553; doi:10.1111/eva.70141)
Supplement: Supplementary file 2 — Data S2: Supporting information. [file EVA-18-e70141-s002.gz › bter_island_comparison/08_graphics/figure_1/make_island_map.Rmd]

1. Load libraries:

```{r, message = FALSE}
libraries <- c("ggplot2",
               "ggrepel",
               "ggspatial",
               "sf",
               "rnaturalearth",
               "rnaturalearthdata",
               "rgeos")

## Check all libaries are installed:
for (lib in libraries) {
  if (require(package = lib, character.only = TRUE)) {
                print("Successful")
                } else {
                        print("Installing")
                        source("https://bioconductor.org/biocLite.R")
                        biocLite(pkgs = lib)
                        library(lib, character.only = TRUE)
                        }
}
```

2. Load data for plotting from the world as a template background:

```{r, message = FALSE}
## Set theme:
theme_set(theme_bw())

## Load image of the world:
world <- ne_countries(scale = "medium",
                      returnclass = "sf")
```

3. For plotting of collection sites, read in input file containing coordinates:

```{r, message = FALSE}
## Read in data:
data_points <- read.table(file = "data/combined_island_samples.txt",
                          header = FALSE,
                          col.names = c("sample_name",
                                        "site_number_for_plots",
                                        "Latitude",
                                        "Longitude"))
```

4. Generate map of Ireland and Britain:  

```{r, message = FALSE}
## Add population information:
data_points$population <- c(rep("GB", 46),
                            rep("IR", 33))

## Generate plot:
islands_map <- ggplot(data = world) +
        geom_sf() +
        geom_point(data = data_points,
                   aes(x = Longitude,
                       y = Latitude,
                       fill = population),
                   shape = 21,
                   size = 3) +
        coord_sf(xlim = c(-11, 2),
                 ylim = c(57, 50),
                 expand = FALSE) +
        xlab("Longitude") +
        ylab("Latitude") +
        annotation_scale(location = "bl",
                         width_hint = 0.5) +
        theme(legend.position = "none") +
        scale_fill_manual(values = c("deepskyblue",
                                     "green4"))

## Update colour:
islands_map <- islands_map +
               theme(axis.text = element_text(size = 10,
                                              face = "plain"),
                     axis.title = element_text(size = 12,
                                               face = "bold"))

## Save image as an R object:
## Create output directory:
dir.create(path = "results")
saveRDS(islands_map,
        file = "./results/map_of_islands.rds")
```
