# Supplementary material for: A Genome‐Wide Analysis of Structure and Evolution in Irish and British Populations of Bombus terrestris (L. 1758): Implications for Genetic Resource Conservation
Source: Evol Appl. 2025 Aug 8;18(8):e70141. doi: 10.1111/eva.70141 (PMC12334553; doi:10.1111/eva.70141)
Supplement: Supplementary file 2 — Data S2: Supporting information. [file EVA-18-e70141-s002.gz › bter_island_comparison/08_graphics/figure_1/generate_combined_figure_1.Rmd]

1. Load libraries:  

```{r, message = FALSE}
library(tidyr)
library(ggpubr)
library(png)
library(grid)
library(ggside)
```

2. Load data:
- For map;  
- For PCA.  

```{r, message = FALSE}
map_plot <- readRDS(file = "results/map_of_islands.rds")
pca_plot <- readRDS(file = "input/raw_sample_inds_removed_minQ20_samples_removed_15_pca.rds")

## Update legend:
pca_plot <- pca_plot + guides(colour = guide_legend(nrow = 3)) +
  theme(legend.position = c(.6,.8))

## Update colours:
pca_plot <- pca_plot + scale_colour_manual("Population",
                               values = c("red",
                                        "orange",
                                        "purple",
                                        "deepskyblue",
                                        "green4",
                                        "pink3"),
                               labels = c("Commercial 1",
                                          "Commercial 2",
                                          "Germany",
                                          "Great Britain",
                                          "Ireland",
                                          "Türkiye"))

## Load Fst and Dxy plots:
combined_fst_dxy_plot <- readRDS(file = "input/combined_manhattans.rds")
```

3. Load outcome of a admixture-based analysis with visualisation performed using
the software package, PONG.  

```{r, message = FALSE}
## Load image and store as an object:
img <- readPNG(source = "input/K=2_majormode_2024-3-4_9h24m54s_pong.png",
               native = FALSE,
               info = FALSE)

## Convert:
g <- rasterGrob(img,
                interpolate = TRUE)

## Plot:
admix_plot <- qplot(1:5, 1:5,
                    geom = "blank") +
  annotation_custom(g,
                    xmin = -Inf,
                    xmax = Inf,
                    ymin = -Inf,
                    ymax = Inf) +
  geom_point(alpha = 0) +
  theme_bw() +
  theme(axis.ticks = element_blank(),
        axis.text = element_blank(),
        axis.title = element_blank(),
        panel.border = element_blank(),
        panel.grid = element_blank())
```

4. Generate combined plot:

```{r, message = FALSE}
## Update title axes on island map:
map_plot <- map_plot +
  theme_bw() +
  theme(legend.position = "none",
        axis.title = element_text(face = "bold",
                                  size = 10))

## Combine island map and PCA first:
combined_1 <- ggarrange(map_plot,
                        pca_plot,
                        ncol = 2,
                        nrow = 1,
                        labels = c("A",
                                   "B"),
                        align = "hv")

## Save to file:
ggsave(filename = "results/map_pca.pdf",
       plot = combined_1,
       height = 6,
       width = 10)

ggsave(filename = "results/admixture.pdf",
       plot = admix_plot,
       height = 6,
       width = 10)

## For the dxy-fst combined plot, update the axis titles:
combined_fst_dxy_plot <- combined_fst_dxy_plot +
  theme(axis.title = element_text(face = "bold",
                                  size = 12))

ggsave(filename = "results/combined_fst_dxy_plot.pdf",
       plot = combined_fst_dxy_plot,
       height = 8,
       width = 12)
```

5. Save combined plot to file:

```{r, message = FALSE}
combined_plot <- ggarrange(combined_1,
          combined_fst_dxy_plot,
          nrow = 2,
          ncol = 1,
          align = "hv")

## Save:
ggsave(filename = "results/combined_plot.pdf",
       plot = combined_plot,
       height = 20,
       width = 10)
```
