# Supplementary material for: A Genome‐Wide Analysis of Structure and Evolution in Irish and British Populations of Bombus terrestris (L. 1758): Implications for Genetic Resource Conservation
Source: Evol Appl. 2025 Aug 8;18(8):e70141. doi: 10.1111/eva.70141 (PMC12334553; doi:10.1111/eva.70141)
Supplement: Supplementary file 2 — Data S2: Supporting information. [file EVA-18-e70141-s002.gz › bter_island_comparison/08_graphics/figure_1/plot_dxy_irish_british_comp.Rmd]

1. Load libraries:

```{r, message = FALSE}
library(tidyverse)
library(ggpubr)
```

2. Load data:

a) dxy data:

```{r, message = FALSE}
dxy_data <- read.table(file = "data/irish_british_dxy_all_chroms.txt",
                       header = FALSE)

## Update column names:
colnames(dxy_data) <- c("pop1",
                        "pop2",
                        "chromosome",
                        "window_pos_1",
                        "window_pos_2",
                        "avg_dxy",
                        "no_sites",
                        "count_diffs",
                        "count_comparisons",
                        "count_missing")

## Create output directory:
dir.create(path = "results")
```

Plot SNP density:

```{r, message = FALSE}
genome_wide_snp_density <- dxy_data %>%
  ggplot(aes(x = window_pos_1,
             y = no_sites)) +
  xlab(label = "Genomic positions [bp]") +
  ylab(label = "Number of polymorphic sites") +
  geom_point(alpha = 0.5) +
  geom_hline(yintercept = quantile(dxy_data$no_sites,
           0.99),
           linetype = "dashed",
           colour = "purple") +
  facet_wrap(~chromosome) +
  theme_bw() +
  theme(axis.title = element_text(face = "bold",
                                  size = 12))

## Save:
ggsave(filename = "results/genome_wide_snp_density.png",
       plot = genome_wide_snp_density,
       height = 6,
       width = 10)

saveRDS(file = "results/genome_wide_snp_density.rds",
        object = genome_wide_snp_density)

dxy_data %>%
  
dxy_data %>%
  dplyr::filter(chromosome == 10) %>%
  ggplot(aes(x = window_pos_1,
             y = no_sites)) +
  geom_point() +
  geom_hline(yintercept = quantile(dxy_data$no_sites,
           0.99,
           linetype = "dashed",
           colour = "purple")) +
  geom_vline(xintercept = 14990001,
           linetype = "dashed",
           colour = "purple") +
    geom_vline(xintercept = 15000000,
           linetype = "dashed",
           colour = "purple")

dxy_data %>%
  dplyr::filter(chromosome == 10 &
                window_pos_1 > 13590001 &
                window_pos_1 < 15700001) %>%
  ggplot(aes(x = window_pos_1,
             y = no_sites)) +
  geom_point() +
  geom_hline(yintercept = quantile(dxy_data$no_sites,
           0.99,
           linetype = "dashed",
           colour = "purple")) +
  geom_vline(xintercept = 14905572,
           linetype = "dashed",
           colour = "purple") +
    geom_vline(xintercept = 15107979,
           linetype = "dashed",
           colour = "purple")

dxy_data %>%
  dplyr::filter(no_sites > quantile(dxy_data$no_sites,
           0.99)) %>%
  nrow()

top_99 <- dxy_data %>%
  dplyr::filter(no_sites > quantile(dxy_data$no_sites,
           0.99))

top_99 %>%
  dplyr::filter(chromosome == 10)

table(top_99$chromosome)

```

Generate genome-wide plots:
a) dxy:

```{r, message = FALSE}
dxy_plot <- dxy_data %>%
  ggplot(aes(x = window_pos_1,
             y = avg_dxy)) +
  xlab("Window position (bp)") +
  ylab("Average dxy") +
  geom_line() +
  geom_hline(yintercept = mean(na.omit(dxy_data$avg_dxy)),
             linetype = "dashed",
             colour = "orange") +
  geom_hline(yintercept = quantile(na.omit(dxy_data$avg_dxy),
                                   0.99),
             linetype = "dashed",
             colour = "purple") +
  facet_wrap(~chromosome) +
  theme_bw() +
  theme(axis.title = element_text(face = "bold",
                                  size = 12))

## Save to file:
ggsave(filename = "results/genome_wide_dxy_ireland_britain.png",
       plot = dxy_plot,
       height = 12,
       width = 10)
```

b) Fst data:

```{r, message = FALSE}
fst_data <- read.table(file = "data/irish_british_fst_all_chroms.txt",
                       header = FALSE)

## Update column names:
colnames(fst_data) <- c("pop1",
                        "pop2",
                        "chromosome",
                        "window_pos_1",
                        "window_pos_2",
                        "avg_wc_fst",
                        "no_snps")

fst_plot <- fst_data %>%
  ggplot(aes(x = window_pos_1,
             y = avg_wc_fst)) +
  geom_line() +
  geom_hline(yintercept = mean(na.omit(fst_data$avg_wc_fst)),
             linetype = "dashed",
             colour = "orange") +
  geom_hline(yintercept = quantile(na.omit(fst_data$avg_wc_fst),
                                   0.99),
             linetype = "dashed",
             colour = "purple") +
  facet_wrap(~chromosome)

## Save to file:
ggsave(filename = "results/genome_wide_fst_ireland_britain.png",
       plot = fst_plot,
       height = 12,
       width = 10)
```

Join dxy and fst estimates and exaine the relationship:

```{r, message = FALSE}
fst_dxy_combined <- dxy_data %>%
  left_join(fst_data)

## Plot:
combined_fst_dxy_plot <- fst_dxy_combined %>%
  ggplot(aes(x = avg_dxy,
             y = avg_wc_fst)) +
  xlab(label = "dxy (10kb sliding windows)") +
  ylab(label = "fst (10kb sliding windows)") +
  geom_point(alpha = 0.5) +
  geom_smooth(method = "lm") +
  theme_bw() +
  theme(axis.title = element_text(face = "bold",
                                  size = 10)) +
  stat_cor()

## Update legend:
combined_fst_dxy_plot <- combined_fst_dxy_plot +
  labs(colour = "Chromosome")

## Save to file:
ggsave(filename = "results/genome_wide_scatterplot_dxy_fst.png",
       plot = combined_fst_dxy_plot,
       height = 8,
       width = 8)
```

Plot against each other:

```{r, message = FALSE}
ggarrange(dxy_plot,
          fst_plot,
          ncol = 1,
          nrow = 2)
```

Calculate summary statistics for:
- dxy
- fst

```{r, message = FALSE}
## Generate summary statistics:
summary(fst_dxy_combined$avg_dxy)
summary(fst_dxy_combined$avg_wc_fst)
```

Plot just chromosome 10:

```{r, message = FALSE}
## Turn scientific notation off:
options(scipen = 666)

dxy_chr_10_plot <- dxy_data %>%
  dplyr::filter(chromosome == 10) %>%
  ggplot(aes(x = window_pos_1,
             y = avg_dxy)) +
  xlab(label = "Genomic position [bp]") +
  ylab(label = "Mean dxy (10kb slidining windows)") +
  geom_point(alpha = 0.5) +
  geom_hline(yintercept = mean(na.omit(dxy_data$avg_dxy)),
             linetype = "dashed",
             colour = "orange") +
  geom_hline(yintercept = quantile(na.omit(dxy_data$avg_dxy),
                                   0.99),
             linetype = "dashed",
             colour = "purple") +
  theme_bw() +
  theme(axis.title = element_text(face = "bold",
                                  size = 12))

## Save:
ggsave(filename = "results/dxy_chr_10_plot.png",
       plot = dxy_chr_10_plot,
       height = 8,
       width = 10)

## Plot and save Fst plot for chromosome 10:
fst_chr_10_plot <- fst_data %>%
  dplyr::filter(chromosome == 10) %>%
  ggplot(aes(x = window_pos_1,
             y = avg_wc_fst)) +
  xlab(label = "Genomic position [bp]") +
  ylab(label = "Mean Fst (10kb slidining windows)") +
  geom_point(alpha = 0.5) +
  geom_hline(yintercept = mean(na.omit(fst_data$avg_wc_fst)),
             linetype = "dashed",
             colour = "orange") +
  geom_hline(yintercept = quantile(na.omit(fst_data$avg_wc_fst),
                                   0.99),
             linetype = "dashed",
             colour = "purple") +
  theme_bw() +
  theme(axis.title = element_text(face = "bold",
                                  size = 12))

## Save:
ggsave(filename = "results/fst_chr_10_plot.png",
       plot = fst_chr_10_plot,
       height = 8,
       width = 10)

## Combine, plot and save:
combined_chr_10_plot <- ggarrange(dxy_chr_10_plot,
                                  fst_chr_10_plot,
                                  nrow = 2,
                                  ncol = 1,
                                  align = "v")

## Save:
ggsave(filename = "results/combined_chr_10_plot.png",
       plot = combined_chr_10_plot,
       height = 8,
       width = 10)

## Save also as an R object:
saveRDS(object = combined_chr_10_plot,
        file = "results/combined_chr_10_plot.rds")
```
Examine outlier regions of the genome:

```{r, message = FALSE}
## Calculate z-score for dxy:
dxy_data_perc_sd <- sd(na.omit(dxy_data$avg_dxy)) *
sqrt((length(dxy_data$avg_dxy) - 1) /
                              (length(dxy_data$avg_dxy)))
dxy_data_perc_mean <- mean(na.omit(dxy_data$avg_dxy))

dxy_data$dxy_zscores <- (dxy_data$avg_dxy - dxy_data_perc_mean) / dxy_data_perc_sd

## Calculate p value:
dxy_data$dxy_pvalue2sided <- 2 * pnorm(-abs(dxy_data$dxy_zscores))

## Subset:
dxy_data %>%
  dplyr::filter(dxy_pvalue2sided < 0.05) %>%
  nrow()
```

Calculate and plot Fst:

```{r, message = FALSE}
## Calculate z-score for dxy:
fst_data_perc_sd <- sd(na.omit(fst_data$avg_wc_fst)) *
sqrt((length(fst_data$avg_wc_fst) - 1) /
                              (length(fst_data$avg_wc_fst)))
fst_data_perc_mean <- mean(na.omit(fst_data$avg_wc_fst))

fst_data$fst_zscores <- (fst_data$avg_wc_fst - fst_data_perc_mean) / fst_data_perc_sd

## Calculate p value:
fst_data$fst_pvalue2sided <- 2 * pnorm(-abs(fst_data$fst_zscores))

## Subset:
fst_data %>%
  dplyr::filter(fst_pvalue2sided < 0.05) %>%
  nrow()
```

```{r, mssage = FALSE}
## Add a positions column:
fst_data$combined_window <- paste(fst_data$CHR,
                                 "-",
                                 fst_data$window_pos_1,
                                 sep = "")

fst_sig <- fst_data %>%
  dplyr::filter(fst_pvalue2sided < 0.05 &
                fst_zscores > 0.1)

## Add a positions column:
dxy_data$combined_window <- paste(dxy_data$CHR,
                                 "-",
                                 dxy_data$window_pos_1,
                                 sep = "")

dxy_sig <- dxy_data %>%
  dplyr::filter(dxy_pvalue2sided < 0.05 &
                dxy_zscores > 0.2)

## Check overlap:
table(table(c(fst_sig$combined_window,
              dxy_sig$combined_window)))

overlap_windows_df <- as.data.frame(table(c(fst_sig$combined_window,
                                    dxy_sig$combined_window)))

position_to_highlight <- overlap_windows_df %>%
  dplyr::filter(Freq == 2) %>%
  dplyr::select(Var1)
```

Generate Manhattan plots:

```{r, message = FALSE}
## For dxy:
colnames(dxy_data)[3] <- "CHR"
colnames(dxy_data)[5] <- "BP"
colnames(dxy_data)[6] <- "P"

dxy_don <- dxy_data %>% 
  
  # Compute chromosome size
  group_by(CHR) %>% 
  summarise(chr_len = max(BP)) %>% 
  
  # Calculate cumulative position of each chromosome
  mutate(tot = cumsum(chr_len) - chr_len) %>%
  dplyr::select(-chr_len) %>%
  
  # Add this info to the initial dataset
  left_join(dxy_data, ., by=c("CHR"="CHR")) %>%
  
  # Add a cumulative position of each SNP
  arrange(CHR, BP) %>%
  mutate( BPcum=BP+tot)

dxy_axisdf = dxy_don %>%
  group_by(CHR) %>%
  summarize(center=( max(BPcum) + min(BPcum) ) / 2 )

dxy_manhattan_plot <- ggplot(dxy_don,
       aes(x = BPcum,
           y = P)) +
  xlab(label = "Genomic positions [bp]") +
  ylab(label = "Mean dxy [10k sliding windows]") +

    # Show all points
    geom_point( aes(color = as.factor(CHR)),
                alpha = 0.8,
                size = 1.3) +
    geom_point(data = subset(dxy_don,
                             dxy_pvalue2sided < 0.05 &
                             P > 0.2),
                fill = "yellow",
               colour = "black",
               pch = 21,
                alpha = 0.8,
                size = 1.3) +
    geom_point(data = subset(dxy_don,
                             combined_window %in% position_to_highlight$Var1),
                fill = "red",
               colour = "black",
               pch = 21,
                alpha = 0.8,
                size = 1.3) +
    scale_color_manual(values = rep(c("grey",
                                      "pink"), 22 )) +
    
    # custom X axis:
    scale_x_continuous( label = dxy_axisdf$CHR,
                        breaks = dxy_axisdf$center ) +
    scale_y_continuous(expand = c(0, 0) ) +     # remove space between plot area and x axis
  ylim(0, 0.75) +
    # Custom the theme:
    theme_bw() +
    theme(
      axis.title = element_text(face = "bold",
                                size = 12),
      legend.position="none",
      panel.border = element_blank(),
      panel.grid.major.x = element_blank(),
      panel.grid.minor.x = element_blank()
    )

## For Fst:
colnames(fst_data)[3] <- "CHR"
colnames(fst_data)[5] <- "BP"
colnames(fst_data)[6] <- "P"

fst_don <- fst_data %>% 
  
  # Compute chromosome size
  group_by(CHR) %>% 
  summarise(chr_len = max(BP)) %>% 
  
  # Calculate cumulative position of each chromosome
  mutate(tot = cumsum(chr_len) - chr_len) %>%
  dplyr::select(-chr_len) %>%
  
  # Add this info to the initial dataset
  left_join(fst_data, ., by=c("CHR"="CHR")) %>%
  
  # Add a cumulative position of each SNP
  arrange(CHR, BP) %>%
  mutate( BPcum=BP+tot)

fst_axisdf = fst_don %>%
  group_by(CHR) %>%
  summarize(center=( max(BPcum) + min(BPcum) ) / 2 )

fst_manhattan_plot <- ggplot(fst_don,
       aes(x = BPcum,
           y = P)) +
  
  xlab(label = "Genomic positions [bp]") +
  ylab(label = "Mean Fst [10k sliding windows]") +
    # Show all points
    geom_point( aes(color = as.factor(CHR)),
                alpha = 0.8,
                size = 1.3) +
    geom_point(data = subset(fst_don,
                             fst_pvalue2sided < 0.05 &
                             P > 0.1),
                fill = "yellow",
               colour = "black",
               pch = 21,
                alpha = 0.8,
                size = 1.3) +
    geom_point(data = subset(fst_don,
                             combined_window %in% position_to_highlight$Var1),
                fill = "red",
               colour = "black",
               pch = 21,
                alpha = 0.8,
                size = 1.3) +
    scale_color_manual(values = rep(c("grey",
                                      "skyblue"), 22 )) +
    
    # custom X axis:
    scale_x_continuous( label = fst_axisdf$CHR,
                        breaks = fst_axisdf$center ) +
    scale_y_continuous(expand = c(0, 0)) +     # remove space between plot area and x axis
  ylim(0, 0.75) +
    # Custom the theme:
    theme_bw() +
    theme( 
      axis.title = element_text(face = "bold",
                                size = 12),
      legend.position="none",
      panel.border = element_blank(),
      panel.grid.major.x = element_blank(),
      panel.grid.minor.x = element_blank()
    )
```

Combine:

```{r, message = FALSE}
combined_manhattans <- ggarrange(fst_manhattan_plot,
                                 dxy_manhattan_plot,
                                 nrow = 2,
                                 ncol = 1)

## Save to file:
ggsave(filename = "results/combined_manhattans.png",
       plot = combined_manhattans,
       height = 8,
       width = 12)

## Save to object:
saveRDS(file = "results/combined_manhattans.rds",
       object = combined_manhattans)
```


Run lintr:

```{r, message = FALSE}
lintr::lint(file = "plot_dxy_irish_british_comp.Rmd")
```
