# Supplementary material for: A Genome‐Wide Analysis of Structure and Evolution in Irish and British Populations of Bombus terrestris (L. 1758): Implications for Genetic Resource Conservation
Source: Evol Appl. 2025 Aug 8;18(8):e70141. doi: 10.1111/eva.70141 (PMC12334553; doi:10.1111/eva.70141)
Supplement: Supplementary file 2 — Data S2: Supporting information. [file EVA-18-e70141-s002.gz › bter_island_comparison/02_data_filtering/run_fastp.sh]

#!/bin/sh
#SBATCH --time=06:00:00
#SBATCH --nodes=1
#SBATCH -A mulif005c
#SBATCH -p ProdQ

#############################################################################################
##
## Author: Anonymised         	Program: run_fastp.sh
##
##
## Program:
## This script takes FastQC files as input and performs filtering using fastp.
## The output of the script is filtered reads that can be used for genome alignment
#############################################################################################

for file in input/*1.fq.gz;
do
reverse="$(echo $file |cut -d '_' -f 1-5)";
output="$(echo $reverse |cut -d '/' -f 2)" ;
echo $output;
fastp -i $file \
-I "$reverse"_2.fq.gz \
-o results/"$output"_1.fq.gz \
-O results/"$output"_2.fq.gz \
--adapter_sequence AATGATACGGCGACCACCGAGATCTACACTCTTTCCCTACACGACGCTCTTCCGATCT \
--adapter_sequence_r2 GATCGGAAGAGCACACGTCTGAACTCCAGTCACATCACGATCTCGTATGCCGTCTTCTGCTTG \
--detect_adapter_for_pe \
-q 20 \
-u 40 \
--n_base_limit 15 \
-l 50 \
-p \
--thread 20;
done
