# Supplementary material for: A Genome‐Wide Analysis of Structure and Evolution in Irish and British Populations of Bombus terrestris (L. 1758): Implications for Genetic Resource Conservation
Source: Evol Appl. 2025 Aug 8;18(8):e70141. doi: 10.1111/eva.70141 (PMC12334553; doi:10.1111/eva.70141)
Supplement: Supplementary file 2 — Data S2: Supporting information. [file EVA-18-e70141-s002.gz › bter_island_comparison/06_selection_based_analysis/01_prep/01_run_xpnsl/prep_and_run_xpnsl.sh]

#!/bin/sh

#####################################################################################
##
## Authors: Anonymised    Program: prep_and_run_xpnsl.sh
##
##
## Purpose:
## The script takes a VCF file as input.
## The first step involves the subsetting of the VCF into individual chromosomes 
## or contigs.
## The second step converts VCF into a genotype matrix (hap file).
## The third step generates a map of physical distance for polymorphic sites (map file).
## The fourth step runs xp-nsl using a reference and non-reference population.
## The fifth step normalises xp-nsl counts generated for each site against
## the background genome.
## The script outputs a tab-delimited text file containing the name of tested
## SNPs, including their physical location in the genome assembly, as well as
## the assigned xp-nsl and normalised measure.
##
## The steps below are modified from an approach developed by Colgan et al. (2022, MBE).
##
#####################################################################################

## Create subdirectories:
mkdir input/variant_files
mkdir input/hap
mkdir input/map
mkdir results

## Take input from the command line:
input_vcf=$1

cd input

## Create a file containing list of chromosome/LG names:
grep -v '#' "$input_vcf" | \
cut -f 1 | sort | uniq > chromosome_list.txt

## Using the chromosome list, create individual vcf files for each chromosome:
while read line
do
vcftools --vcf "$input_vcf"  \
--chr "$line" \
--recode \
--out variant_files/"$line"
done < chromosome_list.txt

## The next step creates a haplotype file for each individual:
for name in variant_files/*.vcf;
do
abbrev_name="$(echo "$name" | cut -d '.' -f 1,2 - | cut -d '/' -f 2 )";
Rscript ../VCF_to_genomatrix_hap.R \
"$name" \
hap/"$abbrev_name".gds \
hap/"$abbrev_name".hap.out \
map/"$abbrev_name".map.out;
done

## Generate a genetic map:
## This approach works for xp-nsl where genetic distance between snps is not required - only physical distance:
for name in variant_files/*vcf;
do
new_name="$(echo "$name" | cut -d '.' -f 1,2 | cut -d '/' -f 2 )";
## Run plink
plink --vcf "$name" \
      --double-id \
      --allow-extra-chr \
      --out map/"$new_name";
## Subset columns of interest:
cut -f 1,2,3,4 map/"$new_name".bim > map/"$new_name".tmp;
awk '{ print $1,$2,$4,$4 }' map/"$new_name".tmp | tr ' ' '\t' > map/"$new_name".map;
done

## Run xp-nsl
for name in hap/*.out;
do
new_name="$(echo "$name" | cut -d '/' -f 2 | cut -d '.' -f 1,2 )";
echo "$new_name";
selscan --xpnsl \
--ref hap/"$new_name".hap.out \
--hap ../british_data/hap/"$new_name".hap.out \
--map map/"$new_name".map.out \
--threads 20 \
--out ../results_irish_vs_british/"$new_name"_xpnsl;
done

## Normalise output:
norm --xpnsl --files ../results/*out

## To add chromosome information to each output file:
cd ../results
for name in *norm;
do
chrom_name="$(echo "$name" | cut -d '.' -f 1 )";
while read line;
do
echo "$chrom_name" >> "$chrom_name".tmp;
done < "$name";
paste "$chrom_name".tmp "$name" >> "$name"_plus_chrom.txt;
done 
