# Supplementary material for: A Genome‐Wide Analysis of Structure and Evolution in Irish and British Populations of Bombus terrestris (L. 1758): Implications for Genetic Resource Conservation
Source: Evol Appl. 2025 Aug 8;18(8):e70141. doi: 10.1111/eva.70141 (PMC12334553; doi:10.1111/eva.70141)
Supplement: Supplementary file 2 — Data S2: Supporting information. [file EVA-18-e70141-s002.gz › bter_island_comparison/06_selection_based_analysis/01_prep/01_run_xpnsl/VCF_to_genomatrix_hap.R]

#!/usr/bin/env Rscript
##############################################################################
##
## Author: Anonymised                Name: VCF_to_genomatrix_hap.R
## 
## 
## Purpose:
## Code to take VCF as input and generate genotypic matrix for each.
##
##
##############################################################################

# Load libraries; install from scratch if needed
libraries <- c("gdsfmt",
               "SNPRelate",
               "MASS")
               #"corrplot",
               #"ggplot2",
               #"reshape2")
for (lib in libraries) {
    if (require(package = lib, character.only = TRUE)) {
        print("Successful")
    } else {
        print("Installing")
        source("https://bioconductor.org/biocLite.R")
        biocLite(pkgs = lib)
        library(lib, character.only = TRUE )
    }
}

## Provide access to a copy of the command line arguments supplied when R session is invoked
args <- commandArgs(TRUE)
input      <- args[1]           # Assign first argument as input
input_gds  <- args[2]           # Assign second argument as input.gds file
output_hap <- args[3]           # Assign third argument as hap output
output_map <- args[4]           # Assign fourth argument as map output

message(paste("will output to", output_hap))

# Define function 'vcf_to_genomatrix'
vcf_to_genomatrix_hap <- function(data,
                                  data.gds,
                                  output_hap,
                                  output_map) {
        # Reformat the input
        snpgdsVCF2GDS(data,
                      data.gds,
                      method= "biallelic.only")
        ## Generate a summary of SNP information
        print(snpgdsSummary(data.gds))
        ## Open the GDS file
        genofile <- snpgdsOpen(data.gds)
        ## Output "genotype" matrix and store within variable 'g'
        genotype_matrix <- read.gdsn(index.gdsn(genofile, "genotype"))
        ## Format change '2' to '1'
        genotype_matrix[genotype_matrix==2] <- 1
        snp_chromosome <- read.gdsn(index.gdsn(genofile,
                                    "snp.chromosome"))
        snp_position <- read.gdsn(index.gdsn(genofile,
                                  "snp.position"))
        output_df <- as.data.frame(cbind(snp_chromosome,
                                         snp_position))
        output_df$snp_name <- "."
        output_df$snp_position_2 <- snp_position
        output_df <- output_df[ , c(1,
                                    3,
                                    2,
                                    4)]
        ## Write matrix to file
        write.matrix(genotype_matrix,
                     file = output_hap,
                     sep = " ")
        ## SNP positions to file
        write.table(output_df,
                    file = output_map,
                    sep = "\t",
                    col.names = FALSE,
                    row.names = FALSE,
                    quote = FALSE)
}

## Call function:
vcf_to_genomatrix_hap(data = input,
                      data.gds = input_gds,
                      output_hap = output_hap,
                      output_map = output_map)
