# Supplementary material for: A Genome‐Wide Analysis of Structure and Evolution in Irish and British Populations of Bombus terrestris (L. 1758): Implications for Genetic Resource Conservation
Source: Evol Appl. 2025 Aug 8;18(8):e70141. doi: 10.1111/eva.70141 (PMC12334553; doi:10.1111/eva.70141)
Supplement: Supplementary file 2 — Data S2: Supporting information. [file EVA-18-e70141-s002.gz › bter_island_comparison/06_selection_based_analysis/02_plot/plot_xpnsl_10kb_windows.Rmd]

1. Load library:

```{r, message = FALSE}
library(tidyverse)
library(ggpubr)
library(reshape2)
```

2. Load data:

```{r, message = FALSE}
## Create output directory:
dir.create(path = "results")

data1 <- read.table(file = "data/tmp/test",
                    header = FALSE,
                    stringsAsFactors = FALSE, skip = 0, sep = "", fill = TRUE)

data1 <- data1 %>%
  dplyr::select(-V3)

colnames(data1) <- c("position",
                     "total_snps",
                     "brit_top_snps",
                     "irish_top_snps",
                     "mean_xpnsl",
                     "lowest_xpnsl",
                     "highest_xpnsl")

data <-  read.table(file = "data/tmp/test2",
                    header = FALSE,
                    stringsAsFactors = FALSE, skip = 0, sep = "", fill = TRUE)

colnames(data) <- c("position",
                    "total_snps",
                    "brit_top_snps",
                    "irish_top_snps",
                    "mean_xpnsl",
                    "lowest_xpnsl",
                    "highest_xpnsl")

## Combine:
data <- rbind(data1,
              data)

## Reformat:
data <- data %>%
  tidyr::separate(col = position,
                  sep = "-",
                  into = c("chromosome",
                           "start",
                           "end"))

## Remove '.bed':
data$end <- gsub(pattern = "[.]bed",
                 replacement = "",
                 data$end)

str(data)
data$start <- as.numeric(data$start)
data$end <- as.numeric(data$end)
options(scipen = 666)

data$top_snps <- data$brit_top_snps +
  data$irish_top_snps
```

3. Examine distribution of values:

```{r, message = FALSE}
## How many windows have at least one outlier SNP?
data %>%
  dplyr::filter(top_snps > 0) %>%
  nrow()

## What is window with highest proportion?
top_snps <- data %>%
  dplyr::filter(top_snps > 0) %>%
  dplyr::mutate(percentage = top_snps / total_snps)

top_snps %>%
  ggplot(aes(x = percentage)) +
  geom_density()

## Calculate z-score for nucleotide diversity:
top_snps_perc_sd <- sd(top_snps$percentage) *
  sqrt((length(top_snps$percentage) - 1) /
         (length(top_snps$percentage)))

top_snps_perc_mean <- mean(top_snps$percentage)

top_snps$perc_zscores <- (top_snps$percentage - top_snps_perc_mean) /
  top_snps_perc_sd

## Calculate p value:
top_snps$perc_pvalue2sided <- 2 * pnorm(-abs(top_snps$perc_zscores))

## Filter based on p-value:
top_snps_all_sig <- top_snps %>%
  dplyr::filter(perc_pvalue2sided < 0.05)


top_snps %>%
  ggplot(aes(x = mean_xpnsl,
             y = percentage)) +
  xlab(label = "mean normalised xp-nSL") +
  ylab(label = "Percentage of top SNPs [|normalised xp-nSL| >= 2]") +
  xlim(c(-4, 4)) +
  geom_point(alpha = 0.5) +
  geom_point(data = subset(top_snps_all_sig,
                           mean_xpnsl < 0),
             aes(x = mean_xpnsl,
                 y = percentage),
             colour = "green3") +
  geom_point(data = subset(top_snps_all_sig,
                           mean_xpnsl > 0),
             aes(x = mean_xpnsl,
                 y = percentage),
             colour = "deepskyblue") +
  theme_bw()

## Calculate z-score for nucleotide diversity:
top_snps_xpnsl_sd <- sd(top_snps$mean_xpnsl) *
  sqrt((length(top_snps$mean_xpnsl) - 1) /
         (length(top_snps$mean_xpnsl)))

top_snps_xpnsl_mean <- mean(top_snps$mean_xpnsl)

top_snps$xpnsl_zscores <- (top_snps$mean_xpnsl - top_snps_xpnsl_mean) /
  top_snps_xpnsl_sd

## Calculate p value:
top_snps$xpnsl_pvalue2sided <- 2 * pnorm(-abs(top_snps$xpnsl_zscores))

## Filter based on p-value:
top_snps_all_sig <- top_snps %>%
  dplyr::filter(xpnsl_pvalue2sided < 0.05)

## Write to file:
write.table(x = top_snps_all_sig,
            file = "results/top_snps_all_sig.txt",
            quote = FALSE,
            row.names = FALSE,
            col.names = FALSE,
            sep = "\t")

top_snps_british_sig <- top_snps %>%
  dplyr::filter(perc_pvalue2sided < 0.05 &
                  mean_xpnsl > 0)

write.table(x = top_snps_british_sig,
            file = "results/top_snps_british_sig.txt",
            quote = FALSE,
            row.names = FALSE,
            col.names = FALSE,
            sep = "\t")

top_snps_irish_sig <- top_snps %>%
  dplyr::filter(perc_pvalue2sided < 0.05 &
                  mean_xpnsl < 0)

write.table(x = top_snps_irish_sig,
            file = "results/top_snps_irish_sig.txt",
            quote = FALSE,
            row.names = FALSE,
            col.names = FALSE,
            sep = "\t")

## Generate a Manhattan plot:
## Format data for Manhattan plot:
don <- data %>%
  # Compute chromosome size
  group_by(chromosome) %>%
  summarise(chr_len = max(end)) %>%
  # Calculate cumulative position of each chromosome
  mutate(tot = cumsum(as.numeric(chr_len)) - chr_len) %>%
  select(-chr_len) %>%
  # Add this info to the initial dataset
  left_join(data, ., by = c("chromosome" = "chromosome")) %>%
  # Add a cumulative position of each SNP
  arrange(chromosome, end) %>%
  mutate(BPcum = end + tot)

axisdf <- don %>%
  group_by(chromosome) %>%
  summarize(center = (max(BPcum) + min(BPcum)) / 2)

don_sig <- top_snps %>%
  # Compute chromosome size
  group_by(chromosome) %>%
  summarise(chr_len = max(end)) %>%
  # Calculate cumulative position of each chromosome
  mutate(tot = cumsum(as.numeric(chr_len)) - chr_len) %>%
  select(-chr_len) %>%
  # Add this info to the initial dataset
  left_join(top_snps, ., by = c("chromosome" = "chromosome")) %>%
  # Add a cumulative position of each SNP
  arrange(chromosome, end) %>%
  mutate(BPcum = end + tot)

don$position <- paste(don$chromosome,
                      "-",
                      don$end,
                      sep = "")

don_sig$position <- paste(don_sig$chromosome,
                          "-",
                          don_sig$end,
                          sep = "")

tmp <- don %>%
  left_join(don_sig)

tmp_merged <-  merge(x = don,
                     y = don_sig[,
                                 c("perc_pvalue2sided",
                                   "position")],
                     by = "position",
                     all.x = TRUE)

sig_axisdf <- don_sig %>%
  group_by(chromosome) %>%
  summarize(center = (max(BPcum) + min(BPcum)) / 2)

don$chromosome <- as.factor(don$chromosome)
axisdf$chromosome <- as.factor(axisdf$chromosome)
top_snps$chromosome <- as.factor(top_snps$chromosome)

levels(don$chromosome) <- 1:18
levels(axisdf$chromosome) <- 1:18
levels(top_snps$chromosome)  <- 1:18

manhattan_plot <- ggplot(don,
                         aes(x = BPcum,
                             y = mean_xpnsl)) +
  # Show all points
  geom_point(aes(color = as.factor(chromosome)),
             alpha = 0.5,
             size = 1) +
  geom_point(data = subset(tmp_merged,
                           perc_pvalue2sided < 0.05 &
                             mean_xpnsl > 0),
             fill = "deepskyblue",
             colour = "navy",
             pch = 21,
             alpha = 1,
             size = 1.5) +
  geom_point(data = subset(tmp_merged,
                           perc_pvalue2sided < 0.05 &
                             mean_xpnsl < 0),
             fill = "green3",
             colour = "navy",
             pch = 21,
             alpha = 1.5,
             size = 2) +
  scale_color_manual(values = rep(c("slategray3",
                                    "snow4"),
                                  22)) +
  xlab("Chromosome") +
  ylab("Normalised xp-nsl score") +
  # custom X axis:
  scale_x_continuous(label = axisdf$chromosome,
                     breaks = axisdf$center) +
  scale_y_continuous(expand = c(0.01,
                                0.01)) +
  geom_hline(yintercept = 0) +
  theme_bw() +
  theme(legend.position = "none",
        panel.border = element_blank(),
        panel.grid.major.x = element_blank(),
        panel.grid.minor.x = element_blank(),
        axis.text = element_text(size = 10,
                                 face = "plain"),
        axis.title = element_text(size = 12,
                                  face = "bold"))

## Save to file:
ggsave(filename = "results/manhattan_xpnsl_plot.pdf",
       plot = manhattan_plot,
       height = 6,
       width = 12)

## Save to file
saveRDS(object = manhattan_plot,
        file = "results/manhattan_xpnsl_plot.rds")
```

Combine with variant plots:

```{r, message = FALSE}
combined_variant_barchart <- readRDS(file = "results/combined_variant_barcharts.rds")

combined_variants_plots <- ggarrange(manhattan_plot,
                                     combined_variant_barchart,
                                     nrow = 2,
                                     ncol = 1,
                                     labels = c("A",
                                                "B"),
                                     align = "hv")

## Save to file:
ggsave(plot = combined_variants_plots,
       file = "results/combined_variants_plots.pdf",
       height = 10,
       width = 14)
```

Run for chromosome 10 only:

```{r, message = FALSE}
xpnsl_chrom_10_plot <- don %>%
  dplyr::filter(chromosome == 10) %>%
  ggplot(aes(x = start,
             y = mean_xpnsl)) +
  ylab(label = "Normalised xp-nSL") +
  xlab(label = "Genomic positions [bp]") +
  geom_point(alpha = 0.8,
             colour = "grey") +
  geom_point(data = subset(top_snps_all_sig,
                           chromosome == 10 &
                             mean_xpnsl > 0),
             aes(x = start,
                 y = mean_xpnsl),
             colour = "deepskyblue") +
  geom_point(data = subset(top_snps_all_sig,
                           chromosome == 10 &
                             mean_xpnsl < 0),
             aes(x = start,
                 y = mean_xpnsl),
             colour = "green4") +
  theme_bw() +
  theme(axis.title = element_text(face = "bold",
                                  size = 10),
        legend.position = "none")

## Save:
ggsave(filename = "results/xpnsl_chrom_10_plot.png",
       plot = xpnsl_chrom_10_plot,
       height = 5,
       width = 8)

## Save as an R object:
saveRDS(file = "results/xpnsl_chrom_10_plot.rds",
        object = xpnsl_chrom_10_plot)
```

Run lintr::

```{r, message = FALSE}
lintr::lint(file = "plot_xpnsl_10kb_windows.Rmd")
```
