# Supplementary material for: A Genome‐Wide Analysis of Structure and Evolution in Irish and British Populations of Bombus terrestris (L. 1758): Implications for Genetic Resource Conservation
Source: Evol Appl. 2025 Aug 8;18(8):e70141. doi: 10.1111/eva.70141 (PMC12334553; doi:10.1111/eva.70141)
Supplement: Supplementary file 2 — Data S2: Supporting information. [file EVA-18-e70141-s002.gz › bter_island_comparison/03_alignment/run_bwa_mem2.sh]

#!/bin/sh

#SBATCH --time=10:00:00
#SBATCH --nodes=1
#SBATCH -A mulif005c
#SBATCH -p ProdQ

################################################################################################
##
## Author: Anonymised                    Program: run_bwa_mem2.sh
##
##
## Purpose:
## This script takes compressed fastq files (two per sample; pairs) and aligns against an
## indexed reference genome assembly using BWA. The script implements a for loop to align
## each sample in turn and output an alignment file in bam format for each sample.
##
################################################################################################

## take reference genome from the command line:  
ref=$1

for file in input/MU_*1.fq.gz;
do
reverse="$(echo $file |cut -d '_' -f 1-5)";
output="$(echo $reverse |cut -d '/' -f 2)" ;
echo $output;
bwa-mem2 mem -t 40 -R "@RG\tID:$output\tSM:$output\tLB:lib" \
    "$ref" "$file" "$reverse"_2.fq.gz \
    | samblaster --addMateTags \
    | samtools view -S -b - \
    > results_dtol/"$output"_dtol_alignment.bam
done
