# Supplementary material for: A Genome‐Wide Analysis of Structure and Evolution in Irish and British Populations of Bombus terrestris (L. 1758): Implications for Genetic Resource Conservation
Source: Evol Appl. 2025 Aug 8;18(8):e70141. doi: 10.1111/eva.70141 (PMC12334553; doi:10.1111/eva.70141)
Supplement: Supplementary file 2 — Data S2: Supporting information. [file EVA-18-e70141-s002.gz › bter_island_comparison/07_functional_enrichment_analysis/01_run_analysis/go_term_enrichment_fisher_weight01_xpnsl.Rmd]

1. Load library:

```{r, message = FALSE}
library(topGO)
#install.packages("DBI")
```

2. Load input files, define output and objects for running topGO: 

```{r}
## Step One:
## Define input:
input <- "./data/dmel_bter_go_terms_formatted_output.txt"
## GO annotations
gene_to_go_mapping_file <- input

gene_list <- scan(file = "input/top_snps_british_sig_gene_list.txt",
                  as.character())

## Define node size:
node_size <- 20

output_directory <- paste("results/go_term_output_",
                          node_size,
                          "_fisher_xpnsl_irish_weight",
                          sep = "")
if (file.exists(output_directory)) {
  stop("The output directory:", output_directory, ", already exists",
       "Let's avoid overwriting")
} else {
  dir.create(output_directory,
             recursive = TRUE)
}
```

3. Read in input file:

```{r, message = FALSE}
## Read in GO annotations:
gene_to_go_mapping <- readMappings(file = gene_to_go_mapping_file)
gene_universe <- names(gene_to_go_mapping)

genes_of_interest <- as.character(gene_list)

genelist <- factor(as.integer(gene_universe %in% genes_of_interest))
names(genelist) <- gene_universe
```

4. Create topGO Object & run tests for GO term enrichment

We create a topGO object for each GO term

We perform a Fisher's exact test using the topGO 'weight01' algorithm

We combine the output of each test. 
We filter out enriched terms.

We do this for each of the three GO categories (ie. Biological process, Molcular Function, Cellular Component):

```{r}
for (go_category in c("BP", "MF", "CC")) {
  # STEP TWO
  ## Build the GOdata object in topGO
    my_go_data <- new("topGOdata",
                    description = paste("GOtest", go_category, sep = "_"),
                    ontology    = go_category,
                    geneSel     = function(x) {
                                   # fails to run without this
                                     return(x >= cutoff_for_top_fivepercent)
                                   },
                    allGenes    = genelist,
                    gene2GO     = gene_to_go_mapping,
                    annot       = annFUN.gene2GO,
                    nodeSize    = node_size)
  ## Calculate fisher exact test using 'weight01' algorithm:
  result_weight_fisher <- runTest(object    = my_go_data,
                                  algorithm = "weight01",
                                  statistic = "fisher")
  ## Combine results from statistical tests:
  result_weight_output <- GenTable(object       = my_go_data,
                                   weight_fisher = result_weight_fisher,
                                   orderBy       = "weight_fisher",
                                   topNodes      = length(score(result_weight_fisher)))
  ## Correct ks test for multiple testing:
  result_weight_output$weight_fisher <- as.numeric(result_weight_output$weight_fisher)
  result_weight_output$weight_fisher_adjusted <- p.adjust(p = result_weight_output$weight_fisher,
                                                          method = c("BH"))
  ## Subset calls with significance higher than expected:
  result_weight_output_sig <- subset(x      = result_weight_output,
                                     subset = (Significant > Expected) &
                                             (weight_fisher < 0.05))
  ## Write to output:
  write.table(x         = result_weight_output_sig,
              file      = file.path(output_directory,
                                    paste(go_category,
                                          "sig.tsv",
                                          sep = "_")),
              row.names = FALSE,
              sep       = "\t",
              quote = FALSE)
}
```
