# Supplementary material for: A Genome‐Wide Analysis of Structure and Evolution in Irish and British Populations of Bombus terrestris (L. 1758): Implications for Genetic Resource Conservation
Source: Evol Appl. 2025 Aug 8;18(8):e70141. doi: 10.1111/eva.70141 (PMC12334553; doi:10.1111/eva.70141)
Supplement: Supplementary file 3 — Data S3: Supporting information. [file EVA-18-e70141-s004.xlsx]

## Sheet: Table_S1a
Table S1a	Index
Table S1b	Irish sample collection information
Table S1c	British sample collection information
Table S1d	Additional sequenced sample information

## Sheet: Table_S1b
Table S1b Bombus terrestris sample collection information for samples collected on the island of Ireland, sequenced by Larragy et al. (2023). Sample codes for male B. terrestris with location and coordinates of sample collection sites. NCBI BioProject ID: PRJNA870415
Sample Code	NCBI BioSample Accession code	Collection site	Latitude	Longitude	Total reads	Average read length (bp)	Estimated raw coverage (millions)
2018 Bter MU 1	SAMN33460614	County Carlow	52.7353	-6.7176	13343030	148	10.0507
2018 Bter MU 10	SAMN33460620	County Kildare	53.347	-6.5188	13720829	148	10.3353
2018 Bter MU 12	SAMN33460621	County Cork	51.8496	-8.2962	15406757	149	11.6836
2018 Bter MU 17	SAMN33460622	County Cavan	54.0983	-7.4604	13004921	148	9.796
2018 Bter MU 18	SAMN33460623	County Antrim	54.8775	-5.8364	12324907	148	9.28378
2018 Bter MU 19	SAMN33460624	County Antrim	54.8775	-5.8364	14206943	149	10.7737
2018 Bter MU 20	SAMN33460625	County Kildare	53.236	-6.5774	14135343	148	10.6475
2018 Bter MU 21	SAMN33460626	County Kildare	53.236	-6.5774	13022930	148	9.80957
2018 Bter MU 22	SAMN33460627	County Westmeath	53.5034	-7.247	11597749	148	8.73604
2018 Bter MU 23	SAMN33460628	County Meath	53.6755	-6.2877	13146855	148	9.90291
2018 Bter MU 25	SAMN33460629	County Kerry	52.0569	-9.5107	12676326	148	9.54849
2018 Bter MU 26	SAMN33460630	County Kerry	52.0569	-9.5107	11649308	148	8.77488
2018 Bter MU 27	SAMN33460631	County Cork	51.6952	-8.527	12380155	148	9.32539
2018 Bter MU 28	SAMN33460632	County Wexford	52.5136	-6.2831	14392089	148	10.8409
2018 Bter MU 29	SAMN33460633	County Wicklow	53.1731	-6.1378	10577503	148	7.96754
2018 Bter MU 3	SAMN33460615	County Wicklow	52.9305	-6.1479	13306311	148	10.023
2018 Bter MU 32	SAMN33460634	County Limerick	52.6527	-8.6016	12674554	148	9.54715
2018 Bter MU 33	SAMN33460635	County Louth	53.9962	-6.131	11775845	147	8.81026
2018 Bter MU 35	SAMN33460636	County Fermanagh	54.2561	-7.731	12711312	148	9.57484
2018 Bter MU 36	SAMN33460637	County Kildare	53.3851	-6.6031	14666316	148	11.0475
2018 Bter MU 38	SAMN33460638	County Fermanagh	54.8775	-5.8364	12384802	148	9.32889
2018 Bter MU 39	SAMN33460639	County Westmeath	53.4809	-7.2907	13952102	147	10.4385
2018 Bter MU 40	SAMN33460640	County Wicklow	53.1419	-6.5639	12676326	148	9.54849
2018 Bter MU 41	SAMN33460641	County Dublin	53.312	-6.259	14541830	148	10.9537
2018 Bter MU 42	SAMN33460642	County Kerry	52.2674	-9.7032	12902374	148	9.71876
2018 Bter MU 43	SAMN33460643	County Kerry	52.2674	-9.7032	13378354	147	10.0092
2018 Bter MU 44	SAMN33460644	County Dublin	53.3069	-6.2353	13378354	148	10.0773
2018 Bter MU 45	SAMN33460645	County Wexford	52.7363	-6.2706	13378354	148	10.0773
2018 Bter MU 46	SAMN33460646	County Clare	52.697	-8.8138	14206528	148	10.7011
2018 Bter MU 6	SAMN33460616	County Offaly	53.1003	-7.9177	19849938	148	14.952
2018 Bter MU 7	SAMN33460617	County Wexford	52.4486	-6.3447	13258939	148	9.98734
2018 Bter MU 8	SAMN33460618	County Galway	53.3294	-9.1469	12842656	148	9.67377
2018 Bter MU 9	SAMN33460619	County Galway	53.3294	-9.1469	14160309	148	10.6663

## Sheet: Table_S1c
Table S1c Bombus terrestris sample collection information for samples collected on the island of Britain, sequenced by Colgan et al. (2022). Sample codes for male B. terrestris with location and coordinates of sample collection sites. NCBI BioProject ID: PRJNA628944.
Sample ID	NCBI BioSample Accession code	Collection site	Latitude	Longitude	Total reads	Average read length (bp)	Estimated raw coverage (millions)
2014_Bter_P_D_01_11	SAMN14940955	Ticehurst, East Sussex, England	51.0456	0.409437	12484706	123	7.81561
2014_Bter_P_D_01_13	SAMN15481903	Ticehurst, East Sussex, England	51.0456	0.409437	25201223	123	15.7763
2014_Bter_P_D_11_201	SAMN15042444	Dulverton, Somerset, England	51.0417	-3.543	5273898	123	3.30154
2014_Bter_P_D_11_204	SAMN15043220	Dulverton, Somerset, England	51.0417	-3.543	12003425	123	7.51432
2014_Bter_P_D_12_638	SAMN15053175	Axbridge, Somerset, England	51.2863	-2.81388	4774273	123	2.98876
2014_Bter_P_D_13_227	SAMN15061780	Llangefni, Anglesey, Wales	53.2552	-4.31299	6032486	123	3.77642
2014_Bter_P_D_13_237	SAMN15062817	Llangefni, Anglesey, Wales	53.2552	-4.31299	5968567	122	3.70603
2014_Bter_P_D_14_260	SAMN15063852	Corwen, Denbighshire, Wales	52.9788	-3.37886	4832247	123	3.02506
2014_Bter_P_D_14_263	SAMN15064401	Corwen, Denbighshire, Wales	52.9788	-3.37886	7447389	123	4.66217
2014_Bter_P_D_15_278	SAMN15068412	Bakewell, Derbyshire, England	53.2137	-1.67907	4121189	123	2.57992
2014_Bter_P_D_15_286	SAMN15086841	Bakewell, Derbyshire, England	53.2137	-1.67907	8735551	123	5.46858
2014_Bter_A_D_16_309	SAMN14785430	Bakewell, Derbyshire, England	53.2137	-1.67907	12232637	123	7.65781
2014_Bter_A_D_16_311	SAMN15091025/SAMN14781352	Bakewell, Derbyshire, England	53.2137	-1.67907	4508780	123	2.82256
2014_Bter_A_D_17_325	SAMN14786604	Bardney, Lincolnshire, England	53.2112	-0.327618	6366949	123	3.9858
2014_Bter_A_D_17_339	SAMN14792821	Bardney, Lincolnshire, England	53.2112	-0.327618	8477583	123	5.30709
2014_Bter_A_D_18_353	SAMN14814703	Burston, Norfolk, England	52.4049	1.14152	5631086	123	3.52514
2014_Bter_A_D_18_359	SAMN15487678	Burston, Norfolk, England	52.4049	1.14152	19962464	122	12.3952
2014_Bter_A_D_19_495	SAMN14842254	Withernwick, East Riding of Yorkshire, England	53.8487	-0.183287	4528048	123	2.83462
2014_Bter_A_D_19_499	SAMN15486365	Withernwick, East Riding of Yorkshire, England	53.8487	-0.183287	17204655	122	10.6828
2014_Bter_A_D_19_503	SAMN14846613	Hessle, East Riding of Yorkshire, England	53.7166	-0.453554	15251628	123	9.54774
2014_Bter_A_D_19_509	SAMN14850616	Hessle, East Riding of Yorkshire, England	53.7166	-0.453554	14343525	123	8.97926
2014_Bter_M_D_02_25	SAMN14892232	Wisborough Green, West Sussex, England	51.0145	-0.512482	4242863	122	2.6345
2014_Bter_M_D_02_34	SAMN14896071	Wisborough Green, West Sussex, England	51.0145	-0.512482	8935492	123	5.59375
2014_Bter_A_D_21_400	SAMN14858804	East Fortune, North Berwick, Scotland	56.005	-2.72049	4730690	123	2.96148
2014_Bter_A_D_21_408	SAMN15483932	East Fortune, North Berwick, Scotland	56.005	-2.72049	4730690	123	2.96148
2014_Bter_P_D_22_446	SAMN15464924	Sandford, South Lanarkshire, Scotland	55.664	-4.04038	11762276	123	7.36336
2014_Bter_P_D_22_447	SAMN15468168	Sandford, South Lanarkshire, Scotland	55.664	-4.04038	30448123	122	18.906
2014_Bter_P_D_23_470	SAMN15468567	Hutton, Cumbria, England	54.6365	-2.8705	5452868	122	3.38582
2014_Bter_P_D_24_477	SAMN15469635	Longridge, Lancashire, England	53.8484	-2.59918	3880826	123	2.42945
2014_Bter_P_D_25_519	SAMN15472217	Meidrim, Carmarthenshire, Wales	51.8597	-4.4855	4895512	123	3.06466
2014_Bter_P_D_26_572	SAMN15472441	Porthyrhyd, Carmarthenshire, Wales	51.8224	-4.14934	8313928	123	5.20464
2014_Bter_P_D_26_588	SAMN15472542	Porthyrhyd, Carmarthenshire, Wales	51.8224	-4.14934	4371178	123	2.73642
2014_Bter_A_D_27_600	SAMN14860513	Little Malvern, Worcestershire, England	52.0653	-2.33808	9073531	123	5.68016
2014_Bter_P_D_28_632	SAMN14860516	Gunby, Lincolnshire, England	53.1788	0.193808	2539428	122	1.57679
2014_Bter_P_D_28_633	SAMN15472819	Gunby, Lincolnshire, England	53.1788	0.193808	8760786	123	5.48438
2014_Bter_A_D_29_649	SAMN14863993	Elton, Cambridgeshire, England	52.5313	-0.394456	4184176	123	2.61936
2014_Bter_A_D_29_650	SAMN14864249	Elton, Cambridgeshire, England	52.5313	-0.394456	10406709	123	6.51475
2014_Bter_A_D_03_39	SAMN14755333	Littleton, Hampshire, England	51.0891	-1.35087	5295089	123	3.3148
2014_Bter_A_D_03_40	SAMN14766586	Littleton, Hampshire, England	51.0891	-1.35087	9063873	123	5.67412
2014_Bter_M_D_04_62	SAMN14899018	Binfield Heath, Oxfordshire, England	51.5048	-0.93671	3639634	122	2.25994
2014_Bter_M_D_04_63	SAMN14906233	Binfield Heath, Oxfordshire, England	51.5048	-0.93671	11695957	123	7.32184
2014_Bter_A_D_40_705	SAMN14879472	Selling, Kent, England	51.2709	0.923566	11824383	123	7.40224
2014_Bter_A_D_40_719	SAMN14884344	Selling, Kent, England	51.2709	0.923566	4297727	123	2.69044
2014_Bter_M_D_5_84	SAMN14906568	Warickshire, England	52.5159	-1.48241	1283363	123	0.803404
2014_Bter_M_D_06_91	SAMN26667908	Broughton, Oxfordshire, England	52.0442	-1.38587	16094158	123	10.0752
2014_Bter_M_D_6_92	SAMN14906931	Broughton, Oxfordshire, England	52.0442	-1.38587	6024792	123	3.77161
2014_Bter_A_D_07_119	SAMN14771171	Elmsted, Kent, England	51.1698	1.02756	4461113	123	2.79272
2014_Bter_A_D_08_141	SAMN14774424	Cullompton, Devon, England	50.8596	-3.38989	3638870	123	2.27799
2014_Bter_A_D_08_149	SAMN14776124	Cullompton, Devon, England	50.8596	-3.38989	7343017	122	4.55946
2014_Bter_P_D_09_158	SAMN14941651	Moretonhampstead, Devon, England	50.6618	-3.76788	5273898	123	3.30154
2014_Bter_P_D_09_164	SAMN15473299	Moretonhampstead, Devon, England	50.6618	-3.76788	10017434	123	6.27106

## Sheet: Table_S1d
Table S1d Bombus terrestris sample collection information for additional samples (including wild-caught bees from Germany and Türkiye, alongside commercial B. t. audax representatives) sequenced as part of this study. Sample codes for male B. terrestris with location/source and information on co-ordinates where relavent. NCBI BioProject ID: PRJNA1095208.
Sample Code	NCBI BioSample Accession code	Collection site/source	Latitude	Longitude	Total reads	Average read length (bp)	Estimated raw coverage (millions)
2018 Bter MU 13	SAMN49571662	Sabanci Univ, Istanbul, Türkiye	40.8918	29.3743	15879300	149	12.042
2018 Bter MU 14	SAMN49571745	Naumburg, Germany	51.1477	11.8244	11840143	148	8.91863
2018 Bter MU 15	SAMN49573999	Wansleben, Tongrube, Germany	51.4596	11.7237	14962137	149	11.3464
2018 Bter MU 16	SAMN49574072	Rottleberode, Garten, Germany	51.5174	10.9312	12615127	149	9.56659
2018 Bter MU 31	SAMN49574908	Koppert Biological Systems	N/A	N/A	12674554	148	9.54715
2018 Bter MU 47	SAMN49575169	Koppert Biological Systems	N/A	N/A	16433746	147	12.2951
2018 Bter MU 48	SAMN49578005	Koppert Biological Systems	N/A	N/A	18123658	147	13.5595
2018 Bter MU 49	SAMN49579068	Biobest	N/A	N/A	13844449	148	10.4284
2018 Bter MU 50	SAMN49579145	Biobest	N/A	N/A	14633245	148	11.0225
2018 Bter MU 51	SAMN49579189	Sabanci Univ, Istanbul, Türkiye	40.8918	29.3743	15872095	148	11.9557
2018 Bter MU 52	SAMN49580334	Sabanci Univ, Istanbul, Türkiye	40.8918	29.3743	14432291	148	10.8712
2019 Bter MU 53	SAMN40715961	Koppert Biological Systems	N/A	N/A	19952691	146	14.8263
2019 Bter MU 54	SAMN49569599	Koppert Biological Systems	N/A	N/A	15036141	146	11.173
2019 Bter MU 55	SAMN49569762	Koppert Biological Systems	N/A	N/A	13359233	146	9.9269
2019 Bter MU 56	SAMN49569822	Biobest	N/A	N/A	18050337	147	13.5046
2019 Bter MU 57	SAMN49569920	Biobest	N/A	N/A	17444904	148	13.1404
2019 Bter MU 58	SAMN49570448	Biobest	N/A	N/A	15861330	147	11.8669
