# Supplementary material for: A Genome‐Wide Analysis of Structure and Evolution in Irish and British Populations of Bombus terrestris (L. 1758): Implications for Genetic Resource Conservation
Source: Evol Appl. 2025 Aug 8;18(8):e70141. doi: 10.1111/eva.70141 (PMC12334553; doi:10.1111/eva.70141)
Supplement: Supplementary file 4 — Data S4: Supporting information. [file EVA-18-e70141-s005.xlsx]

## Sheet: Table_S2a
Table S2a	Index
Table S2b	Top outlier windows for dxy between Irish and British wild-caught Bombus terrestris
Table S2c	Top outlier windows for Fst between Irish and British wild-caught Bombus terrestris
Table S2d	Mean dxy calculated for each pairwise comparison between each geographical population
Table S2e	Mean Fst calculated for each pairwise comparison between each geographical population

## Sheet: Table_S2b
Table S2b: Sliding windows (10kb) for dxy estimates between wild-caught bumblebees collected from Ireland and Britain calculated across the 18 chromosomal scaffolds of the Bombus terrestris reference genome assembly. For each 10kb window, the name of the populations being compared (IR = Ireland, GB = Great Britain), the chromosome number, the window start position (bp), the window end position (b…
Population_1	Population_2	Chromosome	window_poosition_1	window_position_2	average_dxy_per_window	number_of_sites	count_diffs	count_comparisons	count_missing	dxy_zscores	dxy_pvalue2sided
IR	GB	10	1	10000	NA	0	NA	NA	NA	NA	NA
IR	GB	10	10001	20000	NA	0	NA	NA	NA	NA	NA
IR	GB	10	20001	30000	NA	0	NA	NA	NA	NA	NA
IR	GB	10	30001	40000	NA	0	NA	NA	NA	NA	NA
IR	GB	10	40001	50000	NA	0	NA	NA	NA	NA	NA
IR	GB	10	50001	60000	NA	0	NA	NA	NA	NA	NA
IR	GB	10	60001	70000	NA	0	NA	NA	NA	NA	NA
IR	GB	10	70001	80000	NA	0	NA	NA	NA	NA	NA
IR	GB	10	80001	90000	NA	0	NA	NA	NA	NA	NA
IR	GB	10	90001	100000	NA	0	NA	NA	NA	NA	NA
IR	GB	10	100001	110000	NA	0	NA	NA	NA	NA	NA
IR	GB	10	110001	120000	NA	0	NA	NA	NA	NA	NA
IR	GB	10	120001	130000	NA	0	NA	NA	NA	NA	NA
IR	GB	10	130001	140000	NA	0	NA	NA	NA	NA	NA
IR	GB	10	140001	150000	NA	0	NA	NA	NA	NA	NA
IR	GB	10	150001	160000	NA	0	NA	NA	NA	NA	NA
IR	GB	10	160001	170000	NA	0	NA	NA	NA	NA	NA
IR	GB	10	170001	180000	NA	0	NA	NA	NA	NA	NA
IR	GB	10	180001	190000	NA	0	NA	NA	NA	NA	NA
IR	GB	10	190001	200000	NA	0	NA	NA	NA	NA	NA
IR	GB	10	200001	210000	NA	0	NA	NA	NA	NA	NA
IR	GB	10	210001	220000	NA	0	NA	NA	NA	NA	NA
IR	GB	10	220001	230000	NA	0	NA	NA	NA	NA	NA
IR	GB	10	230001	240000	NA	0	NA	NA	NA	NA	NA
IR	GB	10	240001	250000	NA	0	NA	NA	NA	NA	NA
IR	GB	10	250001	260000	NA	0	NA	NA	NA	NA	NA
IR	GB	10	260001	270000	NA	0	NA	NA	NA	NA	NA
IR	GB	10	270001	280000	NA	0	NA	NA	NA	NA	NA
IR	GB	10	280001	290000	NA	0	NA	NA	NA	NA	NA
IR	GB	10	290001	300000	NA	0	NA	NA	NA	NA	NA
IR	GB	10	300001	310000	NA	0	NA	NA	NA	NA	NA
IR	GB	10	310001	320000	NA	0	NA	NA	NA	NA	NA
IR	GB	10	320001	330000	NA	0	NA	NA	NA	NA	NA
IR	GB	10	330001	340000	NA	0	NA	NA	NA	NA	NA
IR	GB	10	340001	350000	NA	0	NA	NA	NA	NA	NA
IR	GB	10	350001	360000	NA	0	NA	NA	NA	NA	NA
IR	GB	10	360001	370000	NA	0	NA	NA	NA	NA	NA
IR	GB	10	370001	380000	NA	0	NA	NA	NA	NA	NA
IR	GB	10	380001	390000	NA	0	NA	NA	NA	NA	NA
IR	GB	10	390001	400000	NA	0	NA	NA	NA	NA	NA
IR	GB	10	400001	410000	NA	0	NA	NA	NA	NA	NA
IR	GB	10	410001	420000	NA	0	NA	NA	NA	NA	NA
IR	GB	10	420001	430000	NA	0	NA	NA	NA	NA	NA
IR	GB	10	430001	440000	NA	0	NA	NA	NA	NA	NA
IR	GB	10	440001	450000	NA	0	NA	NA	NA	NA	NA
IR	GB	10	450001	460000	NA	0	NA	NA	NA	NA	NA
IR	GB	10	460001	470000	NA	0	NA	NA	NA	NA	NA
IR	GB	10	470001	480000	NA	0	NA	NA	NA	NA	NA
IR	GB	10	480001	490000	NA	0	NA	NA	NA	NA	NA
IR	GB	10	490001	500000	0.247138	6	5872	23760	0	-0.444296	0.656829
IR	GB	10	500001	510000	0.170258	9	6068	35640	0	-2.07005	0.0384479
IR	GB	10	510001	520000	0.18165	6	4316	23760	0	-1.82915	0.0673769
IR	GB	10	520001	530000	0.221313	10	8764	39600	0	-0.990406	0.321976
IR	GB	10	530001	540000	0.408586	4	6472	15840	0	2.96978	0.00298009
IR	GB	10	540001	550000	0.2	1	792	3960	0	-1.44111	0.149554
IR	GB	10	550001	560000	0.0929293	1	368	3960	0	-3.70529	0.000211146
IR	GB	10	560001	570000	0.169136	18	12056	71280	0	-2.09378	0.0362795
IR	GB	10	570001	580000	0.132929	10	5264	39600	0	-2.85943	0.00424406
IR	GB	10	580001	590000	0.241103	13	12412	51480	0	-0.571909	0.567383
IR	GB	10	590001	600000	0.173906	6	4132	23760	0	-1.99291	0.0462709
IR	GB	10	600001	610000	0.157813	17	10624	67320	0	-2.33321	0.019637
IR	GB	10	610001	620000	0.194949	11	8492	43560	0	-1.54791	0.121644
IR	GB	10	620001	630000	0.13367	6	3176	23760	0	-2.84376	0.00445841
IR	GB	10	630001	640000	0.213384	12	10140	47520	0	-1.15808	0.24683
IR	GB	10	640001	650000	0.144747	10	5732	39600	0	-2.60951	0.00906713
IR	GB	10	650001	660000	0.156818	4	2484	15840	0	-2.35426	0.0185597
IR	GB	10	660001	670000	0.145253	5	2876	19800	0	-2.59883	0.00935414
IR	GB	10	670001	680000	0.218337	13	11240	51480	0	-1.05334	0.292187
IR	GB	10	680001	690000	0.210707	10	8344	39600	0	-1.21469	0.224485
IR	GB	10	690001	700000	0.214646	16	13600	63360	0	-1.13138	0.257894
IR	GB	10	700001	710000	0.255005	22	22216	87120	0	-0.277945	0.781055
IR	GB	10	710001	720000	0.437027	32	55380	126720	0	3.57121	0.000355338
IR	GB	10	720001	730000	0.285824	29	32824	114840	0	0.373777	0.70857
IR	GB	10	730001	740000	0.275982	36	39344	142560	0	0.165658	0.868426
IR	GB	10	740001	750000	0.273316	24	25976	95040	0	0.109291	0.912972
IR	GB	10	750001	760000	0.199042	39	30740	154440	0	-1.46137	0.143913
IR	GB	10	760001	770000	0.186051	21	15472	83160	0	-1.73608	0.0825493
IR	GB	10	770001	780000	0.261792	23	23844	91080	0	-0.134417	0.893073
IR	GB	10	780001	790000	0.279007	46	50824	182160	0	0.229636	0.818375
IR	GB	10	790001	800000	0.326623	28	36216	110880	0	1.23655	0.216253
IR	GB	10	800001	810000	0.360242	25	35664	99000	0	1.94748	0.0514769
IR	GB	10	810001	820000	0.190572	39	29432	154440	0	-1.64047	0.100908
IR	GB	10	820001	830000	0.3381	32	42844	126720	0	1.47924	0.139076
IR	GB	10	830001	840000	0.295689	41	48008	162360	0	0.582385	0.560307
IR	GB	10	840001	850000	0.353356	45	62968	178200	0	1.80185	0.0715685
IR	GB	10	850001	860000	0.32452	51	65540	201960	0	1.19207	0.233235
IR	GB	10	860001	870000	0.248638	33	32492	130680	0	-0.412579	0.679915
IR	GB	10	870001	880000	0.372615	36	53120	142560	0	2.20912	0.0271662
IR	GB	10	880001	890000	0.337662	35	46800	138600	0	1.46999	0.141565
IR	GB	10	890001	900000	0.339418	42	56452	166320	0	1.50712	0.131781
IR	GB	10	900001	910000	0.338384	39	52260	154440	0	1.48525	0.137479
IR	GB	10	910001	920000	0.24897	25	24648	99000	0	-0.405562	0.685064
IR	GB	10	920001	930000	0.23468	24	22304	95040	0	-0.707739	0.479108
IR	GB	10	930001	940000	0.246016	9	8768	35640	0	-0.468029	0.639764
IR	GB	10	940001	950000	0.321911	26	33144	102960	0	1.13691	0.255576
IR	GB	10	950001	960000	0.305123	42	50748	166320	0	0.781884	0.434283
IR	GB	10	960001	970000	0.231329	63	57712	249480	0	-0.7786	0.436215
IR	GB	10	970001	980000	0.285881	46	52076	182160	0	0.374978	0.707677
IR	GB	10	980001	990000	0.286661	39	44272	154440	0	0.391492	0.695433
IR	GB	10	990001	1000000	0.277282	55	60392	217800	0	0.193146	0.846845
IR	GB	10	1000001	1010000	0.302225	79	94548	312840	0	0.720604	0.471153
IR	GB	10	1010001	1020000	0.274904	58	63140	229680	0	0.142866	0.886396
IR	GB	10	1020001	1030000	0.309748	103	126340	407880	0	0.879694	0.379025
IR	GB	10	1030001	1040000	0.265691	59	62076	233640	0	-0.0519671	0.958555
IR	GB	10	1040001	1050000	0.332071	60	78900	237600	0	1.35175	0.176457
IR	GB	10	1050001	1060000	0.256646	50	50816	198000	0	-0.243225	0.807831
IR	GB	10	1060001	1070000	0.260032	51	52516	201960	0	-0.171638	0.863722
IR	GB	10	1070001	1080000	0.301202	58	69180	229680	0	0.698969	0.484572
IR	GB	10	1080001	1090000	0.248643	51	50216	201960	0	-0.412465	0.679999
IR	GB	10	1090001	1100000	0.291994	54	62440	213840	0	0.504258	0.61408
IR	GB	10	1100001	1110000	0.294288	29	33796	114840	0	0.552761	0.580427
IR	GB	10	1110001	1120000	0.26989	47	50232	186120	0	0.0368401	0.970613
IR	GB	10	1120001	1130000	0.254235	39	39264	154440	0	-0.294226	0.768585
IR	GB	10	1130001	1140000	0.278535	48	52944	190080	0	0.219652	0.826142
IR	GB	10	1140001	1150000	0.242782	48	46148	190080	0	-0.536412	0.591674
IR	GB	10	1150001	1160000	0.29204	25	28912	99000	0	0.505238	0.613391
IR	GB	10	1160001	1170000	0.241336	39	37272	154440	0	-0.56698	0.570728
IR	GB	10	1170001	1180000	0.291823	42	48536	166320	0	0.500641	0.616624
IR	GB	10	1180001	1190000	0.25321	62	62168	245520	0	-0.315905	0.752075
IR	GB	10	1190001	1200000	0.351222	31	43116	122760	0	1.75673	0.0789641
IR	GB	10	1200001	1210000	0.341686	26	35180	102960	0	1.55508	0.119927
IR	GB	10	1210001	1220000	0.293506	21	24408	83160	0	0.536241	0.591792
IR	GB	10	1220001	1230000	0.294056	26	30276	102960	0	0.54786	0.583788
IR	GB	10	1230001	1240000	0.27193	38	40920	150480	0	0.0799672	0.936263
IR	GB	10	1240001	1250000	0.241342	42	40140	166320	0	-0.566863	0.570807
IR	GB	10	1250001	1260000	0.300782	31	36924	122760	0	0.690094	0.490135
IR	GB	10	1260001	1270000	0.256669	39	39640	154440	0	-0.242743	0.808205
IR	GB	10	1270001	1280000	0.294805	56	65376	221760	0	0.563705	0.572955
IR	GB	10	1280001	1290000	0.231313	57	52212	225720	0	-0.77894	0.436015
IR	GB	10	1290001	1300000	0.294901	63	73572	249480	0	0.565739	0.571571
IR	GB	10	1300001	1310000	0.284285	43	48408	170280	0	0.341232	0.732929
IR	GB	10	1310001	1320000	0.29379	54	62824	213840	0	0.542231	0.587659
IR	GB	10	1320001	1330000	0.313897	91	113116	360360	0	0.967437	0.333326
IR	GB	10	1330001	1340000	0.262626	73	75920	289080	0	-0.116772	0.907041
IR	GB	10	1340001	1350000	0.269834	59	63044	233640	0	0.0356461	0.971565
IR	GB	10	1350001	1360000	0.306279	60	72772	237600	0	0.806347	0.420043
IR	GB	10	1360001	1370000	0.270148	47	50280	186120	0	0.0422938	0.966265
IR	GB	10	1370001	1380000	0.268878	58	61756	229680	0	0.0154407	0.987681
IR	GB	10	1380001	1390000	0.289317	66	75616	261360	0	0.447656	0.654401
IR	GB	10	1390001	1400000	0.235647	62	57856	245520	0	-0.687297	0.491895
IR	GB	10	1400001	1410000	0.233598	42	38852	166320	0	-0.730625	0.465008
IR	GB	10	1410001	1420000	0.268712	40	42564	158400	0	0.0119236	0.990487
IR	GB	10	1420001	1430000	0.276263	84	91896	332640	0	0.171591	0.863759
IR	GB	10	1430001	1440000	0.219109	49	42516	194040	0	-1.03701	0.299733
IR	GB	10	1440001	1450000	0.260948	59	60968	233640	0	-0.152252	0.878988
IR	GB	10	1450001	1460000	0.313939	30	37296	118800	0	0.968329	0.33288
IR	GB	10	1460001	1470000	0.298172	42	49592	166320	0	0.634905	0.52549
IR	GB	10	1470001	1480000	0.295466	43	50312	170280	0	0.577685	0.563477
IR	GB	10	1480001	1490000	0.279835	27	29920	106920	0	0.247143	0.804797
IR	GB	10	1490001	1500000	0.317124	64	80372	253440	0	1.03568	0.300351
IR	GB	10	1500001	1510000	0.285161	55	62108	217800	0	0.359756	0.71903
IR	GB	10	1510001	1520000	0.231636	47	43112	186120	0	-0.772122	0.440042
IR	GB	10	1520001	1530000	0.266414	52	54860	205920	0	-0.036671	0.970747
IR	GB	10	1530001	1540000	0.290008	37	42492	146520	0	0.462264	0.643892
IR	GB	10	1540001	1550000	0.324034	34	43628	134640	0	1.18181	0.237283
IR	GB	10	1550001	1560000	0.340837	42	56688	166320	0	1.53712	0.124264
IR	GB	10	1560001	1570000	0.273765	36	39028	142560	0	0.118784	0.905446
IR	GB	10	1570001	1580000	0.253984	36	36208	142560	0	-0.299521	0.764543
IR	GB	10	1580001	1590000	0.317431	39	49024	154440	0	1.04216	0.297338
IR	GB	10	1590001	1600000	0.233314	51	47120	201960	0	-0.736638	0.461343
IR	GB	10	1600001	1610000	0.27456	43	46752	170280	0	0.135577	0.892156
IR	GB	10	1610001	1620000	0.314191	41	51012	162360	0	0.973643	0.330234
IR	GB	10	1620001	1630000	0.241367	64	61172	253440	0	-0.566338	0.571164
IR	GB	10	1630001	1640000	0.277576	45	49464	178200	0	0.19936	0.841981
IR	GB	10	1640001	1650000	0.198711	29	22820	114840	0	-1.46836	0.142006
IR	GB	10	1650001	1660000	0.215348	36	30700	142560	0	-1.11655	0.264187
IR	GB	10	1660001	1670000	0.221676	37	32480	146520	0	-0.982728	0.325741
IR	GB	10	1670001	1680000	0.239532	44	41736	174240	0	-0.605145	0.545083
IR	GB	10	1680001	1690000	0.265187	43	45156	170280	0	-0.0626262	0.950064
IR	GB	10	1690001	1700000	0.302477	42	50308	166320	0	0.725941	0.467875
IR	GB	10	1700001	1710000	0.271655	65	69924	257400	0	0.0741559	0.940886
IR	GB	10	1710001	1720000	0.297493	54	63616	213840	0	0.620552	0.534894
IR	GB	10	1720001	1730000	0.284209	49	55148	194040	0	0.33964	0.734128
IR	GB	10	1730001	1740000	0.288462	71	81104	281160	0	0.429569	0.667509
IR	GB	10	1740001	1750000	0.246676	67	65448	265320	0	-0.454073	0.649777
IR	GB	10	1750001	1760000	0.324143	61	78300	241560	0	1.1841	0.236373
IR	GB	10	1760001	1770000	0.235227	40	37260	158400	0	-0.696169	0.486323
IR	GB	10	1770001	1780000	0.318083	41	51644	162360	0	1.05596	0.290988
IR	GB	10	1780001	1790000	0.282513	48	53700	190080	0	0.303758	0.761312
IR	GB	10	1790001	1800000	0.294054	53	61716	209880	0	0.547814	0.58382
IR	GB	10	1800001	1810000	0.302668	67	80304	265320	0	0.729987	0.465398
IR	GB	10	1810001	1820000	0.293857	61	70984	241560	0	0.543645	0.586686
IR	GB	10	1820001	1830000	0.260108	75	77252	297000	0	-0.17003	0.864986
IR	GB	10	1830001	1840000	0.224103	65	57684	257400	0	-0.931419	0.351637
IR	GB	10	1840001	1850000	0.264893	41	43008	162360	0	-0.0688416	0.945116
IR	GB	10	1850001	1860000	0.25237	39	38976	154440	0	-0.333661	0.738636
IR	GB	10	1860001	1870000	0.254146	48	48308	190080	0	-0.296109	0.767147
IR	GB	10	1870001	1880000	0.25061	58	57560	229680	0	-0.370885	0.710723
IR	GB	10	1880001	1890000	0.248975	35	34508	138600	0	-0.40544	0.685154
IR	GB	10	1890001	1900000	0.293042	36	41776	142560	0	0.526409	0.598604
IR	GB	10	1900001	1910000	0.292532	56	64872	221760	0	0.515644	0.606103
IR	GB	10	1910001	1920000	0.301781	76	90824	300960	0	0.711219	0.476949
IR	GB	10	1920001	1930000	0.299349	45	53344	178200	0	0.659792	0.509387
IR	GB	10	1930001	1940000	0.26786	55	58340	217800	0	-0.00608698	0.995143
IR	GB	10	1940001	1950000	0.308897	52	63608	205920	0	0.861692	0.388857
IR	GB	10	1950001	1960000	0.294215	55	64080	217800	0	0.551221	0.581482
IR	GB	10	1960001	1970000	0.297361	49	57700	194040	0	0.617759	0.536734
IR	GB	10	1970001	1980000	0.309603	77	94404	304920	0	0.876618	0.380694
IR	GB	10	1980001	1990000	0.2657	46	48400	182160	0	-0.0517624	0.958718
IR	GB	10	1990001	2000000	0.25546	53	53616	209880	0	-0.268309	0.788462
IR	GB	10	2000001	2010000	0.242184	21	20140	83160	0	-0.549063	0.582962
IR	GB	10	2010001	2020000	0.253119	17	17040	67320	0	-0.31781	0.750629
IR	GB	10	2020001	2030000	0.273574	31	33584	122760	0	0.114746	0.908647
IR	GB	10	2030001	2040000	0.325728	34	43856	134640	0	1.21762	0.22337
IR	GB	10	2040001	2050000	0.24	30	28512	118800	0	-0.595241	0.551682
IR	GB	10	2050001	2060000	0.24632	14	13656	55440	0	-0.461587	0.644377
IR	GB	10	2060001	2070000	0.312653	19	23524	75240	0	0.941122	0.346642
IR	GB	10	2070001	2080000	0.274459	14	15216	55440	0	0.133448	0.893839
IR	GB	10	2080001	2090000	0.152984	33	19992	130680	0	-2.43533	0.0148782
IR	GB	10	2090001	2100000	0.305051	22	26576	87120	0	0.780358	0.43518
IR	GB	10	2100001	2110000	0.246176	7	6824	27720	0	-0.464639	0.64219
IR	GB	10	2110001	2120000	0.199776	9	7120	35640	0	-1.44585	0.148218
IR	GB	10	2120001	2130000	0.248148	3	2948	11880	0	-0.422935	0.672342
IR	GB	10	2130001	2140000	0.248026	11	10804	43560	0	-0.425525	0.670454
IR	GB	10	2140001	2150000	0.316848	25	31368	99000	0	1.02985	0.303082
IR	GB	10	2150001	2160000	0.233268	31	28636	122760	0	-0.737597	0.460759
IR	GB	10	2160001	2170000	0.319143	41	51816	162360	0	1.07836	0.280873
IR	GB	10	2170001	2180000	0.269585	9	9608	35640	0	0.0303765	0.975767
IR	GB	10	2180001	2190000	0.275084	18	19608	71280	0	0.146671	0.883392
IR	GB	10	2190001	2200000	0.379385	22	33052	87120	0	2.35228	0.0186588
IR	GB	10	2200001	2210000	0.262351	22	22856	87120	0	-0.122597	0.902426
IR	GB	10	2210001	2220000	0.185701	32	23532	126720	0	-1.74349	0.0812484
IR	GB	10	2220001	2230000	0.289637	27	30968	106920	0	0.454417	0.649529
IR	GB	10	2230001	2240000	0.344553	28	38204	110880	0	1.6157	0.10616
IR	GB	10	2240001	2250000	0.338064	41	54888	162360	0	1.47847	0.139281
IR	GB	10	2250001	2260000	0.256987	24	24424	95040	0	-0.236033	0.813407
IR	GB	10	2260001	2270000	0.222963	30	26488	118800	0	-0.955518	0.339316
IR	GB	10	2270001	2280000	0.214534	18	15292	71280	0	-1.13376	0.256897
IR	GB	10	2280001	2290000	0.265937	18	18956	71280	0	-0.0467578	0.962706
IR	GB	10	2290001	2300000	0.298586	20	23648	79200	0	0.643653	0.519801
IR	GB	10	2300001	2310000	0.251515	34	33864	134640	0	-0.351735	0.725037
IR	GB	10	2310001	2320000	0.197927	19	14892	75240	0	-1.48495	0.137557
IR	GB	10	2320001	2330000	0.273381	17	18404	67320	0	0.110652	0.911892
IR	GB	10	2330001	2340000	0.301263	28	33404	110880	0	0.700258	0.483766
IR	GB	10	2340001	2350000	0.265444	19	19972	75240	0	-0.057188	0.954395
IR	GB	10	2350001	2360000	0.273333	5	5412	19800	0	0.109647	0.91269
IR	GB	10	2360001	2370000	0.2567	15	15248	59400	0	-0.242085	0.808714
IR	GB	10	2370001	2380000	0.264478	24	25136	95040	0	-0.0776114	0.938137
IR	GB	10	2380001	2390000	0.275312	59	64324	233640	0	0.151498	0.879583
IR	GB	10	2390001	2400000	0.264209	30	31388	118800	0	-0.0833075	0.933607
IR	GB	10	2400001	2410000	0.284104	38	42752	150480	0	0.337414	0.735805
IR	GB	10	2410001	2420000	0.132765	16	8412	63360	0	-2.8629	0.00419785
IR	GB	10	2420001	2430000	0.34303	15	20376	59400	0	1.5835	0.113307
IR	GB	10	2430001	2440000	0.332155	18	23676	71280	0	1.35353	0.175888
IR	GB	10	2440001	2450000	0.262626	23	23920	91080	0	-0.116772	0.907041
IR	GB	10	2450001	2460000	0.255766	24	24308	95040	0	-0.261844	0.793442
IR	GB	10	2460001	2470000	0.275065	54	58820	213840	0	0.146276	0.883704
IR	GB	10	2470001	2480000	0.229414	25	22712	99000	0	-0.819097	0.412731
IR	GB	10	2480001	2490000	0.201983	27	21596	106920	0	-1.39918	0.16176
IR	GB	10	2490001	2500000	0.285549	49	55408	194040	0	0.367975	0.712892
IR	GB	10	2500001	2510000	0.230854	33	30168	130680	0	-0.788649	0.430317
IR	GB	10	2510001	2520000	0.263794	32	33428	126720	0	-0.0920741	0.926639
IR	GB	10	2520001	2530000	0.209091	10	8280	39600	0	-1.24886	0.211714
IR	GB	10	2530001	2540000	0.0911111	5	1804	19800	0	-3.74374	0.0001813
IR	GB	10	2540001	2550000	0.25338	13	13044	51480	0	-0.3123	0.754812
IR	GB	10	2550001	2560000	0.250758	12	11916	47520	0	-0.367755	0.713056
IR	GB	10	2560001	2570000	0.228788	18	16308	71280	0	-0.83234	0.405217
IR	GB	10	2570001	2580000	0.264015	16	16728	63360	0	-0.0874016	0.930352
IR	GB	10	2580001	2590000	0.289983	12	13780	47520	0	0.461735	0.644272
IR	GB	10	2590001	2600000	0.206313	12	9804	47520	0	-1.30761	0.191007
IR	GB	10	2600001	2610000	0.171515	20	13584	79200	0	-2.04347	0.0410063
IR	GB	10	2610001	2620000	0.277467	13	14284	51480	0	0.197059	0.843781
IR	GB	10	2620001	2630000	0.251094	12	11932	47520	0	-0.360635	0.718373
IR	GB	10	2630001	2640000	0.212929	10	8432	39600	0	-1.1677	0.242929
IR	GB	10	2640001	2650000	0.289113	9	10304	35640	0	0.443341	0.657519
IR	GB	10	2650001	2660000	0.317677	16	20128	63360	0	1.04736	0.294933
IR	GB	10	2660001	2670000	0.210404	10	8332	39600	0	-1.2211	0.222049
IR	GB	10	2670001	2680000	0.293624	16	18604	63360	0	0.538721	0.59008
IR	GB	10	2680001	2690000	0.160101	6	3804	23760	0	-2.28484	0.0223224
IR	GB	10	2690001	2700000	0.195556	15	11616	59400	0	-1.53509	0.124761
IR	GB	10	2700001	2710000	0.262121	20	20760	79200	0	-0.127452	0.898583
IR	GB	10	2710001	2720000	0.2867	12	13624	47520	0	0.392314	0.694826
IR	GB	10	2720001	2730000	0.226263	11	9856	43560	0	-0.885741	0.375757
IR	GB	10	2730001	2740000	0.226912	14	12580	55440	0	-0.872009	0.383203
IR	GB	10	2740001	2750000	0.25726	16	16300	63360	0	-0.230248	0.817899
IR	GB	10	2750001	2760000	0.181145	9	6456	35640	0	-1.83983	0.0657929
IR	GB	10	2760001	2770000	0.254293	12	12084	47520	0	-0.292994	0.769527
IR	GB	10	2770001	2780000	0.23596	35	32704	138600	0	-0.680682	0.496072
IR	GB	10	2780001	2790000	0.346263	30	41136	118800	0	1.65186	0.0985638
IR	GB	10	2790001	2800000	0.313636	4	4968	15840	0	0.961921	0.33609
IR	GB	10	2800001	2810000	0.225926	3	2684	11880	0	-0.892861	0.371932
IR	GB	10	2810001	2820000	NA	0	NA	NA	NA	NA	NA
IR	GB	10	2820001	2830000	0.304798	4	4828	15840	0	0.775018	0.438329
IR	GB	10	2830001	2840000	0.267599	13	13776	51480	0	-0.0116138	0.990734
IR	GB	10	2840001	2850000	0.286661	34	38596	134640	0	0.391476	0.695445
IR	GB	10	2850001	2860000	0.304192	20	24092	79200	0	0.762202	0.445939
IR	GB	10	2860001	2870000	0.305135	24	29000	95040	0	0.782138	0.434133
IR	GB	10	2870001	2880000	0.297412	16	18844	63360	0	0.618822	0.536034
IR	GB	10	2880001	2890000	0.204848	5	4056	19800	0	-1.33858	0.180708
IR	GB	10	2890001	2900000	0.355556	2	2816	7920	0	1.84837	0.0645487
IR	GB	10	2900001	2910000	0.343098	3	4076	11880	0	1.58493	0.112983
IR	GB	10	2910001	2920000	0.306667	5	6072	19800	0	0.814535	0.415339
IR	GB	10	2920001	2930000	0.424242	2	3360	7920	0	3.30087	0.000963864
IR	GB	10	2930001	2940000	0.275253	2	2180	7920	0	0.150231	0.880582
IR	GB	10	2940001	2950000	0.228283	3	2712	11880	0	-0.84302	0.399217
IR	GB	10	2950001	2960000	NA	0	NA	NA	NA	NA	NA
IR	GB	10	2960001	2970000	0.316196	58	72624	229680	0	1.01606	0.309602
IR	GB	10	2970001	2980000	0.266307	87	91748	344520	0	-0.038942	0.968937
IR	GB	10	2980001	2990000	0.263483	66	68864	261360	0	-0.098648	0.921418
IR	GB	10	2990001	3000000	0.252453	28	27992	110880	0	-0.3319	0.739965
IR	GB	10	3000001	3010000	0.253947	54	54304	213840	0	-0.300312	0.763939
IR	GB	10	3010001	3020000	0.291216	79	91104	312840	0	0.487804	0.625689
IR	GB	10	3020001	3030000	0.286544	84	95316	332640	0	0.389008	0.69727
IR	GB	10	3030001	3040000	0.258318	49	50124	194040	0	-0.20788	0.835323
IR	GB	10	3040001	3050000	0.289348	33	37812	130680	0	0.448304	0.653934
IR	GB	10	3050001	3060000	0.321048	80	101708	316800	0	1.11865	0.263289
IR	GB	10	3060001	3070000	0.208747	47	38852	186120	0	-1.25614	0.209066
IR	GB	10	3070001	3080000	0.229365	14	12716	55440	0	-0.820134	0.41214
IR	GB	10	3080001	3090000	0.254458	23	23176	91080	0	-0.289511	0.77219
IR	GB	10	3090001	3100000	0.236883	35	32832	138600	0	-0.661153	0.508514
IR	GB	10	3100001	3110000	0.265083	37	38840	146520	0	-0.0648145	0.948322
IR	GB	10	3110001	3120000	0.265202	40	42008	158400	0	-0.0623033	0.950321
IR	GB	10	3120001	3130000	0.285169	41	46300	162360	0	0.359926	0.718902
IR	GB	10	3130001	3140000	0.284391	75	84464	297000	0	0.34347	0.731245
IR	GB	10	3140001	3150000	0.222275	19	16724	75240	0	-0.970058	0.332018
IR	GB	10	3150001	3160000	0.144747	10	5732	39600	0	-2.60951	0.00906713
IR	GB	10	3160001	3170000	0.312443	44	54440	174240	0	0.936677	0.348925
IR	GB	10	3170001	3180000	0.327417	21	27228	83160	0	1.25334	0.210084
IR	GB	10	3180001	3190000	0.415007	7	11504	27720	0	3.10557	0.0018991
IR	GB	10	3190001	3200000	0.263152	75	78156	297000	0	-0.105665	0.915848
IR	GB	10	3200001	3210000	0.219609	46	40004	182160	0	-1.02644	0.304684
IR	GB	10	3210001	3220000	0.282792	55	61592	217800	0	0.309656	0.756822
IR	GB	10	3220001	3230000	0.184435	66	48204	261360	0	-1.77025	0.0766856
IR	GB	10	3230001	3240000	0.249254	42	41456	166320	0	-0.399541	0.689495
IR	GB	10	3240001	3250000	0.291767	93	107452	368280	0	0.49946	0.617456
IR	GB	10	3250001	3260000	0.303015	65	77996	257400	0	0.737309	0.460934
IR	GB	10	3260001	3270000	0.276108	49	53576	194040	0	0.168322	0.86633
IR	GB	10	3270001	3280000	0.299114	49	58040	194040	0	0.654813	0.512588
IR	GB	10	3280001	3290000	0.219229	27	23440	106920	0	-1.03447	0.300916
IR	GB	10	3290001	3300000	0.235004	52	48392	205920	0	-0.700892	0.48337
IR	GB	10	3300001	3310000	0.286686	94	106716	372240	0	0.392011	0.69505
IR	GB	10	3310001	3320000	0.23923	43	40736	170280	0	-0.611535	0.540846
IR	GB	10	3320001	3330000	0.256009	78	79076	308880	0	-0.256709	0.797404
IR	GB	10	3330001	3340000	0.278831	71	78396	281160	0	0.225895	0.821283
IR	GB	10	3340001	3350000	0.293333	55	63888	217800	0	0.53258	0.594325
IR	GB	10	3350001	3360000	0.28472	63	71032	249480	0	0.350441	0.726008
IR	GB	10	3360001	3370000	0.264409	51	53400	201960	0	-0.0790773	0.936971
IR	GB	10	3370001	3380000	0.306001	68	82400	269280	0	0.800462	0.423443
IR	GB	10	3380001	3390000	0.297639	77	90756	304920	0	0.623624	0.532874
IR	GB	10	3390001	3400000	0.235631	80	74648	316800	0	-0.687624	0.491689
IR	GB	10	3400001	3410000	0.29205	93	107556	368280	0	0.505431	0.613256
IR	GB	10	3410001	3420000	0.240045	59	56084	233640	0	-0.5943	0.552311
IR	GB	10	3420001	3430000	0.266334	76	80156	300960	0	-0.0383573	0.969403
IR	GB	10	3430001	3440000	0.234196	89	82540	352440	0	-0.717979	0.47277
IR	GB	10	3440001	3450000	0.240762	79	75320	312840	0	-0.579127	0.562504
IR	GB	10	3450001	3460000	0.2618	88	91232	348480	0	-0.134248	0.893206
IR	GB	10	3460001	3470000	0.271549	90	96780	356400	0	0.0719103	0.942673
IR	GB	10	3470001	3480000	0.2491	87	85820	344520	0	-0.402803	0.687093
IR	GB	10	3480001	3490000	0.27223	63	67916	249480	0	0.08632	0.931212
IR	GB	10	3490001	3500000	0.257502	82	83616	324720	0	-0.225136	0.821873
IR	GB	10	3500001	3510000	0.273812	68	73732	269280	0	0.119761	0.904672
IR	GB	10	3510001	3520000	0.327943	101	131164	399960	0	1.26445	0.206067
IR	GB	10	3520001	3530000	0.206635	51	41732	201960	0	-1.3008	0.193327
IR	GB	10	3530001	3540000	0.286573	58	65820	229680	0	0.389613	0.696823
IR	GB	10	3540001	3550000	0.269767	58	61960	229680	0	0.034223	0.972699
IR	GB	10	3550001	3560000	0.29007	71	81556	281160	0	0.463565	0.642959
IR	GB	10	3560001	3570000	0.257903	68	69448	269280	0	-0.216662	0.828471
IR	GB	10	3570001	3580000	0.291157	53	61108	209880	0	0.486554	0.626574
IR	GB	10	3580001	3590000	0.326263	65	83980	257400	0	1.22892	0.2191
IR	GB	10	3590001	3600000	0.306966	58	70504	229680	0	0.820869	0.411721
IR	GB	10	3600001	3610000	0.232323	38	34960	150480	0	-0.757579	0.448703
IR	GB	10	3610001	3620000	0.260571	58	59848	229680	0	-0.160229	0.872701
IR	GB	10	3620001	3630000	0.25314	74	74180	293040	0	-0.317385	0.750951
IR	GB	10	3630001	3640000	0.319725	89	112684	352440	0	1.09068	0.275413
IR	GB	10	3640001	3650000	0.241705	59	56472	233640	0	-0.559182	0.576037
IR	GB	10	3650001	3660000	0.315686	104	130012	411840	0	1.00526	0.314773
IR	GB	10	3660001	3670000	0.263131	64	66688	253440	0	-0.106092	0.91551
IR	GB	10	3670001	3680000	0.260229	59	60800	233640	0	-0.167457	0.86701
IR	GB	10	3680001	3690000	0.281374	50	55712	198000	0	0.279674	0.779727
IR	GB	10	3690001	3700000	0.265624	31	32608	122760	0	-0.0533802	0.957429
IR	GB	10	3700001	3710000	0.291486	35	40400	138600	0	0.493521	0.621645
IR	GB	10	3710001	3720000	0.271425	76	81688	300960	0	0.0692871	0.944761
IR	GB	10	3720001	3730000	0.26652	55	58048	217800	0	-0.0344379	0.972528
IR	GB	10	3730001	3740000	0.271319	66	70912	261360	0	0.0670557	0.946537
IR	GB	10	3740001	3750000	0.272919	58	62684	229680	0	0.100882	0.919644
IR	GB	10	3750001	3760000	0.287809	58	66104	229680	0	0.415761	0.677585
IR	GB	10	3760001	3770000	0.294875	81	94584	320760	0	0.565174	0.571956
IR	GB	10	3770001	3780000	0.232455	46	42344	182160	0	-0.754793	0.450373
IR	GB	10	3780001	3790000	0.285913	56	63404	221760	0	0.375658	0.707171
IR	GB	10	3790001	3800000	0.263607	68	70984	269280	0	-0.0960399	0.923489
IR	GB	10	3800001	3810000	0.27022	56	59924	221760	0	0.0438114	0.965055
IR	GB	10	3810001	3820000	0.256216	81	82184	320760	0	-0.252317	0.800796
IR	GB	10	3820001	3830000	0.275658	61	66588	241560	0	0.15881	0.873818
IR	GB	10	3830001	3840000	0.258712	32	32784	126720	0	-0.199543	0.841838
IR	GB	10	3840001	3850000	0.240678	59	56232	233640	0	-0.580905	0.561305
IR	GB	10	3850001	3860000	0.315074	65	81100	257400	0	0.992318	0.321043
IR	GB	10	3860001	3870000	0.288384	52	59384	205920	0	0.427914	0.668713
IR	GB	10	3870001	3880000	0.225845	46	41140	182160	0	-0.894563	0.37102
IR	GB	10	3880001	3890000	0.274501	45	48916	178200	0	0.13433	0.893142
IR	GB	10	3890001	3900000	0.300285	78	92752	308880	0	0.679582	0.496769
IR	GB	10	3900001	3910000	0.305066	67	80940	265320	0	0.780677	0.434992
IR	GB	10	3910001	3920000	0.291129	55	63408	217800	0	0.485975	0.626985
IR	GB	10	3920001	3930000	0.285859	63	71316	249480	0	0.374514	0.708022
IR	GB	10	3930001	3940000	0.272459	49	52868	194040	0	0.0911636	0.927363
IR	GB	10	3940001	3950000	0.265404	32	33632	126720	0	-0.0580312	0.953724
IR	GB	10	3950001	3960000	0.291748	71	82028	281160	0	0.499065	0.617734
IR	GB	10	3960001	3970000	0.263203	56	58368	221760	0	-0.104566	0.91672
IR	GB	10	3970001	3980000	0.224631	26	23128	102960	0	-0.920246	0.357444
IR	GB	10	3980001	3990000	0.199874	8	6332	31680	0	-1.44378	0.148802
IR	GB	10	3990001	4000000	0.227273	4	3600	15840	0	-0.864381	0.387379
IR	GB	10	4000001	4010000	0.186237	8	5900	31680	0	-1.73214	0.0832485
IR	GB	10	4010001	4020000	0.142424	7	3948	27720	0	-2.65864	0.00784565
IR	GB	10	4020001	4030000	0.134276	15	7976	59400	0	-2.83095	0.00464104
IR	GB	10	4030001	4040000	0.283636	5	5616	19800	0	0.327521	0.743274
IR	GB	10	4040001	4050000	0.179125	6	4256	23760	0	-1.88255	0.0597611
IR	GB	10	4050001	4060000	0.135078	11	5884	43560	0	-2.81399	0.0048931
IR	GB	10	4060001	4070000	0.335859	4	5320	15840	0	1.43185	0.152188
IR	GB	10	4070001	4080000	0.500758	4	7932	15840	0	4.91891	8.70291e-07
IR	GB	10	4080001	4090000	0.421645	7	11688	27720	0	3.24594	0.00117063
IR	GB	10	4090001	4100000	0.318024	32	40300	126720	0	1.0547	0.291561
IR	GB	10	4100001	4110000	0.326918	37	47900	146520	0	1.24278	0.213949
IR	GB	10	4110001	4120000	0.305782	29	35116	114840	0	0.795826	0.426133
IR	GB	10	4120001	4130000	0.268567	59	62748	233640	0	0.00885532	0.992935
IR	GB	10	4130001	4140000	0.280106	59	65444	233640	0	0.252869	0.800369
IR	GB	10	4140001	4150000	0.288975	70	80104	277200	0	0.440425	0.659629
IR	GB	10	4150001	4160000	0.274905	45	48988	178200	0	0.142874	0.88639
IR	GB	10	4160001	4170000	0.259154	64	65680	253440	0	-0.190198	0.849154
IR	GB	10	4170001	4180000	0.24672	79	77184	312840	0	-0.453128	0.650456
IR	GB	10	4180001	4190000	0.290339	62	71284	245520	0	0.469257	0.638886
IR	GB	10	4190001	4200000	0.287434	84	95612	332640	0	0.407826	0.683402
IR	GB	10	4200001	4210000	0.284242	60	67536	237600	0	0.340337	0.733602
IR	GB	10	4210001	4220000	0.26879	39	41512	154440	0	0.0135804	0.989165
IR	GB	10	4220001	4230000	0.230324	49	44692	194040	0	-0.799864	0.42379
IR	GB	10	4230001	4240000	0.290872	55	63352	217800	0	0.480538	0.630845
IR	GB	10	4240001	4250000	0.256629	64	65040	253440	0	-0.243598	0.807542
IR	GB	10	4250001	4260000	0.283838	8	8992	31680	0	0.331793	0.740045
IR	GB	10	4260001	4270000	0.373554	11	16272	43560	0	2.22897	0.0258158
IR	GB	10	4270001	4280000	0.279026	17	18784	67320	0	0.230018	0.818078
IR	GB	10	4280001	4290000	0.223081	20	17668	79200	0	-0.953026	0.340577
IR	GB	10	4290001	4300000	0.228744	46	41668	182160	0	-0.833269	0.404693
IR	GB	10	4300001	4310000	0.319162	67	84680	265320	0	1.07876	0.280693
IR	GB	10	4310001	4320000	0.347159	48	65988	190080	0	1.67081	0.0947585
IR	GB	10	4320001	4330000	0.273001	70	75676	277200	0	0.102628	0.918258
IR	GB	10	4330001	4340000	0.253199	60	60160	237600	0	-0.316134	0.751901
IR	GB	10	4340001	4350000	0.30333	81	97296	320760	0	0.743967	0.456896
IR	GB	10	4350001	4360000	0.283962	57	64096	225720	0	0.334416	0.738065
IR	GB	10	4360001	4370000	0.258272	74	75684	293040	0	-0.208852	0.834564
IR	GB	10	4370001	4380000	0.292052	91	105244	360360	0	0.505492	0.613213
IR	GB	10	4380001	4390000	0.294475	66	76964	261360	0	0.556723	0.577717
IR	GB	10	4390001	4400000	0.296206	78	91492	308880	0	0.593319	0.552967
IR	GB	10	4400001	4410000	0.299572	92	109140	364320	0	0.664502	0.506369
IR	GB	10	4410001	4420000	0.306352	59	71576	233640	0	0.807873	0.419163
IR	GB	10	4420001	4430000	0.257051	75	76344	297000	0	-0.23468	0.814457
IR	GB	10	4430001	4440000	0.270956	69	74036	273240	0	0.0593728	0.952655
IR	GB	10	4440001	4450000	0.258081	78	79716	308880	0	-0.212893	0.83141
IR	GB	10	4450001	4460000	0.271832	79	85040	312840	0	0.0779038	0.937905
IR	GB	10	4460001	4470000	0.298306	65	76784	257400	0	0.637738	0.523644
IR	GB	10	4470001	4480000	0.262153	64	66440	253440	0	-0.126785	0.899111
IR	GB	10	4480001	4490000	0.303752	56	67360	221760	0	0.752895	0.451513
IR	GB	10	4490001	4500000	0.24186	77	73748	304920	0	-0.555905	0.578276
IR	GB	10	4500001	4510000	0.294853	94	109756	372240	0	0.564711	0.57227
IR	GB	10	4510001	4520000	0.200046	66	52284	261360	0	-1.44014	0.149829
IR	GB	10	4520001	4530000	0.215773	26	22216	102960	0	-1.10756	0.268052
IR	GB	10	4530001	4540000	0.233873	58	53716	229680	0	-0.724802	0.468573
IR	GB	10	4540001	4550000	0.280957	61	67868	241560	0	0.270864	0.786496
IR	GB	10	4550001	4560000	0.268952	61	64968	241560	0	0.0169923	0.986443
IR	GB	10	4560001	4570000	0.306566	100	121400	396000	0	0.812399	0.416563
IR	GB	10	4570001	4580000	0.371676	49	72120	194040	0	2.18926	0.0285777
IR	GB	10	4580001	4590000	0.273204	72	77896	285120	0	0.106917	0.914855
IR	GB	10	4590001	4600000	0.285305	42	47452	166320	0	0.362817	0.716742
IR	GB	10	4600001	4610000	0.254919	73	73692	289080	0	-0.279754	0.779667
IR	GB	10	4610001	4620000	0.279681	26	28796	102960	0	0.243888	0.807318
IR	GB	10	4620001	4630000	0.292635	48	55624	190080	0	0.517805	0.604594
IR	GB	10	4630001	4640000	0.316091	100	125172	396000	0	1.01383	0.310666
IR	GB	10	4640001	4650000	0.277303	83	91144	328680	0	0.193595	0.846493
IR	GB	10	4650001	4660000	0.315861	84	105068	332640	0	1.00896	0.312992
IR	GB	10	4660001	4670000	0.272166	63	67900	249480	0	0.0849638	0.93229
IR	GB	10	4670001	4680000	0.298841	61	72188	241560	0	0.649045	0.516309
IR	GB	10	4680001	4690000	0.271483	69	74180	273240	0	0.0705172	0.943782
IR	GB	10	4690001	4700000	0.303362	64	76884	253440	0	0.744647	0.456485
IR	GB	10	4700001	4710000	0.262584	24	24956	95040	0	-0.117662	0.906336
IR	GB	10	4710001	4720000	0.323621	65	83300	257400	0	1.17306	0.240772
IR	GB	10	4720001	4730000	0.281699	85	94820	336600	0	0.28656	0.774449
IR	GB	10	4730001	4740000	0.330536	39	51048	154440	0	1.31929	0.187071
IR	GB	10	4740001	4750000	0.29568	76	88988	300960	0	0.582214	0.560422
IR	GB	10	4750001	4760000	0.27003	103	110140	407880	0	0.0398008	0.968252
IR	GB	10	4760001	4770000	0.31222	51	63056	201960	0	0.931974	0.35135
IR	GB	10	4770001	4780000	0.271825	56	60280	221760	0	0.0777589	0.93802
IR	GB	10	4780001	4790000	0.276594	58	63528	229680	0	0.178589	0.858261
IR	GB	10	4790001	4800000	0.310553	67	82396	265320	0	0.896724	0.369866
IR	GB	10	4800001	4810000	0.288493	74	84540	293040	0	0.430224	0.667033
IR	GB	10	4810001	4820000	0.29186	85	98240	336600	0	0.501419	0.616076
IR	GB	10	4820001	4830000	0.304822	75	90532	297000	0	0.775517	0.438034
IR	GB	10	4830001	4840000	0.29954	79	93708	312840	0	0.663823	0.506803
IR	GB	10	4840001	4850000	0.291319	74	85368	293040	0	0.489975	0.624152
IR	GB	10	4850001	4860000	0.306926	35	42540	138600	0	0.820028	0.4122
IR	GB	10	4860001	4870000	0.293624	16	18604	63360	0	0.538721	0.59008
IR	GB	10	4870001	4880000	0.331928	46	60464	182160	0	1.34873	0.177425
IR	GB	10	4880001	4890000	0.32068	57	72384	225720	0	1.11088	0.26662
IR	GB	10	4890001	4900000	0.323615	74	94832	293040	0	1.17293	0.240826
IR	GB	10	4900001	4910000	0.288636	76	86868	300960	0	0.433254	0.66483
IR	GB	10	4910001	4920000	0.321047	61	77552	241560	0	1.11862	0.263302
IR	GB	10	4920001	4930000	0.315925	77	96332	304920	0	1.01033	0.312338
IR	GB	10	4930001	4940000	0.27767	47	51680	186120	0	0.201359	0.840418
IR	GB	10	4940001	4950000	0.299617	66	78308	261360	0	0.665466	0.505752
IR	GB	10	4950001	4960000	0.151705	16	9612	63360	0	-2.46239	0.0138013
IR	GB	10	4960001	4970000	0.126375	9	4504	35640	0	-2.99803	0.00271729
IR	GB	10	4970001	4980000	0.224271	35	31084	138600	0	-0.927851	0.353485
IR	GB	10	4980001	4990000	0.24049	47	44760	186120	0	-0.584879	0.558629
IR	GB	10	4990001	5000000	0.248521	28	27556	110880	0	-0.415052	0.678103
IR	GB	10	5000001	5010000	0.327493	78	101156	308880	0	1.25494	0.209501
IR	GB	10	5010001	5020000	0.3069	65	78996	257400	0	0.819464	0.412522
IR	GB	10	5020001	5030000	0.262325	47	48824	186120	0	-0.123135	0.902001
IR	GB	10	5030001	5040000	0.321627	56	71324	221760	0	1.1309	0.258099
IR	GB	10	5040001	5050000	0.315657	68	85000	269280	0	1.00464	0.31507
IR	GB	10	5050001	5060000	0.256424	57	57880	225720	0	-0.247931	0.804188
IR	GB	10	5060001	5070000	0.215537	55	46944	217800	0	-1.11255	0.265903
IR	GB	10	5070001	5080000	0.357306	75	106120	297000	0	1.8854	0.0593765
IR	GB	10	5080001	5090000	0.28215	73	81564	289080	0	0.296095	0.767157
IR	GB	10	5090001	5100000	0.30353	93	111784	368280	0	0.748203	0.454338
IR	GB	10	5100001	5110000	0.290361	94	108084	372240	0	0.469726	0.638551
IR	GB	10	5110001	5120000	0.264348	71	74324	281160	0	-0.0803692	0.935944
IR	GB	10	5120001	5130000	0.262049	63	65376	249480	0	-0.128978	0.897375
IR	GB	10	5130001	5140000	0.288697	79	90316	312840	0	0.434539	0.663897
IR	GB	10	5140001	5150000	0.251758	50	49848	198000	0	-0.346608	0.728886
IR	GB	10	5150001	5160000	0.267834	77	81668	304920	0	-0.00664179	0.994701
IR	GB	10	5160001	5170000	0.277525	40	43960	158400	0	0.198292	0.842817
IR	GB	10	5170001	5180000	0.32719	61	79036	241560	0	1.24853	0.211836
IR	GB	10	5180001	5190000	0.242241	33	31656	130680	0	-0.547861	0.583788
IR	GB	10	5190001	5200000	0.300437	67	79712	265320	0	0.682803	0.494732
IR	GB	10	5200001	5210000	0.306263	70	84896	277200	0	0.805991	0.420248
IR	GB	10	5210001	5220000	0.301589	68	81212	269280	0	0.707168	0.479462
IR	GB	10	5220001	5230000	0.301401	62	74000	245520	0	0.703186	0.48194
IR	GB	10	5230001	5240000	0.322539	51	65140	201960	0	1.15018	0.250068
IR	GB	10	5240001	5250000	0.31343	71	88124	281160	0	0.957558	0.338286
IR	GB	10	5250001	5260000	0.252934	84	84136	332640	0	-0.321729	0.747658
IR	GB	10	5260001	5270000	0.317063	74	92912	293040	0	1.03437	0.300962
IR	GB	10	5270001	5280000	0.305125	68	82164	269280	0	0.781929	0.434256
IR	GB	10	5280001	5290000	0.263333	40	41712	158400	0	-0.10182	0.9189
IR	GB	10	5290001	5300000	0.234205	73	67704	289080	0	-0.717785	0.47289
IR	GB	10	5300001	5310000	0.246452	78	76124	308880	0	-0.45881	0.646371
IR	GB	10	5310001	5320000	0.310678	91	111956	360360	0	0.899366	0.368458
IR	GB	10	5320001	5330000	0.320336	68	86260	269280	0	1.10359	0.269771
IR	GB	10	5330001	5340000	0.304373	88	106068	348480	0	0.766037	0.443654
IR	GB	10	5340001	5350000	0.273153	64	69228	253440	0	0.105842	0.915708
IR	GB	10	5350001	5360000	0.281185	67	74604	265320	0	0.275683	0.782792
IR	GB	10	5360001	5370000	0.234096	53	49132	209880	0	-0.720098	0.471465
IR	GB	10	5370001	5380000	0.177609	18	12660	71280	0	-1.91459	0.0555445
IR	GB	10	5380001	5390000	0.294209	45	52428	178200	0	0.551092	0.581571
IR	GB	10	5390001	5400000	0.271769	59	63496	233640	0	0.0765564	0.938976
IR	GB	10	5400001	5410000	0.253497	79	79304	312840	0	-0.309825	0.756694
IR	GB	10	5410001	5420000	0.255676	67	67836	265320	0	-0.263743	0.791978
IR	GB	10	5420001	5430000	0.304754	58	69996	229680	0	0.774098	0.438873
IR	GB	10	5430001	5440000	0.260261	85	87604	336600	0	-0.16678	0.867543
IR	GB	10	5440001	5450000	0.253886	49	49264	194040	0	-0.301603	0.762954
IR	GB	10	5450001	5460000	0.286284	76	86160	300960	0	0.383508	0.701343
IR	GB	10	5460001	5470000	0.284459	83	93496	328680	0	0.344918	0.730156
IR	GB	10	5470001	5480000	0.299251	93	110208	368280	0	0.657709	0.510725
IR	GB	10	5480001	5490000	0.263889	64	66880	253440	0	-0.0900716	0.92823
IR	GB	10	5490001	5500000	0.278808	49	54100	194040	0	0.225428	0.821646
IR	GB	10	5500001	5510000	0.2417	60	57428	237600	0	-0.559285	0.575967
IR	GB	10	5510001	5520000	0.28643	69	78264	273240	0	0.386587	0.699062
IR	GB	10	5520001	5530000	0.30068	107	127404	423720	0	0.68793	0.491497
IR	GB	10	5530001	5540000	0.22427	73	64832	289080	0	-0.927876	0.353472
IR	GB	10	5540001	5550000	0.316675	63	79004	249480	0	1.02617	0.304811
IR	GB	10	5550001	5560000	0.270649	104	111464	411840	0	0.0528778	0.957829
IR	GB	10	5560001	5570000	0.283105	73	81840	289080	0	0.316285	0.751786
IR	GB	10	5570001	5580000	0.310252	67	82316	265320	0	0.890348	0.373279
IR	GB	10	5580001	5590000	0.219103	57	49456	225720	0	-1.03714	0.299672
IR	GB	10	5590001	5600000	0.325377	73	94060	289080	0	1.2102	0.226203
IR	GB	10	5600001	5610000	0.255541	68	68812	269280	0	-0.266608	0.789771
IR	GB	10	5610001	5620000	0.312795	45	55740	178200	0	0.94412	0.345108
IR	GB	10	5620001	5630000	0.262651	81	84248	320760	0	-0.116244	0.907459
IR	GB	10	5630001	5640000	0.282097	76	84900	300960	0	0.294975	0.768013
IR	GB	10	5640001	5650000	0.233886	42	38900	166320	0	-0.724522	0.468745
IR	GB	10	5650001	5660000	0.218202	50	43204	198000	0	-1.0562	0.290879
IR	GB	10	5660001	5670000	0.25398	59	59340	233640	0	-0.299601	0.764481
IR	GB	10	5670001	5680000	0.286242	58	65744	229680	0	0.382616	0.702005
IR	GB	10	5680001	5690000	0.302273	56	67032	221760	0	0.721618	0.470529
IR	GB	10	5690001	5700000	0.296563	82	96300	324720	0	0.60088	0.54792
IR	GB	10	5700001	5710000	0.312502	61	75488	241560	0	0.937934	0.348278
IR	GB	10	5710001	5720000	0.26491	46	48256	182160	0	-0.0684792	0.945404
IR	GB	10	5720001	5730000	0.246025	46	44816	182160	0	-0.467823	0.639911
IR	GB	10	5730001	5740000	0.281734	12	13388	47520	0	0.287293	0.773888
IR	GB	10	5740001	5750000	0.0666667	2	528	7920	0	-4.26066	2.03824e-05
IR	GB	10	5750001	5760000	0.264444	20	20944	79200	0	-0.0783234	0.937571
IR	GB	10	5760001	5770000	0.364171	17	24516	67320	0	2.03056	0.0422995
IR	GB	10	5770001	5780000	0.28007	26	28836	102960	0	0.252103	0.800961
IR	GB	10	5780001	5790000	0.273737	29	31436	114840	0	0.118191	0.905916
IR	GB	10	5790001	5800000	0.286071	38	43048	150480	0	0.379011	0.70468
IR	GB	10	5800001	5810000	0.250063	48	47532	190080	0	-0.38244	0.702135
IR	GB	10	5810001	5820000	0.209692	37	30724	146520	0	-1.23616	0.216398
IR	GB	10	5820001	5830000	0.287458	48	54640	190080	0	0.408334	0.683028
IR	GB	10	5830001	5840000	0.319075	69	87184	273240	0	1.07693	0.281514
IR	GB	10	5840001	5850000	0.234848	72	66960	285120	0	-0.704179	0.481322
IR	GB	10	5850001	5860000	0.310043	70	85944	277200	0	0.885939	0.37565
IR	GB	10	5860001	5870000	0.282626	60	67152	237600	0	0.306161	0.759482
IR	GB	10	5870001	5880000	0.263826	32	33432	126720	0	-0.0914066	0.92717
IR	GB	10	5880001	5890000	0.309903	56	68724	221760	0	0.882964	0.377256
IR	GB	10	5890001	5900000	0.290384	50	57496	198000	0	0.470208	0.638207
IR	GB	10	5900001	5910000	0.2753	75	81764	297000	0	0.151228	0.879796
IR	GB	10	5910001	5920000	0.214761	44	37420	174240	0	-1.12896	0.258916
IR	GB	10	5920001	5930000	0.233532	61	56412	241560	0	-0.732017	0.464158
IR	GB	10	5930001	5940000	0.277871	54	59420	213840	0	0.20561	0.837096
IR	GB	10	5940001	5950000	0.253886	72	72388	285120	0	-0.301597	0.762959
IR	GB	10	5950001	5960000	0.304699	69	83256	273240	0	0.772929	0.439565
IR	GB	10	5960001	5970000	0.234194	61	56572	241560	0	-0.71801	0.472751
IR	GB	10	5970001	5980000	0.222563	74	65220	293040	0	-0.963965	0.335063
IR	GB	10	5980001	5990000	0.259892	75	77188	297000	0	-0.174587	0.861404
IR	GB	10	5990001	6000000	0.25342	70	70248	277200	0	-0.311455	0.755455
IR	GB	10	6000001	6010000	0.259789	68	69956	269280	0	-0.176769	0.85969
IR	GB	10	6010001	6020000	0.284743	67	75548	265320	0	0.350922	0.725647
IR	GB	10	6020001	6030000	0.325219	60	77272	237600	0	1.20685	0.227489
IR	GB	10	6030001	6040000	0.281394	50	55716	198000	0	0.280101	0.7794
IR	GB	10	6040001	6050000	0.251914	71	70828	281160	0	-0.343311	0.731365
IR	GB	10	6050001	6060000	0.254086	44	44272	174240	0	-0.297363	0.766189
IR	GB	10	6060001	6070000	0.312677	40	49528	158400	0	0.941628	0.346383
IR	GB	10	6070001	6080000	0.361616	19	27208	75240	0	1.97653	0.0480945
IR	GB	10	6080001	6090000	0.283608	35	39308	138600	0	0.326911	0.743735
IR	GB	10	6090001	6100000	0.25052	66	65476	261360	0	-0.372771	0.709319
IR	GB	10	6100001	6110000	0.268361	90	95644	356400	0	0.00450684	0.996404
IR	GB	10	6110001	6120000	0.267763	70	74224	277200	0	-0.00813978	0.993505
IR	GB	10	6120001	6130000	0.292496	63	72972	249480	0	0.514881	0.606636
IR	GB	10	6130001	6140000	0.274826	77	83800	304920	0	0.141216	0.8877
IR	GB	10	6140001	6150000	0.274737	97	105532	384120	0	0.139331	0.889189
IR	GB	10	6150001	6160000	0.24554	95	92372	376200	0	-0.478097	0.632581
IR	GB	10	6160001	6170000	0.31466	72	89716	285120	0	0.983577	0.325323
IR	GB	10	6170001	6180000	0.304936	62	74868	245520	0	0.777947	0.4366
IR	GB	10	6180001	6190000	0.298957	91	107732	360360	0	0.651493	0.514728
IR	GB	10	6190001	6200000	0.272269	86	92724	340560	0	0.087144	0.930557
IR	GB	10	6200001	6210000	0.251928	66	65844	261360	0	-0.342996	0.731601
IR	GB	10	6210001	6220000	0.333019	74	97588	293040	0	1.37181	0.170124
IR	GB	10	6220001	6230000	0.294878	85	99256	336600	0	0.565248	0.571905
IR	GB	10	6230001	6240000	0.298129	88	103892	348480	0	0.633992	0.526086
IR	GB	10	6240001	6250000	0.282175	85	94980	336600	0	0.296612	0.766763
IR	GB	10	6250001	6260000	0.283118	94	105388	372240	0	0.316568	0.751571
IR	GB	10	6260001	6270000	0.247391	48	47024	190080	0	-0.438956	0.660694
IR	GB	10	6270001	6280000	0.225666	22	19660	87120	0	-0.898363	0.368992
IR	GB	10	6280001	6290000	0.227237	28	25196	110880	0	-0.865143	0.38696
IR	GB	10	6290001	6300000	0.142136	14	7880	55440	0	-2.66474	0.00770469
IR	GB	10	6300001	6310000	0.295732	31	36304	122760	0	0.583293	0.559696
IR	GB	10	6310001	6320000	0.311483	19	23436	75240	0	0.91639	0.359463
IR	GB	10	6320001	6330000	0.269697	22	23496	87120	0	0.0327498	0.973874
IR	GB	10	6330001	6340000	0.299301	39	46224	154440	0	0.658769	0.510044
IR	GB	10	6340001	6350000	0.291414	38	43852	150480	0	0.491995	0.622723
IR	GB	10	6350001	6360000	0.256121	59	59840	233640	0	-0.254346	0.799228
IR	GB	10	6360001	6370000	0.21861	33	28568	130680	0	-1.04756	0.294841
IR	GB	10	6370001	6380000	0.253502	30	30116	118800	0	-0.309726	0.756769
IR	GB	10	6380001	6390000	0.255892	27	27360	106920	0	-0.259174	0.795501
IR	GB	10	6390001	6400000	0.258057	21	21460	83160	0	-0.213402	0.831014
IR	GB	10	6400001	6410000	0.279953	26	28824	102960	0	0.249638	0.802867
IR	GB	10	6410001	6420000	0.268098	24	25480	95040	0	-0.00107056	0.999146
IR	GB	10	6420001	6430000	0.270487	23	24636	91080	0	0.0494665	0.960547
IR	GB	10	6430001	6440000	0.26719	54	57136	213840	0	-0.0202552	0.98384
IR	GB	10	6440001	6450000	0.208509	33	27248	130680	0	-1.26116	0.20725
IR	GB	10	6450001	6460000	0.321465	32	40736	126720	0	1.12746	0.259547
IR	GB	10	6460001	6470000	0.22386	37	32800	146520	0	-0.936544	0.348993
IR	GB	10	6470001	6480000	0.256107	33	33468	130680	0	-0.254643	0.798999
IR	GB	10	6480001	6490000	0.257239	18	18336	71280	0	-0.230693	0.817553
IR	GB	10	6490001	6500000	0.246397	45	43908	178200	0	-0.45996	0.645545
IR	GB	10	6500001	6510000	0.200973	27	21488	106920	0	-1.42054	0.155451
IR	GB	10	6510001	6520000	0.307475	10	12176	39600	0	0.831623	0.405622
IR	GB	10	6520001	6530000	0.243789	37	35720	146520	0	-0.515112	0.606475
IR	GB	10	6530001	6540000	0.30225	22	26332	87120	0	0.721132	0.470828
IR	GB	10	6540001	6550000	0.234586	25	23224	99000	0	-0.709732	0.47787
IR	GB	10	6550001	6560000	0.320901	26	33040	102960	0	1.11555	0.264615
IR	GB	10	6560001	6570000	0.227556	25	22528	99000	0	-0.8584	0.390672
IR	GB	10	6570001	6580000	0.270343	25	26764	99000	0	0.0464204	0.962975
IR	GB	10	6580001	6590000	0.315445	31	38724	122760	0	1.00016	0.317232
IR	GB	10	6590001	6600000	0.234878	34	31624	134640	0	-0.70355	0.481713
IR	GB	10	6600001	6610000	0.290421	29	33352	114840	0	0.471003	0.637638
IR	GB	10	6610001	6620000	0.3	28	33264	110880	0	0.673557	0.500593
IR	GB	10	6620001	6630000	0.251453	49	48792	194040	0	-0.353042	0.724057
IR	GB	10	6630001	6640000	0.230606	40	36528	158400	0	-0.793892	0.427258
IR	GB	10	6640001	6650000	0.255354	15	15168	59400	0	-0.270566	0.786725
IR	GB	10	6650001	6660000	0.254086	22	22136	87120	0	-0.297363	0.766189
IR	GB	10	6660001	6670000	0.261462	46	47628	182160	0	-0.141383	0.887568
IR	GB	10	6670001	6680000	0.278846	35	38648	138600	0	0.226213	0.821036
IR	GB	10	6680001	6690000	0.294136	36	41932	142560	0	0.549549	0.582629
IR	GB	10	6690001	6700000	0.259817	32	32924	126720	0	-0.17618	0.860152
IR	GB	10	6700001	6710000	0.199141	20	15772	79200	0	-1.45926	0.144493
IR	GB	10	6710001	6720000	0.277778	15	16500	59400	0	0.203632	0.838641
IR	GB	10	6720001	6730000	0.298036	18	21244	71280	0	0.632023	0.527372
IR	GB	10	6730001	6740000	0.312305	22	27208	87120	0	0.933764	0.350426
IR	GB	10	6740001	6750000	0.305606	20	24204	79200	0	0.792107	0.428299
IR	GB	10	6750001	6760000	0.204838	19	15412	75240	0	-1.3388	0.180635
IR	GB	10	6760001	6770000	0.263569	30	31312	118800	0	-0.0968357	0.922857
IR	GB	10	6770001	6780000	0.318519	18	22704	71280	0	1.06516	0.286803
IR	GB	10	6780001	6790000	0.163384	8	5176	31680	0	-2.21542	0.0267315
IR	GB	10	6790001	6800000	0.283244	34	38136	134640	0	0.319228	0.749553
IR	GB	10	6800001	6810000	0.314955	36	44900	142560	0	0.989808	0.322268
IR	GB	10	6810001	6820000	0.236251	18	16840	71280	0	-0.674512	0.499986
IR	GB	10	6820001	6830000	0.283951	27	30360	106920	0	0.334167	0.738254
IR	GB	10	6830001	6840000	0.303083	58	69612	229680	0	0.738743	0.460063
IR	GB	10	6840001	6850000	0.323411	34	43544	134640	0	1.16861	0.24256
IR	GB	10	6850001	6860000	0.369924	40	58596	158400	0	2.15222	0.03138
IR	GB	10	6860001	6870000	0.364515	23	33200	91080	0	2.03783	0.0415672
IR	GB	10	6870001	6880000	0.22862	9	8148	35640	0	-0.8359	0.403211
IR	GB	10	6880001	6890000	0.21807	9	7772	35640	0	-1.059	0.289602
IR	GB	10	6890001	6900000	0.269386	13	13868	51480	0	0.0261775	0.979116
IR	GB	10	6900001	6910000	0.200078	13	10300	51480	0	-1.43946	0.150019
IR	GB	10	6910001	6920000	0.211111	27	22572	106920	0	-1.20614	0.227762
IR	GB	10	6920001	6930000	0.239773	16	15192	63360	0	-0.600047	0.548475
IR	GB	10	6930001	6940000	0.2419	27	25864	106920	0	-0.555053	0.578859
IR	GB	10	6940001	6950000	0.226263	23	20608	91080	0	-0.885741	0.375757
IR	GB	10	6950001	6960000	0.248096	13	12772	51480	0	-0.424031	0.671543
IR	GB	10	6960001	6970000	0.236016	32	29908	126720	0	-0.679481	0.496833
IR	GB	10	6970001	6980000	0.254786	42	42376	166320	0	-0.282568	0.777508
IR	GB	10	6980001	6990000	0.274327	12	13036	47520	0	0.130651	0.896051
IR	GB	10	6990001	7000000	0.198858	23	18112	91080	0	-1.46525	0.142852
IR	GB	10	7000001	7010000	0.240232	41	39004	162360	0	-0.590344	0.55496
IR	GB	10	7010001	7020000	0.260823	42	43380	166320	0	-0.154915	0.876888
IR	GB	10	7020001	7030000	0.238995	43	40696	170280	0	-0.616502	0.537563
IR	GB	10	7030001	7040000	0.199479	31	24488	122760	0	-1.45213	0.146465
IR	GB	10	7040001	7050000	0.310262	44	54060	174240	0	0.890558	0.373166
IR	GB	10	7050001	7060000	0.258539	43	44024	170280	0	-0.203206	0.838974
IR	GB	10	7060001	7070000	0.228788	34	30804	134640	0	-0.83234	0.405217
IR	GB	10	7070001	7080000	0.25774	37	37764	146520	0	-0.220109	0.825786
IR	GB	10	7080001	7090000	0.249327	30	29620	118800	0	-0.398015	0.690619
IR	GB	10	7090001	7100000	0.155596	50	30808	198000	0	-2.3801	0.0173078
IR	GB	10	7100001	7110000	0.272222	50	53900	198000	0	0.0861505	0.931347
IR	GB	10	7110001	7120000	0.262973	32	33324	126720	0	-0.109429	0.912862
IR	GB	10	7120001	7130000	0.199064	41	32320	162360	0	-1.4609	0.144042
IR	GB	10	7130001	7140000	0.253453	49	49180	194040	0	-0.310758	0.755985
IR	GB	10	7140001	7150000	0.247235	59	57764	233640	0	-0.442244	0.658313
IR	GB	10	7150001	7160000	0.244949	34	32980	134640	0	-0.490576	0.623726
IR	GB	10	7160001	7170000	0.202323	40	32048	158400	0	-1.39198	0.163929
IR	GB	10	7170001	7180000	0.25678	33	33556	130680	0	-0.240402	0.810018
IR	GB	10	7180001	7190000	0.267811	30	31816	118800	0	-0.00712263	0.994317
IR	GB	10	7190001	7200000	0.262602	41	42636	162360	0	-0.117293	0.906628
IR	GB	10	7200001	7210000	0.265289	55	57780	217800	0	-0.0604585	0.95179
IR	GB	10	7210001	7220000	0.287093	27	30696	106920	0	0.400621	0.688699
IR	GB	10	7220001	7230000	0.180135	9	6420	35640	0	-1.86119	0.0627171
IR	GB	10	7230001	7240000	0.190404	2	1508	7920	0	-1.64403	0.10017
IR	GB	10	7240001	7250000	0.106061	3	1260	11880	0	-3.42761	0.000608919
IR	GB	10	7250001	7260000	0.155556	1	616	3960	0	-2.38096	0.0172677
IR	GB	10	7260001	7270000	0.225337	12	10708	47520	0	-0.905321	0.365295
IR	GB	10	7270001	7280000	0.328375	33	42912	130680	0	1.27359	0.20281
IR	GB	10	7280001	7290000	0.279921	41	45448	162360	0	0.248957	0.803394
IR	GB	10	7290001	7300000	0.221616	35	30716	138600	0	-0.983998	0.325117
IR	GB	10	7300001	7310000	0.293357	52	60408	205920	0	0.533073	0.593983
IR	GB	10	7310001	7320000	0.310987	49	60344	194040	0	0.905904	0.364986
IR	GB	10	7320001	7330000	0.24897	50	49296	198000	0	-0.405562	0.685064
IR	GB	10	7330001	7340000	0.265164	39	40952	154440	0	-0.0630974	0.949689
IR	GB	10	7340001	7350000	0.278403	21	23152	83160	0	0.216855	0.828321
IR	GB	10	7350001	7360000	0.262247	40	41540	158400	0	-0.124782	0.900696
IR	GB	10	7360001	7370000	0.203106	40	32172	158400	0	-1.37542	0.169
IR	GB	10	7370001	7380000	0.295556	35	40964	138600	0	0.579572	0.562203
IR	GB	10	7380001	7390000	0.227509	47	42344	186120	0	-0.859381	0.39013
IR	GB	10	7390001	7400000	0.265313	47	49380	186120	0	-0.0599627	0.952185
IR	GB	10	7400001	7410000	0.272517	72	77700	285120	0	0.0923805	0.926396
IR	GB	10	7410001	7420000	0.274331	63	68440	249480	0	0.130736	0.895984
IR	GB	10	7420001	7430000	0.229022	56	50788	221760	0	-0.827382	0.408021
IR	GB	10	7430001	7440000	0.231191	58	53100	229680	0	-0.781518	0.434498
IR	GB	10	7440001	7450000	0.277146	64	70240	253440	0	0.190282	0.849088
IR	GB	10	7450001	7460000	0.254636	56	56468	221760	0	-0.285747	0.775072
IR	GB	10	7460001	7470000	0.265918	58	61076	229680	0	-0.047167	0.96238
IR	GB	10	7470001	7480000	0.272685	48	51832	190080	0	0.0959406	0.923568
IR	GB	10	7480001	7490000	0.265467	64	67280	253440	0	-0.0566962	0.954787
IR	GB	10	7490001	7500000	0.138865	42	23096	166320	0	-2.73391	0.0062587
IR	GB	10	7500001	7510000	0.206782	14	11464	55440	0	-1.29769	0.194394
IR	GB	10	7510001	7520000	0.165783	8	5252	31680	0	-2.16469	0.0304118
IR	GB	10	7520001	7530000	0.155556	9	5544	35640	0	-2.38096	0.0172677
IR	GB	10	7530001	7540000	0.184343	26	18980	102960	0	-1.77219	0.0763629
IR	GB	10	7540001	7550000	0.198718	26	20460	102960	0	-1.46822	0.142045
IR	GB	10	7550001	7560000	0.273013	60	64868	237600	0	0.102883	0.918056
IR	GB	10	7560001	7570000	0.259281	77	79060	304920	0	-0.18751	0.85126
IR	GB	10	7570001	7580000	0.254214	64	64428	253440	0	-0.294663	0.768252
IR	GB	10	7580001	7590000	0.301194	77	91840	304920	0	0.698801	0.484676
IR	GB	10	7590001	7600000	0.273158	68	73556	269280	0	0.10594	0.91563
IR	GB	10	7600001	7610000	0.282492	90	100680	356400	0	0.303313	0.761651
IR	GB	10	7610001	7620000	0.297994	69	81424	273240	0	0.631146	0.527945
IR	GB	10	7620001	7630000	0.288377	71	81080	281160	0	0.427764	0.668823
IR	GB	10	7630001	7640000	0.301583	37	44188	146520	0	0.707041	0.479541
IR	GB	10	7640001	7650000	0.237758	50	47076	198000	0	-0.642661	0.520444
IR	GB	10	7650001	7660000	0.253846	65	65340	257400	0	-0.302442	0.762315
IR	GB	10	7660001	7670000	0.262604	46	47836	182160	0	-0.117236	0.906673
IR	GB	10	7670001	7680000	0.242677	56	53816	221760	0	-0.538637	0.590138
IR	GB	10	7680001	7690000	0.267821	56	59392	221760	0	-0.0069192	0.994479
IR	GB	10	7690001	7700000	0.289685	66	75712	261360	0	0.455424	0.648804
IR	GB	10	7700001	7710000	0.279798	61	67588	241560	0	0.246352	0.80541
IR	GB	10	7710001	7720000	0.312989	71	88000	281160	0	0.948232	0.343011
IR	GB	10	7720001	7730000	0.257257	92	93724	364320	0	-0.230306	0.817854
IR	GB	10	7730001	7740000	0.28419	89	100160	352440	0	0.339233	0.734434
IR	GB	10	7740001	7750000	0.238648	65	61428	257400	0	-0.623831	0.532738
IR	GB	10	7750001	7760000	0.2653	68	71440	269280	0	-0.0602301	0.951972
IR	GB	10	7760001	7770000	0.303283	72	86472	285120	0	0.742978	0.457495
IR	GB	10	7770001	7780000	0.301522	73	87164	289080	0	0.705744	0.480347
IR	GB	10	7780001	7790000	0.311643	74	91324	293040	0	0.919777	0.357689
IR	GB	10	7790001	7800000	0.240112	45	42788	178200	0	-0.592868	0.553269
IR	GB	10	7800001	7810000	0.281574	58	64672	229680	0	0.283917	0.776474
IR	GB	10	7810001	7820000	0.306677	59	71652	233640	0	0.814752	0.415214
IR	GB	10	7820001	7830000	0.25913	65	66700	257400	0	-0.190711	0.848752
IR	GB	10	7830001	7840000	0.25128	73	72640	289080	0	-0.356709	0.72131
IR	GB	10	7840001	7850000	0.277851	55	60516	217800	0	0.205185	0.837427
IR	GB	10	7850001	7860000	0.265108	46	48292	182160	0	-0.0643	0.948731
IR	GB	10	7860001	7870000	0.264696	82	85952	324720	0	-0.0730094	0.941799
IR	GB	10	7870001	7880000	0.260963	68	70272	269280	0	-0.151953	0.879224
IR	GB	10	7880001	7890000	0.260216	88	90680	348480	0	-0.167745	0.866784
IR	GB	10	7890001	7900000	0.289273	71	81332	281160	0	0.446717	0.655079
IR	GB	10	7900001	7910000	0.239154	59	55876	233640	0	-0.613126	0.539793
IR	GB	10	7910001	7920000	0.274705	72	78324	285120	0	0.138661	0.889718
IR	GB	10	7920001	7930000	0.276211	78	85316	308880	0	0.170496	0.86462
IR	GB	10	7930001	7940000	0.284256	58	65288	229680	0	0.340632	0.733381
IR	GB	10	7940001	7950000	0.289087	92	105320	364320	0	0.442774	0.657929
IR	GB	10	7950001	7960000	0.257709	53	54088	209880	0	-0.220752	0.825286
IR	GB	10	7960001	7970000	0.265203	89	93468	352440	0	-0.0622913	0.950331
IR	GB	10	7970001	7980000	0.244459	68	65828	269280	0	-0.500942	0.616412
IR	GB	10	7980001	7990000	0.327074	66	85484	261360	0	1.24608	0.212736
IR	GB	10	7990001	8000000	0.262585	73	75908	289080	0	-0.11765	0.906345
IR	GB	10	8000001	8010000	0.284683	55	62004	217800	0	0.349658	0.726595
IR	GB	10	8010001	8020000	0.288352	47	53668	186120	0	0.427233	0.66921
IR	GB	10	8020001	8030000	0.24602	84	81836	332640	0	-0.467945	0.639824
IR	GB	10	8030001	8040000	0.293565	81	94164	320760	0	0.537485	0.590933
IR	GB	10	8040001	8050000	0.284957	56	63192	221760	0	0.355442	0.722258
IR	GB	10	8050001	8060000	0.26903	50	53268	198000	0	0.0186521	0.985119
IR	GB	10	8060001	8070000	0.245604	61	59328	241560	0	-0.476745	0.633544
IR	GB	10	8070001	8080000	0.307532	70	85248	277200	0	0.832844	0.404933
IR	GB	10	8080001	8090000	0.268524	87	92512	344520	0	0.00795231	0.993655
IR	GB	10	8090001	8100000	0.293846	76	88436	300960	0	0.543428	0.586835
IR	GB	10	8100001	8110000	0.237827	78	73460	308880	0	-0.641193	0.521397
IR	GB	10	8110001	8120000	0.253311	54	54168	213840	0	-0.313761	0.753703
IR	GB	10	8120001	8130000	0.257757	67	68388	265320	0	-0.219747	0.826068
IR	GB	10	8130001	8140000	0.245894	62	60372	245520	0	-0.470594	0.637931
IR	GB	10	8140001	8150000	0.301869	80	95632	316800	0	0.713074	0.4758
IR	GB	10	8150001	8160000	0.293683	63	73268	249480	0	0.539971	0.589217
IR	GB	10	8160001	8170000	0.269961	88	94076	348480	0	0.0383326	0.969422
IR	GB	10	8170001	8180000	0.280736	56	62256	221760	0	0.266187	0.790095
IR	GB	10	8180001	8190000	0.302929	50	59980	198000	0	0.735502	0.462034
IR	GB	10	8190001	8200000	0.222424	50	44040	198000	0	-0.96691	0.333589
IR	GB	10	8200001	8210000	0.275914	58	63372	229680	0	0.164226	0.869553
IR	GB	10	8210001	8220000	0.288384	44	50248	174240	0	0.427914	0.668713
IR	GB	10	8220001	8230000	0.26833	51	54192	201960	0	0.00385068	0.996928
IR	GB	10	8230001	8240000	0.262364	54	56104	213840	0	-0.12231	0.902654
IR	GB	10	8240001	8250000	0.26796	50	53056	198000	0	-0.00398979	0.996817
IR	GB	10	8250001	8260000	0.242529	48	46100	190080	0	-0.541752	0.587989
IR	GB	10	8260001	8270000	0.270298	79	84560	312840	0	0.0454578	0.963742
IR	GB	10	8270001	8280000	0.294427	89	103768	352440	0	0.555716	0.578405
IR	GB	10	8280001	8290000	0.295836	57	66776	225720	0	0.585493	0.558216
IR	GB	10	8290001	8300000	0.215888	48	41036	190080	0	-1.10513	0.269104
IR	GB	10	8300001	8310000	0.278375	88	97008	348480	0	0.216254	0.82879
IR	GB	10	8310001	8320000	0.272593	75	80960	297000	0	0.0939825	0.925123
IR	GB	10	8320001	8330000	0.275349	47	51248	186120	0	0.152276	0.878969
IR	GB	10	8330001	8340000	0.272779	59	63732	233640	0	0.0979167	0.921998
IR	GB	10	8340001	8350000	0.283099	56	62780	221760	0	0.316155	0.751885
IR	GB	10	8350001	8360000	0.30986	67	82212	265320	0	0.882059	0.377745
IR	GB	10	8360001	8370000	0.301922	62	74128	245520	0	0.714211	0.475097
IR	GB	10	8370001	8380000	0.260155	56	57692	221760	0	-0.169028	0.865774
IR	GB	10	8380001	8390000	0.248868	58	57160	229680	0	-0.407713	0.683484
IR	GB	10	8390001	8400000	0.211177	46	38468	182160	0	-1.20475	0.228299
IR	GB	10	8400001	8410000	0.263717	50	52216	198000	0	-0.0937028	0.925345
IR	GB	10	8410001	8420000	0.307536	63	76724	249480	0	0.832911	0.404895
IR	GB	10	8420001	8430000	0.242172	52	49868	205920	0	-0.549317	0.582788
IR	GB	10	8430001	8440000	0.231593	47	43104	186120	0	-0.773031	0.439504
IR	GB	10	8440001	8450000	0.268194	43	45668	170280	0	0.000957839	0.999236
IR	GB	10	8450001	8460000	0.269149	59	62884	233640	0	0.0211646	0.983114
IR	GB	10	8460001	8470000	0.269682	66	70484	261360	0	0.0324262	0.974132
IR	GB	10	8470001	8480000	0.288889	80	91520	316800	0	0.438595	0.660955
IR	GB	10	8480001	8490000	0.244597	73	70708	289080	0	-0.498038	0.618457
IR	GB	10	8490001	8500000	0.217836	38	32780	150480	0	-1.06393	0.28736
IR	GB	10	8500001	8510000	0.251919	35	34916	138600	0	-0.343191	0.731455
IR	GB	10	8510001	8520000	0.266843	40	42268	158400	0	-0.0275929	0.977987
IR	GB	10	8520001	8530000	0.224122	42	37276	166320	0	-0.931004	0.351851
IR	GB	10	8530001	8540000	0.247439	57	55852	225720	0	-0.437925	0.661441
IR	GB	10	8540001	8550000	0.276873	48	52628	190080	0	0.184497	0.853624
IR	GB	10	8550001	8560000	0.274444	40	43472	158400	0	0.133143	0.89408
IR	GB	10	8560001	8570000	0.171465	36	24444	142560	0	-2.04453	0.0409008
IR	GB	10	8570001	8580000	0.231116	46	42100	182160	0	-0.783119	0.433557
IR	GB	10	8580001	8590000	0.278262	73	80440	289080	0	0.213873	0.830646
IR	GB	10	8590001	8600000	0.30634	94	114032	372240	0	0.807627	0.419305
IR	GB	10	8600001	8610000	0.295985	40	46884	158400	0	0.58865	0.556096
IR	GB	10	8610001	8620000	0.235017	30	27920	118800	0	-0.700619	0.483541
IR	GB	10	8620001	8630000	0.230186	43	39196	170280	0	-0.802784	0.4221
IR	GB	10	8630001	8640000	0.344348	21	28636	83160	0	1.61137	0.107098
IR	GB	10	8640001	8650000	0.327946	3	3896	11880	0	1.26452	0.206042
IR	GB	10	8650001	8660000	0.313853	7	8700	27720	0	0.966498	0.333795
IR	GB	10	8660001	8670000	0.193939	4	3072	15840	0	-1.56927	0.116585
IR	GB	10	8670001	8680000	0.184007	6	4372	23760	0	-1.77931	0.0751888
IR	GB	10	8680001	8690000	0.282071	8	8936	31680	0	0.294413	0.768442
IR	GB	10	8690001	8700000	0.204377	3	2428	11880	0	-1.34855	0.177483
IR	GB	10	8700001	8710000	0.233766	7	6480	27720	0	-0.727065	0.467186
IR	GB	10	8710001	8720000	0.356453	9	12704	35640	0	1.86736	0.0618517
IR	GB	10	8720001	8730000	0.251515	5	4980	19800	0	-0.351735	0.725037
IR	GB	10	8730001	8740000	0.172872	7	4792	27720	0	-2.01478	0.0439275
IR	GB	10	8740001	8750000	0.218855	6	5200	23760	0	-1.04238	0.297234
IR	GB	10	8750001	8760000	0.285767	11	12448	43560	0	0.372572	0.709467
IR	GB	10	8760001	8770000	0.29218	62	71736	245520	0	0.508188	0.611322
IR	GB	10	8770001	8780000	0.301079	44	52460	174240	0	0.696374	0.486195
IR	GB	10	8780001	8790000	0.260979	46	47540	182160	0	-0.151598	0.879504
IR	GB	10	8790001	8800000	0.31025	34	41772	134640	0	0.890301	0.373304
IR	GB	10	8800001	8810000	0.25071	59	58576	233640	0	-0.36875	0.712314
IR	GB	10	8810001	8820000	0.324617	54	69416	213840	0	1.19411	0.232433
IR	GB	10	8820001	8830000	0.301801	69	82464	273240	0	0.711634	0.476691
IR	GB	10	8830001	8840000	0.276899	46	50440	182160	0	0.185058	0.853184
IR	GB	10	8840001	8850000	0.313669	47	58380	186120	0	0.962602	0.335747
IR	GB	10	8850001	8860000	0.296364	60	70416	237600	0	0.59666	0.550734
IR	GB	10	8860001	8870000	0.254032	57	57340	225720	0	-0.298521	0.765305
IR	GB	10	8870001	8880000	0.224594	46	40912	182160	0	-0.921032	0.357034
IR	GB	10	8880001	8890000	0.282896	45	50412	178200	0	0.311857	0.755149
IR	GB	10	8890001	8900000	0.284221	74	83288	293040	0	0.339876	0.73395
IR	GB	10	8900001	8910000	0.301094	60	71540	237600	0	0.696698	0.485992
IR	GB	10	8910001	8920000	0.295695	65	76112	257400	0	0.58253	0.56021
IR	GB	10	8920001	8930000	0.247896	48	47120	190080	0	-0.428275	0.668451
IR	GB	10	8930001	8940000	0.327299	39	50548	154440	0	1.25083	0.210996
IR	GB	10	8940001	8950000	0.233561	62	57344	245520	0	-0.731396	0.464537
IR	GB	10	8950001	8960000	0.234632	35	32520	138600	0	-0.708756	0.478476
IR	GB	10	8960001	8970000	0.239913	35	33252	138600	0	-0.597072	0.550459
IR	GB	10	8970001	8980000	0.279623	52	57580	205920	0	0.242655	0.808272
IR	GB	10	8980001	8990000	0.211616	58	48604	229680	0	-1.19546	0.231906
IR	GB	10	8990001	9000000	0.23798	30	28272	118800	0	-0.637962	0.523498
IR	GB	10	9000001	9010000	0.286219	56	63472	221760	0	0.382142	0.702356
IR	GB	10	9010001	9020000	0.303206	46	55232	182160	0	0.741353	0.45848
IR	GB	10	9020001	9030000	0.256277	42	42624	166320	0	-0.251036	0.801786
IR	GB	10	9030001	9040000	0.269865	18	19236	71280	0	0.0363099	0.971035
IR	GB	10	9040001	9050000	0.235116	34	31656	134640	0	-0.698524	0.484849
IR	GB	10	9050001	9060000	0.259125	45	46176	178200	0	-0.190821	0.848666
IR	GB	10	9060001	9070000	0.286093	43	48716	170280	0	0.379481	0.704331
IR	GB	10	9070001	9080000	0.248106	32	31440	126720	0	-0.423825	0.671693
IR	GB	10	9080001	9090000	0.293639	47	54652	186120	0	0.539033	0.589864
IR	GB	10	9090001	9100000	0.287865	73	83216	289080	0	0.416942	0.676721
IR	GB	10	9100001	9110000	0.214753	38	32316	150480	0	-1.12914	0.258841
IR	GB	10	9110001	9120000	0.264711	47	49268	186120	0	-0.072688	0.942054
IR	GB	10	9120001	9130000	0.229146	55	49908	217800	0	-0.824767	0.409504
IR	GB	10	9130001	9140000	0.284611	51	57480	201960	0	0.348128	0.727744
IR	GB	10	9140001	9150000	0.246338	48	46824	190080	0	-0.461206	0.644651
IR	GB	10	9150001	9160000	0.230991	47	42992	186120	0	-0.785757	0.43201
IR	GB	10	9160001	9170000	0.23591	49	45776	194040	0	-0.681729	0.495411
IR	GB	10	9170001	9180000	0.257084	39	39704	154440	0	-0.233979	0.815001
IR	GB	10	9180001	9190000	0.27389	33	35792	130680	0	0.121427	0.903353
IR	GB	10	9190001	9200000	0.224133	46	40828	182160	0	-0.930783	0.351966
IR	GB	10	9200001	9210000	0.158855	30	18872	118800	0	-2.31118	0.0208228
IR	GB	10	9210001	9220000	0.250168	36	35664	142560	0	-0.380215	0.703786
IR	GB	10	9220001	9230000	0.2367	24	22496	95040	0	-0.665018	0.506039
IR	GB	10	9230001	9240000	0.240584	28	26676	110880	0	-0.582883	0.559972
IR	GB	10	9240001	9250000	0.211869	28	23492	110880	0	-1.19012	0.233998
IR	GB	10	9250001	9260000	0.309244	33	40412	130680	0	0.869036	0.384828
IR	GB	10	9260001	9270000	0.284465	29	32668	114840	0	0.345051	0.730056
IR	GB	10	9270001	9280000	0.300253	24	28536	95040	0	0.678897	0.497203
IR	GB	10	9280001	9290000	0.265272	71	74584	281160	0	-0.0608141	0.951507
IR	GB	10	9290001	9300000	0.290423	54	62104	213840	0	0.47103	0.637619
IR	GB	10	9300001	9310000	0.206118	35	28568	138600	0	-1.31173	0.189613
IR	GB	10	9310001	9320000	0.283368	58	65084	229680	0	0.32185	0.747567
IR	GB	10	9320001	9330000	0.291679	42	48512	166320	0	0.497589	0.618773
IR	GB	10	9330001	9340000	0.295568	49	57352	194040	0	0.579834	0.562027
IR	GB	10	9340001	9350000	0.25719	34	34628	134640	0	-0.23174	0.81674
IR	GB	10	9350001	9360000	0.237141	39	36624	154440	0	-0.655707	0.512012
IR	GB	10	9360001	9370000	0.24202	15	14376	59400	0	-0.552521	0.580592
IR	GB	10	9370001	9380000	0.232929	15	13836	59400	0	-0.744763	0.456415
IR	GB	10	9380001	9390000	0.246954	33	32272	130680	0	-0.448179	0.654024
IR	GB	10	9390001	9400000	0.275701	18	19652	71280	0	0.159725	0.873098
IR	GB	10	9400001	9410000	0.257576	40	40800	158400	0	-0.223573	0.823089
IR	GB	10	9410001	9420000	0.357312	23	32544	91080	0	1.88552	0.0593598
IR	GB	10	9420001	9430000	0.28004	25	27724	99000	0	0.251479	0.801444
IR	GB	10	9430001	9440000	0.274558	32	34792	126720	0	0.135546	0.89218
IR	GB	10	9440001	9450000	0.332398	27	35540	106920	0	1.35867	0.174252
IR	GB	10	9450001	9460000	0.358272	29	41144	114840	0	1.90582	0.0566732
IR	GB	10	9460001	9470000	0.292217	61	70588	241560	0	0.508978	0.610767
IR	GB	10	9470001	9480000	0.292888	49	56832	194040	0	0.523164	0.60086
IR	GB	10	9480001	9490000	0.319638	68	86072	269280	0	1.08883	0.276231
IR	GB	10	9490001	9500000	0.317212	50	62808	198000	0	1.03754	0.299486
IR	GB	10	9500001	9510000	0.337392	55	73484	217800	0	1.46427	0.143119
IR	GB	10	9510001	9520000	0.307045	78	94840	308880	0	0.822531	0.410775
IR	GB	10	9520001	9530000	0.210845	57	47592	225720	0	-1.21177	0.225602
IR	GB	10	9530001	9540000	0.271701	62	66708	245520	0	0.0751258	0.940115
IR	GB	10	9540001	9550000	0.315825	51	63784	201960	0	1.0082	0.313358
IR	GB	10	9550001	9560000	0.239771	59	56020	233640	0	-0.600093	0.548444
IR	GB	10	9560001	9570000	0.273034	56	60548	221760	0	0.103315	0.917713
IR	GB	10	9570001	9580000	0.280586	50	55556	198000	0	0.263013	0.79254
IR	GB	10	9580001	9590000	0.244415	69	66784	273240	0	-0.501875	0.615755
IR	GB	10	9590001	9600000	0.242727	30	28836	118800	0	-0.537569	0.590875
IR	GB	10	9600001	9610000	0.304171	54	65044	213840	0	0.761767	0.446199
IR	GB	10	9610001	9620000	0.276338	40	43772	158400	0	0.173193	0.862499
IR	GB	10	9620001	9630000	0.237215	51	47908	201960	0	-0.654129	0.513029
IR	GB	10	9630001	9640000	0.316094	30	37552	118800	0	1.0139	0.310632
IR	GB	10	9640001	9650000	0.278263	25	27548	99000	0	0.213885	0.830637
IR	GB	10	9650001	9660000	0.289277	13	14892	51480	0	0.44681	0.655012
IR	GB	10	9660001	9670000	0.1918	17	12912	67320	0	-1.6145	0.106419
IR	GB	10	9670001	9680000	0.220314	9	7852	35640	0	-1.01153	0.311763
IR	GB	10	9680001	9690000	0.141793	8	4492	31680	0	-2.67199	0.00754026
IR	GB	10	9690001	9700000	0.14896	17	10028	67320	0	-2.52043	0.0117212
IR	GB	10	9700001	9710000	0.177718	17	11964	67320	0	-1.91229	0.0558391
IR	GB	10	9710001	9720000	0.326599	6	7760	23760	0	1.23604	0.216442
IR	GB	10	9720001	9730000	0.20101	9	7164	35640	0	-1.41975	0.155681
IR	GB	10	9730001	9740000	0.293232	10	11612	39600	0	0.530444	0.595804
IR	GB	10	9740001	9750000	0.230707	20	18272	79200	0	-0.791756	0.428503
IR	GB	10	9750001	9760000	0.261616	30	31080	118800	0	-0.138132	0.890136
IR	GB	10	9760001	9770000	0.226681	29	26032	114840	0	-0.876902	0.38054
IR	GB	10	9770001	9780000	0.306566	32	38848	126720	0	0.812399	0.416563
IR	GB	10	9780001	9790000	0.276616	40	43816	158400	0	0.179068	0.857885
IR	GB	10	9790001	9800000	0.319697	24	30384	95040	0	1.09008	0.275677
IR	GB	10	9800001	9810000	0.246128	15	14620	59400	0	-0.465656	0.641462
IR	GB	10	9810001	9820000	0.263131	28	29176	110880	0	-0.106092	0.91551
IR	GB	10	9820001	9830000	0.293592	32	37204	126720	0	0.538053	0.59054
IR	GB	10	9830001	9840000	0.321338	8	10180	31680	0	1.12479	0.260677
IR	GB	10	9840001	9850000	0.234475	23	21356	91080	0	-0.712073	0.47642
IR	GB	10	9850001	9860000	0.237778	20	18832	79200	0	-0.642234	0.520721
IR	GB	10	9860001	9870000	0.186644	9	6652	35640	0	-1.72354	0.0847914
IR	GB	10	9870001	9880000	0.222492	15	13216	59400	0	-0.965486	0.334302
IR	GB	10	9880001	9890000	0.299867	38	45124	150480	0	0.670747	0.502382
IR	GB	10	9890001	9900000	0.332292	32	42108	126720	0	1.35642	0.174966
IR	GB	10	9900001	9910000	0.316934	34	42672	134640	0	1.03166	0.302234
IR	GB	10	9910001	9920000	0.257605	35	35704	138600	0	-0.222963	0.823564
IR	GB	10	9920001	9930000	0.302379	31	37120	122760	0	0.723857	0.469153
IR	GB	10	9930001	9940000	0.30229	75	89780	297000	0	0.721974	0.470311
IR	GB	10	9940001	9950000	0.299506	47	55744	186120	0	0.663104	0.507264
IR	GB	10	9950001	9960000	0.263902	38	39712	150480	0	-0.0897905	0.928454
IR	GB	10	9960001	9970000	0.192671	47	35860	186120	0	-1.59608	0.11047
IR	GB	10	9970001	9980000	0.244993	46	44628	182160	0	-0.489648	0.624383
IR	GB	10	9980001	9990000	0.282908	51	57136	201960	0	0.312108	0.754958
IR	GB	10	9990001	10000000	0.295286	42	49112	166320	0	0.573876	0.566052
IR	GB	10	10000001	10010000	0.258861	44	45104	174240	0	-0.196387	0.844307
IR	GB	10	10010001	10020000	0.262121	58	60204	229680	0	-0.127452	0.898583
IR	GB	10	10020001	10030000	0.281385	56	62400	221760	0	0.279918	0.77954
IR	GB	10	10030001	10040000	0.284335	57	64180	225720	0	0.342286	0.732136
IR	GB	10	10040001	10050000	0.24235	41	39348	162360	0	-0.54554	0.585382
IR	GB	10	10050001	10060000	0.26337	53	55276	209880	0	-0.101054	0.919508
IR	GB	10	10060001	10070000	0.25674	52	52868	205920	0	-0.241236	0.809372
IR	GB	10	10070001	10080000	0.259836	42	43216	166320	0	-0.175767	0.860477
IR	GB	10	10080001	10090000	0.280545	50	55548	198000	0	0.262159	0.793199
IR	GB	10	10090001	10100000	0.253838	40	40208	158400	0	-0.302606	0.76219
IR	GB	10	10100001	10110000	0.253118	46	46108	182160	0	-0.317837	0.750609
IR	GB	10	10110001	10120000	0.256099	52	52736	205920	0	-0.254792	0.798884
IR	GB	10	10120001	10130000	0.227138	30	26984	118800	0	-0.867229	0.385817
IR	GB	10	10130001	10140000	0.196843	40	31180	158400	0	-1.50786	0.131591
IR	GB	10	10140001	10150000	0.269432	61	65084	241560	0	0.0271471	0.978342
IR	GB	10	10150001	10160000	0.249138	51	50316	201960	0	-0.401994	0.687688
IR	GB	10	10160001	10170000	0.315326	116	144848	459360	0	0.997644	0.318452
IR	GB	10	10170001	10180000	0.313196	47	58292	186120	0	0.952604	0.340791
IR	GB	10	10180001	10190000	0.291684	60	69304	237600	0	0.497691	0.618702
IR	GB	10	10190001	10200000	0.288746	85	97192	336600	0	0.435579	0.663142
IR	GB	10	10200001	10210000	0.278698	56	61804	221760	0	0.223085	0.823469
IR	GB	10	10210001	10220000	0.265269	60	63028	237600	0	-0.0608792	0.951455
IR	GB	10	10220001	10230000	0.235934	47	43912	186120	0	-0.681228	0.495727
IR	GB	10	10230001	10240000	0.286817	59	67012	233640	0	0.394788	0.692999
IR	GB	10	10240001	10250000	0.233347	72	66532	285120	0	-0.735922	0.461778
IR	GB	10	10250001	10260000	0.335149	74	98212	293040	0	1.41684	0.156531
IR	GB	10	10260001	10270000	0.262193	49	50876	194040	0	-0.125926	0.89979
IR	GB	10	10270001	10280000	0.298155	69	81468	273240	0	0.634552	0.525721
IR	GB	10	10280001	10290000	0.247352	33	32324	130680	0	-0.439765	0.660108
IR	GB	10	10290001	10300000	0.271143	44	47244	174240	0	0.0633338	0.949501
IR	GB	10	10300001	10310000	0.207041	34	27876	134640	0	-1.29221	0.196283
IR	GB	10	10310001	10320000	0.287282	44	50056	174240	0	0.404612	0.685763
IR	GB	10	10320001	10330000	0.311463	43	53036	170280	0	0.915971	0.359682
IR	GB	10	10330001	10340000	0.292096	40	46268	158400	0	0.506413	0.612567
IR	GB	10	10340001	10350000	0.187683	31	23040	122760	0	-1.70156	0.0888371
IR	GB	10	10350001	10360000	0.23557	28	26120	110880	0	-0.688921	0.490873
IR	GB	10	10360001	10370000	0.222367	7	6164	27720	0	-0.96813	0.332979
IR	GB	10	10370001	10380000	0.190404	6	4524	23760	0	-1.64403	0.10017
IR	GB	10	10380001	10390000	0.280808	9	10008	35640	0	0.267713	0.788921
IR	GB	10	10390001	10400000	0.154545	5	3060	19800	0	-2.40232	0.0162915
IR	GB	10	10400001	10410000	0.253131	5	5012	19800	0	-0.317558	0.75082
IR	GB	10	10410001	10420000	0.344276	6	8180	23760	0	1.60985	0.107431
IR	GB	10	10420001	10430000	0.290909	5	5760	19800	0	0.481315	0.630293
IR	GB	10	10430001	10440000	0.282207	13	14528	51480	0	0.297288	0.766246
IR	GB	10	10440001	10450000	0.241377	27	25808	106920	0	-0.566128	0.571307
IR	GB	10	10450001	10460000	0.167205	30	19864	118800	0	-2.1346	0.0327934
IR	GB	10	10460001	10470000	0.147796	22	12876	87120	0	-2.54504	0.0109264
IR	GB	10	10470001	10480000	0.182155	36	25968	142560	0	-1.81847	0.0689921
IR	GB	10	10480001	10490000	0.29517	32	37404	126720	0	0.571429	0.567709
IR	GB	10	10490001	10500000	0.335296	35	46472	138600	0	1.41995	0.155624
IR	GB	10	10500001	10510000	0.217793	26	22424	102960	0	-1.06484	0.286949
IR	GB	10	10510001	10520000	0.143939	18	10260	71280	0	-2.6266	0.00862424
IR	GB	10	10520001	10530000	0.21596	10	8552	39600	0	-1.10362	0.26976
IR	GB	10	10530001	10540000	0.123875	11	5396	43560	0	-3.05089	0.00228162
IR	GB	10	10540001	10550000	0.192696	13	9920	51480	0	-1.59556	0.110587
IR	GB	10	10550001	10560000	0.137963	12	6556	47520	0	-2.75298	0.00590551
IR	GB	10	10560001	10570000	0.159394	5	3156	19800	0	-2.29979	0.0214602
IR	GB	10	10570001	10580000	0.247609	30	29416	118800	0	-0.434328	0.664051
IR	GB	10	10580001	10590000	0.260808	50	51640	198000	0	-0.15522	0.876648
IR	GB	10	10590001	10600000	0.187195	34	25204	134640	0	-1.71188	0.0869188
IR	GB	10	10600001	10610000	0.348794	49	67680	194040	0	1.70539	0.0881221
IR	GB	10	10610001	10620000	0.252697	47	47032	186120	0	-0.326739	0.743866
IR	GB	10	10620001	10630000	0.270378	43	46040	170280	0	0.0471556	0.962389
IR	GB	10	10630001	10640000	0.273919	39	42304	154440	0	0.122025	0.902879
IR	GB	10	10640001	10650000	0.241281	76	72616	300960	0	-0.568148	0.569935
IR	GB	10	10650001	10660000	0.235331	44	41004	174240	0	-0.693984	0.487692
IR	GB	10	10660001	10670000	0.254137	42	42268	166320	0	-0.2963	0.767001
IR	GB	10	10670001	10680000	0.2955	55	64360	217800	0	0.578407	0.562989
IR	GB	10	10680001	10690000	0.277191	62	68056	245520	0	0.191229	0.848346
IR	GB	10	10690001	10700000	0.276896	55	60308	217800	0	0.18499	0.853237
IR	GB	10	10700001	10710000	0.261376	59	61068	233640	0	-0.143201	0.886132
IR	GB	10	10710001	10720000	0.281788	66	73648	261360	0	0.288426	0.773021
IR	GB	10	10720001	10730000	0.377533	66	98672	261360	0	2.31312	0.0207162
IR	GB	10	10730001	10740000	0.240265	58	55184	229680	0	-0.589644	0.55543
IR	GB	10	10740001	10750000	0.275342	85	92680	336600	0	0.152116	0.879096
IR	GB	10	10750001	10760000	0.307774	56	68252	221760	0	0.837955	0.402056
IR	GB	10	10760001	10770000	0.241439	41	39200	162360	0	-0.564816	0.572199
IR	GB	10	10770001	10780000	0.27924	67	74088	265320	0	0.234556	0.814553
IR	GB	10	10780001	10790000	0.249824	46	45508	182160	0	-0.38749	0.698394
IR	GB	10	10790001	10800000	0.259621	41	42152	162360	0	-0.180332	0.856892
IR	GB	10	10800001	10810000	0.243954	35	33812	138600	0	-0.511631	0.608909
IR	GB	10	10810001	10820000	0.316843	43	53952	170280	0	1.02973	0.303138
IR	GB	10	10820001	10830000	0.252612	58	58020	229680	0	-0.328533	0.742509
IR	GB	10	10830001	10840000	0.248247	51	50136	201960	0	-0.420841	0.673871
IR	GB	10	10840001	10850000	0.24434	29	28060	114840	0	-0.503466	0.614637
IR	GB	10	10850001	10860000	0.329071	41	53428	162360	0	1.28832	0.197636
IR	GB	10	10860001	10870000	0.28007	52	57672	205920	0	0.252103	0.800961
IR	GB	10	10870001	10880000	0.268844	45	47908	178200	0	0.0147123	0.988262
IR	GB	10	10880001	10890000	0.288545	50	57132	198000	0	0.431332	0.666227
IR	GB	10	10890001	10900000	0.183096	34	24652	134640	0	-1.79858	0.0720856
IR	GB	10	10900001	10910000	0.247612	22	21572	87120	0	-0.434263	0.664098
IR	GB	10	10910001	10920000	0.191775	14	10632	55440	0	-1.61504	0.106302
IR	GB	10	10920001	10930000	0.244805	42	40716	166320	0	-0.493628	0.621569
IR	GB	10	10930001	10940000	0.260289	67	69060	265320	0	-0.166187	0.868009
IR	GB	10	10940001	10950000	0.273434	60	64968	237600	0	0.111783	0.910996
IR	GB	10	10950001	10960000	0.298074	43	50756	170280	0	0.632824	0.526849
IR	GB	10	10960001	10970000	0.226136	40	35820	158400	0	-0.888411	0.37432
IR	GB	10	10970001	10980000	0.27114	28	30064	110880	0	0.0632645	0.949556
IR	GB	10	10980001	10990000	0.236657	31	29052	122760	0	-0.665937	0.505451
IR	GB	10	10990001	11000000	0.242536	36	34576	142560	0	-0.541603	0.588092
IR	GB	10	11000001	11010000	0.282499	46	51460	182160	0	0.303468	0.761533
IR	GB	10	11010001	11020000	0.336258	67	89216	265320	0	1.44029	0.149784
IR	GB	10	11020001	11030000	0.20309	34	27344	134640	0	-1.37577	0.168893
IR	GB	10	11030001	11040000	0.280707	40	44464	158400	0	0.265577	0.790565
IR	GB	10	11040001	11050000	0.303187	45	54028	178200	0	0.740961	0.458717
IR	GB	10	11050001	11060000	0.33328	38	50152	150480	0	1.37732	0.168413
IR	GB	10	11060001	11070000	0.276075	35	38264	138600	0	0.167625	0.866879
IR	GB	10	11070001	11080000	0.347792	35	48204	138600	0	1.6842	0.0921426
IR	GB	10	11080001	11090000	0.230471	36	32856	142560	0	-0.79674	0.425602
IR	GB	10	11090001	11100000	0.255484	71	71832	281160	0	-0.267798	0.788855
IR	GB	10	11100001	11110000	0.191398	62	46992	245520	0	-1.62301	0.104586
IR	GB	10	11110001	11120000	0.30772	42	51180	166320	0	0.836811	0.402699
IR	GB	10	11120001	11130000	0.325078	52	66940	205920	0	1.20387	0.228641
IR	GB	10	11130001	11140000	0.298541	27	31920	106920	0	0.642704	0.520416
IR	GB	10	11140001	11150000	0.241252	56	53500	221760	0	-0.56877	0.569512
IR	GB	10	11150001	11160000	0.258741	52	53280	205920	0	-0.198927	0.84232
IR	GB	10	11160001	11170000	0.180856	21	15040	83160	0	-1.84593	0.0649017
IR	GB	10	11170001	11180000	0.180884	40	28652	158400	0	-1.84535	0.0649867
IR	GB	10	11180001	11190000	0.182379	18	13000	71280	0	-1.81372	0.0697201
IR	GB	10	11190001	11200000	0.286416	29	32892	114840	0	0.386299	0.699275
IR	GB	10	11200001	11210000	0.303928	27	32496	106920	0	0.756625	0.449275
IR	GB	10	11210001	11220000	0.31596	20	25024	79200	0	1.01105	0.311993
IR	GB	10	11220001	11230000	0.227345	28	25208	110880	0	-0.862855	0.388217
IR	GB	10	11230001	11240000	0.201694	31	24760	122760	0	-1.40528	0.159939
IR	GB	10	11240001	11250000	0.226799	32	28740	126720	0	-0.874393	0.381904
IR	GB	10	11250001	11260000	0.264198	27	28248	106920	0	-0.0835448	0.933418
IR	GB	10	11260001	11270000	0.260269	15	15460	59400	0	-0.166612	0.867675
IR	GB	10	11270001	11280000	0.135566	19	10200	75240	0	-2.80367	0.00505252
IR	GB	10	11280001	11290000	0.175207	11	7632	43560	0	-1.9654	0.0493675
IR	GB	10	11290001	11300000	0.124916	9	4452	35640	0	-3.02889	0.00245458
IR	GB	10	11300001	11310000	0.126599	6	3008	23760	0	-2.99329	0.00275992
IR	GB	10	11310001	11320000	0.224242	4	3552	15840	0	-0.928461	0.353168
IR	GB	10	11320001	11330000	NA	0	NA	NA	NA	NA	NA
IR	GB	10	11330001	11340000	NA	0	NA	NA	NA	NA	NA
IR	GB	10	11340001	11350000	NA	0	NA	NA	NA	NA	NA
IR	GB	10	11350001	11360000	NA	0	NA	NA	NA	NA	NA
IR	GB	10	11360001	11370000	NA	0	NA	NA	NA	NA	NA
IR	GB	10	11370001	11380000	NA	0	NA	NA	NA	NA	NA
IR	GB	10	11380001	11390000	NA	0	NA	NA	NA	NA	NA
IR	GB	10	11390001	11400000	NA	0	NA	NA	NA	NA	NA
IR	GB	10	11400001	11410000	NA	0	NA	NA	NA	NA	NA
IR	GB	10	11410001	11420000	NA	0	NA	NA	NA	NA	NA
IR	GB	10	11420001	11430000	NA	0	NA	NA	NA	NA	NA
IR	GB	10	11430001	11440000	NA	0	NA	NA	NA	NA	NA
IR	GB	10	11440001	11450000	NA	0	NA	NA	NA	NA	NA
IR	GB	10	11450001	11460000	NA	0	NA	NA	NA	NA	NA
IR	GB	10	11460001	11470000	NA	0	NA	NA	NA	NA	NA
IR	GB	10	11470001	11480000	NA	0	NA	NA	NA	NA	NA
IR	GB	10	11480001	11490000	NA	0	NA	NA	NA	NA	NA
IR	GB	10	11490001	11500000	NA	0	NA	NA	NA	NA	NA
IR	GB	10	11500001	11510000	NA	0	NA	NA	NA	NA	NA
IR	GB	10	11510001	11520000	NA	0	NA	NA	NA	NA	NA
IR	GB	10	11520001	11530000	NA	0	NA	NA	NA	NA	NA
IR	GB	10	11530001	11540000	NA	0	NA	NA	NA	NA	NA
IR	GB	10	11540001	11550000	NA	0	NA	NA	NA	NA	NA
IR	GB	10	11550001	11560000	NA	0	NA	NA	NA	NA	NA
IR	GB	10	11560001	11570000	NA	0	NA	NA	NA	NA	NA
IR	GB	10	11570001	11580000	NA	0	NA	NA	NA	NA	NA
IR	GB	10	11580001	11590000	NA	0	NA	NA	NA	NA	NA
IR	GB	10	11590001	11600000	NA	0	NA	NA	NA	NA	NA
IR	GB	10	11600001	11610000	NA	0	NA	NA	NA	NA	NA
IR	GB	10	11610001	11620000	NA	0	NA	NA	NA	NA	NA
IR	GB	10	11620001	11630000	NA	0	NA	NA	NA	NA	NA
IR	GB	10	11630001	11640000	NA	0	NA	NA	NA	NA	NA
IR	GB	10	11640001	11650000	NA	0	NA	NA	NA	NA	NA
IR	GB	10	11650001	11660000	NA	0	NA	NA	NA	NA	NA
IR	GB	10	11660001	11670000	NA	0	NA	NA	NA	NA	NA
IR	GB	10	11670001	11680000	NA	0	NA	NA	NA	NA	NA
IR	GB	10	11680001	11690000	NA	0	NA	NA	NA	NA	NA
IR	GB	10	11690001	11700000	NA	0	NA	NA	NA	NA	NA
IR	GB	10	11700001	11710000	NA	0	NA	NA	NA	NA	NA
IR	GB	10	11710001	11720000	NA	0	NA	NA	NA	NA	NA
IR	GB	10	11720001	11730000	NA	0	NA	NA	NA	NA	NA
IR	GB	10	11730001	11740000	NA	0	NA	NA	NA	NA	NA
IR	GB	10	11740001	11750000	NA	0	NA	NA	NA	NA	NA
IR	GB	10	11750001	11760000	NA	0	NA	NA	NA	NA	NA
IR	GB	10	11760001	11770000	NA	0	NA	NA	NA	NA	NA
IR	GB	10	11770001	11780000	NA	0	NA	NA	NA	NA	NA
IR	GB	10	11780001	11790000	NA	0	NA	NA	NA	NA	NA
IR	GB	10	11790001	11800000	NA	0	NA	NA	NA	NA	NA
IR	GB	10	11800001	11810000	NA	0	NA	NA	NA	NA	NA
IR	GB	10	11810001	11820000	NA	0	NA	NA	NA	NA	NA
IR	GB	10	11820001	11830000	NA	0	NA	NA	NA	NA	NA
IR	GB	10	11830001	11840000	NA	0	NA	NA	NA	NA	NA
IR	GB	10	11840001	11850000	NA	0	NA	NA	NA	NA	NA
IR	GB	10	11850001	11860000	NA	0	NA	NA	NA	NA	NA
IR	GB	10	11860001	11870000	NA	0	NA	NA	NA	NA	NA
IR	GB	10	11870001	11880000	NA	0	NA	NA	NA	NA	NA
IR	GB	10	11880001	11890000	NA	0	NA	NA	NA	NA	NA
IR	GB	10	11890001	11900000	NA	0	NA	NA	NA	NA	NA
IR	GB	10	11900001	11910000	NA	0	NA	NA	NA	NA	NA
IR	GB	10	11910001	11920000	NA	0	NA	NA	NA	NA	NA
IR	GB	10	11920001	11930000	NA	0	NA	NA	NA	NA	NA
IR	GB	10	11930001	11940000	NA	0	NA	NA	NA	NA	NA
IR	GB	10	11940001	11950000	NA	0	NA	NA	NA	NA	NA
IR	GB	10	11950001	11960000	NA	0	NA	NA	NA	NA	NA
IR	GB	10	11960001	11970000	NA	0	NA	NA	NA	NA	NA
IR	GB	10	11970001	11980000	NA	0	NA	NA	NA	NA	NA
IR	GB	10	11980001	11990000	NA	0	NA	NA	NA	NA	NA
IR	GB	10	11990001	12000000	NA	0	NA	NA	NA	NA	NA
IR	GB	10	12000001	12010000	NA	0	NA	NA	NA	NA	NA
IR	GB	10	12010001	12020000	NA	0	NA	NA	NA	NA	NA
IR	GB	10	12020001	12030000	NA	0	NA	NA	NA	NA	NA
IR	GB	10	12030001	12040000	NA	0	NA	NA	NA	NA	NA
IR	GB	10	12040001	12050000	NA	0	NA	NA	NA	NA	NA
IR	GB	10	12050001	12060000	NA	0	NA	NA	NA	NA	NA
IR	GB	10	12060001	12070000	NA	0	NA	NA	NA	NA	NA
IR	GB	10	12070001	12080000	NA	0	NA	NA	NA	NA	NA
IR	GB	10	12080001	12090000	NA	0	NA	NA	NA	NA	NA
IR	GB	10	12090001	12100000	NA	0	NA	NA	NA	NA	NA
IR	GB	10	12100001	12110000	NA	0	NA	NA	NA	NA	NA
IR	GB	10	12110001	12120000	NA	0	NA	NA	NA	NA	NA
IR	GB	10	12120001	12130000	NA	0	NA	NA	NA	NA	NA
IR	GB	10	12130001	12140000	NA	0	NA	NA	NA	NA	NA
IR	GB	10	12140001	12150000	NA	0	NA	NA	NA	NA	NA
IR	GB	10	12150001	12160000	NA	0	NA	NA	NA	NA	NA
IR	GB	10	12160001	12170000	NA	0	NA	NA	NA	NA	NA
IR	GB	10	12170001	12180000	NA	0	NA	NA	NA	NA	NA
IR	GB	10	12180001	12190000	NA	0	NA	NA	NA	NA	NA
IR	GB	10	12190001	12200000	NA	0	NA	NA	NA	NA	NA
IR	GB	10	12200001	12210000	NA	0	NA	NA	NA	NA	NA
IR	GB	10	12210001	12220000	NA	0	NA	NA	NA	NA	NA
IR	GB	10	12220001	12230000	NA	0	NA	NA	NA	NA	NA
IR	GB	10	12230001	12240000	NA	0	NA	NA	NA	NA	NA
IR	GB	10	12240001	12250000	NA	0	NA	NA	NA	NA	NA
IR	GB	10	12250001	12260000	NA	0	NA	NA	NA	NA	NA
IR	GB	10	12260001	12270000	NA	0	NA	NA	NA	NA	NA
IR	GB	10	12270001	12280000	NA	0	NA	NA	NA	NA	NA
IR	GB	10	12280001	12290000	NA	0	NA	NA	NA	NA	NA
IR	GB	10	12290001	12300000	NA	0	NA	NA	NA	NA	NA
IR	GB	10	12300001	12310000	NA	0	NA	NA	NA	NA	NA
IR	GB	10	12310001	12320000	NA	0	NA	NA	NA	NA	NA
IR	GB	10	12320001	12330000	NA	0	NA	NA	NA	NA	NA
IR	GB	10	12330001	12340000	NA	0	NA	NA	NA	NA	NA
IR	GB	10	12340001	12350000	NA	0	NA	NA	NA	NA	NA
IR	GB	10	12350001	12360000	NA	0	NA	NA	NA	NA	NA
IR	GB	10	12360001	12370000	NA	0	NA	NA	NA	NA	NA
IR	GB	10	12370001	12380000	NA	0	NA	NA	NA	NA	NA
IR	GB	10	12380001	12390000	NA	0	NA	NA	NA	NA	NA
IR	GB	10	12390001	12400000	NA	0	NA	NA	NA	NA	NA
IR	GB	10	12400001	12410000	NA	0	NA	NA	NA	NA	NA
IR	GB	10	12410001	12420000	NA	0	NA	NA	NA	NA	NA
IR	GB	10	12420001	12430000	NA	0	NA	NA	NA	NA	NA
IR	GB	10	12430001	12440000	NA	0	NA	NA	NA	NA	NA
IR	GB	10	12440001	12450000	NA	0	NA	NA	NA	NA	NA
IR	GB	10	12450001	12460000	NA	0	NA	NA	NA	NA	NA
IR	GB	10	12460001	12470000	NA	0	NA	NA	NA	NA	NA
IR	GB	10	12470001	12480000	NA	0	NA	NA	NA	NA	NA
IR	GB	10	12480001	12490000	NA	0	NA	NA	NA	NA	NA
IR	GB	10	12490001	12500000	NA	0	NA	NA	NA	NA	NA
IR	GB	10	12500001	12510000	NA	0	NA	NA	NA	NA	NA
IR	GB	10	12510001	12520000	NA	0	NA	NA	NA	NA	NA
IR	GB	10	12520001	12530000	NA	0	NA	NA	NA	NA	NA
IR	GB	10	12530001	12540000	NA	0	NA	NA	NA	NA	NA
IR	GB	10	12540001	12550000	NA	0	NA	NA	NA	NA	NA
IR	GB	10	12550001	12560000	NA	0	NA	NA	NA	NA	NA
IR	GB	10	12560001	12570000	NA	0	NA	NA	NA	NA	NA
IR	GB	10	12570001	12580000	NA	0	NA	NA	NA	NA	NA
IR	GB	10	12580001	12590000	NA	0	NA	NA	NA	NA	NA
IR	GB	10	12590001	12600000	NA	0	NA	NA	NA	NA	NA
IR	GB	10	12600001	12610000	NA	0	NA	NA	NA	NA	NA
IR	GB	10	12610001	12620000	NA	0	NA	NA	NA	NA	NA
IR	GB	10	12620001	12630000	NA	0	NA	NA	NA	NA	NA
IR	GB	10	12630001	12640000	NA	0	NA	NA	NA	NA	NA
IR	GB	10	12640001	12650000	NA	0	NA	NA	NA	NA	NA
IR	GB	10	12650001	12660000	NA	0	NA	NA	NA	NA	NA
IR	GB	10	12660001	12670000	NA	0	NA	NA	NA	NA	NA
IR	GB	10	12670001	12680000	NA	0	NA	NA	NA	NA	NA
IR	GB	10	12680001	12690000	NA	0	NA	NA	NA	NA	NA
IR	GB	10	12690001	12700000	NA	0	NA	NA	NA	NA	NA
IR	GB	10	12700001	12710000	NA	0	NA	NA	NA	NA	NA
IR	GB	10	12710001	12720000	NA	0	NA	NA	NA	NA	NA
IR	GB	10	12720001	12730000	NA	0	NA	NA	NA	NA	NA
IR	GB	10	12730001	12740000	NA	0	NA	NA	NA	NA	NA
IR	GB	10	12740001	12750000	NA	0	NA	NA	NA	NA	NA
IR	GB	10	12750001	12760000	NA	0	NA	NA	NA	NA	NA
IR	GB	10	12760001	12770000	NA	0	NA	NA	NA	NA	NA
IR	GB	10	12770001	12780000	NA	0	NA	NA	NA	NA	NA
IR	GB	10	12780001	12790000	NA	0	NA	NA	NA	NA	NA
IR	GB	10	12790001	12800000	NA	0	NA	NA	NA	NA	NA
IR	GB	10	12800001	12810000	NA	0	NA	NA	NA	NA	NA
IR	GB	10	12810001	12820000	NA	0	NA	NA	NA	NA	NA
IR	GB	10	12820001	12830000	NA	0	NA	NA	NA	NA	NA
IR	GB	10	12830001	12840000	NA	0	NA	NA	NA	NA	NA
IR	GB	10	12840001	12850000	NA	0	NA	NA	NA	NA	NA
IR	GB	10	12850001	12860000	NA	0	NA	NA	NA	NA	NA
IR	GB	10	12860001	12870000	NA	0	NA	NA	NA	NA	NA
IR	GB	10	12870001	12880000	NA	0	NA	NA	NA	NA	NA
IR	GB	10	12880001	12890000	NA	0	NA	NA	NA	NA	NA
IR	GB	10	12890001	12900000	NA	0	NA	NA	NA	NA	NA
IR	GB	10	12900001	12910000	NA	0	NA	NA	NA	NA	NA
IR	GB	10	12910001	12920000	NA	0	NA	NA	NA	NA	NA
IR	GB	10	12920001	12930000	NA	0	NA	NA	NA	NA	NA
IR	GB	10	12930001	12940000	NA	0	NA	NA	NA	NA	NA
IR	GB	10	12940001	12950000	NA	0	NA	NA	NA	NA	NA
IR	GB	10	12950001	12960000	NA	0	NA	NA	NA	NA	NA
IR	GB	10	12960001	12970000	NA	0	NA	NA	NA	NA	NA
IR	GB	10	12970001	12980000	NA	0	NA	NA	NA	NA	NA
IR	GB	10	12980001	12990000	NA	0	NA	NA	NA	NA	NA
IR	GB	10	12990001	13000000	NA	0	NA	NA	NA	NA	NA
IR	GB	10	13000001	13010000	NA	0	NA	NA	NA	NA	NA
IR	GB	10	13010001	13020000	NA	0	NA	NA	NA	NA	NA
IR	GB	10	13020001	13030000	NA	0	NA	NA	NA	NA	NA
IR	GB	10	13030001	13040000	NA	0	NA	NA	NA	NA	NA
IR	GB	10	13040001	13050000	NA	0	NA	NA	NA	NA	NA
IR	GB	10	13050001	13060000	NA	0	NA	NA	NA	NA	NA
IR	GB	10	13060001	13070000	NA	0	NA	NA	NA	NA	NA
IR	GB	10	13070001	13080000	NA	0	NA	NA	NA	NA	NA
IR	GB	10	13080001	13090000	NA	0	NA	NA	NA	NA	NA
IR	GB	10	13090001	13100000	NA	0	NA	NA	NA	NA	NA
IR	GB	10	13100001	13110000	NA	0	NA	NA	NA	NA	NA
IR	GB	10	13110001	13120000	NA	0	NA	NA	NA	NA	NA
IR	GB	10	13120001	13130000	NA	0	NA	NA	NA	NA	NA
IR	GB	10	13130001	13140000	NA	0	NA	NA	NA	NA	NA
IR	GB	10	13140001	13150000	NA	0	NA	NA	NA	NA	NA
IR	GB	10	13150001	13160000	NA	0	NA	NA	NA	NA	NA
IR	GB	10	13160001	13170000	NA	0	NA	NA	NA	NA	NA
IR	GB	10	13170001	13180000	NA	0	NA	NA	NA	NA	NA
IR	GB	10	13180001	13190000	NA	0	NA	NA	NA	NA	NA
IR	GB	10	13190001	13200000	NA	0	NA	NA	NA	NA	NA
IR	GB	10	13200001	13210000	NA	0	NA	NA	NA	NA	NA
IR	GB	10	13210001	13220000	NA	0	NA	NA	NA	NA	NA
IR	GB	10	13220001	13230000	NA	0	NA	NA	NA	NA	NA
IR	GB	10	13230001	13240000	NA	0	NA	NA	NA	NA	NA
IR	GB	10	13240001	13250000	NA	0	NA	NA	NA	NA	NA
IR	GB	10	13250001	13260000	NA	0	NA	NA	NA	NA	NA
IR	GB	10	13260001	13270000	NA	0	NA	NA	NA	NA	NA
IR	GB	10	13270001	13280000	NA	0	NA	NA	NA	NA	NA
IR	GB	10	13280001	13290000	NA	0	NA	NA	NA	NA	NA
IR	GB	10	13290001	13300000	NA	0	NA	NA	NA	NA	NA
IR	GB	10	13300001	13310000	NA	0	NA	NA	NA	NA	NA
IR	GB	10	13310001	13320000	NA	0	NA	NA	NA	NA	NA
IR	GB	10	13320001	13330000	NA	0	NA	NA	NA	NA	NA
IR	GB	10	13330001	13340000	NA	0	NA	NA	NA	NA	NA
IR	GB	10	13340001	13350000	NA	0	NA	NA	NA	NA	NA
IR	GB	10	13350001	13360000	NA	0	NA	NA	NA	NA	NA
IR	GB	10	13360001	13370000	NA	0	NA	NA	NA	NA	NA
IR	GB	10	13370001	13380000	NA	0	NA	NA	NA	NA	NA
IR	GB	10	13380001	13390000	NA	0	NA	NA	NA	NA	NA
IR	GB	10	13390001	13400000	NA	0	NA	NA	NA	NA	NA
IR	GB	10	13400001	13410000	NA	0	NA	NA	NA	NA	NA
IR	GB	10	13410001	13420000	NA	0	NA	NA	NA	NA	NA
IR	GB	10	13420001	13430000	NA	0	NA	NA	NA	NA	NA
IR	GB	10	13430001	13440000	NA	0	NA	NA	NA	NA	NA
IR	GB	10	13440001	13450000	NA	0	NA	NA	NA	NA	NA
IR	GB	10	13450001	13460000	NA	0	NA	NA	NA	NA	NA
IR	GB	10	13460001	13470000	NA	0	NA	NA	NA	NA	NA
IR	GB	10	13470001	13480000	NA	0	NA	NA	NA	NA	NA
IR	GB	10	13480001	13490000	NA	0	NA	NA	NA	NA	NA
IR	GB	10	13490001	13500000	NA	0	NA	NA	NA	NA	NA
IR	GB	10	13500001	13510000	NA	0	NA	NA	NA	NA	NA
IR	GB	10	13510001	13520000	NA	0	NA	NA	NA	NA	NA
IR	GB	10	13520001	13530000	NA	0	NA	NA	NA	NA	NA
IR	GB	10	13530001	13540000	NA	0	NA	NA	NA	NA	NA
IR	GB	10	13540001	13550000	NA	0	NA	NA	NA	NA	NA
IR	GB	10	13550001	13560000	NA	0	NA	NA	NA	NA	NA
IR	GB	10	13560001	13570000	NA	0	NA	NA	NA	NA	NA
IR	GB	10	13570001	13580000	NA	0	NA	NA	NA	NA	NA
IR	GB	10	13580001	13590000	NA	0	NA	NA	NA	NA	NA
IR	GB	10	13590001	13600000	NA	0	NA	NA	NA	NA	NA
IR	GB	10	13600001	13610000	NA	0	NA	NA	NA	NA	NA
IR	GB	10	13610001	13620000	NA	0	NA	NA	NA	NA	NA
IR	GB	10	13620001	13630000	NA	0	NA	NA	NA	NA	NA
IR	GB	10	13630001	13640000	NA	0	NA	NA	NA	NA	NA
IR	GB	10	13640001	13650000	NA	0	NA	NA	NA	NA	NA
IR	GB	10	13650001	13660000	0.14321	9	5104	35640	0	-2.64203	0.00824113
IR	GB	10	13660001	13670000	0.202132	9	7204	35640	0	-1.39601	0.16271
IR	GB	10	13670001	13680000	0.158081	16	10016	63360	0	-2.32756	0.0199356
IR	GB	10	13680001	13690000	0.156989	31	19272	122760	0	-2.35064	0.0187411
IR	GB	10	13690001	13700000	0.219753	27	23496	106920	0	-1.0234	0.306121
IR	GB	10	13700001	13710000	0.133266	15	7916	59400	0	-2.85231	0.00434031
IR	GB	10	13710001	13720000	0.212495	27	22720	106920	0	-1.17687	0.239246
IR	GB	10	13720001	13730000	0.247356	34	33304	134640	0	-0.439689	0.660163
IR	GB	10	13730001	13740000	0.23771	42	39536	166320	0	-0.643658	0.519797
IR	GB	10	13740001	13750000	0.220909	20	17496	79200	0	-0.99895	0.317819
IR	GB	10	13750001	13760000	0.222391	6	5284	23760	0	-0.967622	0.333233
IR	GB	10	13760001	13770000	0.240326	13	12372	51480	0	-0.58834	0.556304
IR	GB	10	13770001	13780000	0.256854	49	49840	194040	0	-0.23883	0.811237
IR	GB	10	13780001	13790000	0.261616	44	45584	174240	0	-0.138132	0.890136
IR	GB	10	13790001	13800000	0.285522	78	88192	308880	0	0.367394	0.713325
IR	GB	10	13800001	13810000	0.248033	85	83488	336600	0	-0.425365	0.670571
IR	GB	10	13810001	13820000	0.320576	73	92672	289080	0	1.10866	0.267576
IR	GB	10	13820001	13830000	0.277112	94	103152	372240	0	0.189543	0.849667
IR	GB	10	13830001	13840000	0.240465	99	94272	392040	0	-0.585403	0.558277
IR	GB	10	13840001	13850000	0.333636	90	118908	356400	0	1.38485	0.166097
IR	GB	10	13850001	13860000	0.235657	120	111984	475200	0	-0.68709	0.492026
IR	GB	10	13860001	13870000	0.250842	84	83440	332640	0	-0.365975	0.714384
IR	GB	10	13870001	13880000	0.296843	152	178676	601920	0	0.606806	0.543979
IR	GB	10	13880001	13890000	0.22225	111	97692	439560	0	-0.970604	0.331745
IR	GB	10	13890001	13900000	0.342577	66	89536	261360	0	1.57392	0.115505
IR	GB	10	13900001	13910000	0.268139	59	62648	233640	0	-0.000195631	0.999844
IR	GB	10	13910001	13920000	0.21817	89	76892	352440	0	-1.05686	0.290574
IR	GB	10	13920001	13930000	0.241432	56	53540	221760	0	-0.564956	0.572104
IR	GB	10	13930001	13940000	0.22197	64	56256	253440	0	-0.976522	0.328806
IR	GB	10	13940001	13950000	0.227618	82	73912	324720	0	-0.857087	0.391397
IR	GB	10	13950001	13960000	0.220618	68	59408	269280	0	-1.00511	0.314845
IR	GB	10	13960001	13970000	0.184094	75	54676	297000	0	-1.77746	0.0754926
IR	GB	10	13970001	13980000	0.227674	83	74832	328680	0	-0.855888	0.39206
IR	GB	10	13980001	13990000	0.252765	122	122116	483120	0	-0.325297	0.744956
IR	GB	10	13990001	14000000	0.279541	110	121768	435600	0	0.240915	0.809621
IR	GB	10	14000001	14010000	0.276162	115	125764	455400	0	0.169455	0.865438
IR	GB	10	14010001	14020000	0.239855	127	120628	502920	0	-0.598302	0.549638
IR	GB	10	14020001	14030000	0.24316	70	67404	277200	0	-0.528414	0.597212
IR	GB	10	14030001	14040000	0.275885	119	130008	471240	0	0.163604	0.870043
IR	GB	10	14040001	14050000	0.240384	148	140884	586080	0	-0.58713	0.557116
IR	GB	10	14050001	14060000	0.246291	122	118988	483120	0	-0.462213	0.643929
IR	GB	10	14060001	14070000	0.218473	132	114200	522720	0	-1.05047	0.2935
IR	GB	10	14070001	14080000	0.232924	106	97772	419760	0	-0.744884	0.456342
IR	GB	10	14080001	14090000	0.248397	115	113120	455400	0	-0.417673	0.676186
IR	GB	10	14090001	14100000	0.234254	136	126160	538560	0	-0.716744	0.473532
IR	GB	10	14100001	14110000	0.251094	108	107388	427680	0	-0.360635	0.718373
IR	GB	10	14110001	14120000	0.255386	143	144620	566280	0	-0.269879	0.787254
IR	GB	10	14120001	14130000	0.242125	135	129440	534600	0	-0.550306	0.58211
IR	GB	10	14130001	14140000	0.226961	136	122232	538560	0	-0.870977	0.383767
IR	GB	10	14140001	14150000	0.233748	129	119408	510840	0	-0.727443	0.466955
IR	GB	10	14150001	14160000	0.219055	111	96288	439560	0	-1.03815	0.299201
IR	GB	10	14160001	14170000	0.252983	97	97176	384120	0	-0.320685	0.748449
IR	GB	10	14170001	14180000	0.253464	99	99368	392040	0	-0.310524	0.756162
IR	GB	10	14180001	14190000	0.220521	117	102172	463320	0	-1.00715	0.313864
IR	GB	10	14190001	14200000	0.226729	117	105048	463320	0	-0.875882	0.381094
IR	GB	10	14200001	14210000	0.208577	108	89204	427680	0	-1.25974	0.207762
IR	GB	10	14210001	14220000	0.231934	109	100112	431640	0	-0.76581	0.443789
IR	GB	10	14220001	14230000	0.227552	76	68484	300960	0	-0.858478	0.390628
IR	GB	10	14230001	14240000	0.220907	43	37616	170280	0	-0.999	0.317795
IR	GB	10	14240001	14250000	0.243139	82	78952	324720	0	-0.528868	0.596897
IR	GB	10	14250001	14260000	0.253087	142	142316	562320	0	-0.318491	0.750113
IR	GB	10	14260001	14270000	0.225754	139	124264	550440	0	-0.896498	0.369987
IR	GB	10	14270001	14280000	0.267129	142	150212	562320	0	-0.0215533	0.982804
IR	GB	10	14280001	14290000	0.323745	132	169228	522720	0	1.17568	0.239721
IR	GB	10	14290001	14300000	0.249062	161	158792	637560	0	-0.403609	0.6865
IR	GB	10	14300001	14310000	0.219839	114	99244	451440	0	-1.02158	0.306978
IR	GB	10	14310001	14320000	0.233852	115	106496	455400	0	-0.72526	0.468292
IR	GB	10	14320001	14330000	0.217544	76	65472	300960	0	-1.07011	0.284568
IR	GB	10	14330001	14340000	0.223647	112	99192	443520	0	-0.941049	0.34668
IR	GB	10	14340001	14350000	0.27197	140	150780	554400	0	0.0808104	0.935593
IR	GB	10	14350001	14360000	0.240738	109	103912	431640	0	-0.579643	0.562156
IR	GB	10	14360001	14370000	0.220089	107	93256	423720	0	-1.0163	0.309488
IR	GB	10	14370001	14380000	0.229094	132	119752	522720	0	-0.825867	0.408879
IR	GB	10	14380001	14390000	0.264869	109	114328	431640	0	-0.0693482	0.944712
IR	GB	10	14390001	14400000	0.282012	104	116144	411840	0	0.293181	0.769384
IR	GB	10	14400001	14410000	0.231248	139	127288	550440	0	-0.780323	0.435201
IR	GB	10	14410001	14420000	0.224614	87	77384	344520	0	-0.920605	0.357257
IR	GB	10	14420001	14430000	0.269576	67	71524	265320	0	0.0301994	0.975908
IR	GB	10	14430001	14440000	0.257638	113	115288	447480	0	-0.22225	0.824119
IR	GB	10	14440001	14450000	0.228068	94	84896	372240	0	-0.847565	0.39668
IR	GB	10	14450001	14460000	0.261162	109	112728	431640	0	-0.147734	0.882552
IR	GB	10	14460001	14470000	0.232843	138	127244	546480	0	-0.74659	0.455311
IR	GB	10	14470001	14480000	0.24971	108	106796	427680	0	-0.389906	0.696606
IR	GB	10	14480001	14490000	0.224139	127	112724	502920	0	-0.930648	0.352036
IR	GB	10	14490001	14500000	0.251728	114	113640	451440	0	-0.347238	0.728413
IR	GB	10	14500001	14510000	0.260669	112	115612	443520	0	-0.158157	0.874333
IR	GB	10	14510001	14520000	0.253241	79	79224	312840	0	-0.315233	0.752585
IR	GB	10	14520001	14530000	0.246407	122	119044	483120	0	-0.459761	0.645687
IR	GB	10	14530001	14540000	0.256093	109	110540	431640	0	-0.254928	0.798779
IR	GB	10	14540001	14550000	0.202589	103	82632	407880	0	-1.38636	0.165637
IR	GB	10	14550001	14560000	0.237517	113	106284	447480	0	-0.647754	0.517144
IR	GB	10	14560001	14570000	0.266618	83	87632	328680	0	-0.0323603	0.974185
IR	GB	10	14570001	14580000	0.27543	117	127612	463320	0	0.153974	0.87763
IR	GB	10	14580001	14590000	0.255974	140	141912	554400	0	-0.257444	0.796836
IR	GB	10	14590001	14600000	0.248633	75	73844	297000	0	-0.412683	0.679839
IR	GB	10	14600001	14610000	0.211982	123	103252	487080	0	-1.18774	0.234937
IR	GB	10	14610001	14620000	0.228853	117	106032	463320	0	-0.830971	0.40599
IR	GB	10	14620001	14630000	0.228157	145	131008	574200	0	-0.845672	0.397736
IR	GB	10	14630001	14640000	0.252271	167	166832	661320	0	-0.335746	0.737062
IR	GB	10	14640001	14650000	0.28717	114	129640	451440	0	0.402245	0.687504
IR	GB	10	14650001	14660000	0.231685	144	132116	570240	0	-0.771078	0.440661
IR	GB	10	14660001	14670000	0.294271	134	156152	530640	0	0.55241	0.580668
IR	GB	10	14670001	14680000	0.241624	135	129172	534600	0	-0.560907	0.574861
IR	GB	10	14680001	14690000	0.280912	136	151288	538560	0	0.269911	0.787228
IR	GB	10	14690001	14700000	0.281353	115	128128	455400	0	0.279229	0.780069
IR	GB	10	14700001	14710000	0.293308	56	65044	221760	0	0.532046	0.594694
IR	GB	10	14710001	14720000	0.264306	89	93152	352440	0	-0.0812515	0.935242
IR	GB	10	14720001	14730000	0.234166	114	105712	451440	0	-0.718606	0.472384
IR	GB	10	14730001	14740000	0.294251	94	109532	372240	0	0.551986	0.580958
IR	GB	10	14740001	14750000	0.192145	103	78372	407880	0	-1.60722	0.108006
IR	GB	10	14750001	14760000	0.19436	36	27708	142560	0	-1.56037	0.118673
IR	GB	10	14760001	14770000	0.183636	75	54540	297000	0	-1.78714	0.0739143
IR	GB	10	14770001	14780000	0.129641	29	14888	114840	0	-2.92896	0.00340099
IR	GB	10	14780001	14790000	0.151313	10	5992	39600	0	-2.47067	0.013486
IR	GB	10	14790001	14800000	0.189001	27	20208	106920	0	-1.6737	0.0941903
IR	GB	10	14800001	14810000	0.204278	34	27504	134640	0	-1.35064	0.176811
IR	GB	10	14810001	14820000	0.169875	85	57180	336600	0	-2.07815	0.037696
IR	GB	10	14820001	14830000	0.223277	68	60124	269280	0	-0.948879	0.342682
IR	GB	10	14830001	14840000	0.259697	30	30852	118800	0	-0.178717	0.85816
IR	GB	10	14840001	14850000	0.256205	42	42612	166320	0	-0.252562	0.800607
IR	GB	10	14850001	14860000	0.233156	91	84020	360360	0	-0.739975	0.459315
IR	GB	10	14860001	14870000	0.237216	122	114604	483120	0	-0.654105	0.513044
IR	GB	10	14870001	14880000	0.238894	101	95548	399960	0	-0.618632	0.536159
IR	GB	10	14880001	14890000	0.231663	127	116508	502920	0	-0.771539	0.440387
IR	GB	10	14890001	14900000	0.226241	138	123636	546480	0	-0.886205	0.375507
IR	GB	10	14900001	14910000	0.233617	82	75860	324720	0	-0.730228	0.465251
IR	GB	10	14910001	14920000	0.218635	58	50216	229680	0	-1.04705	0.295078
IR	GB	10	14920001	14930000	0.228832	114	103304	451440	0	-0.831403	0.405746
IR	GB	10	14930001	14940000	0.219211	163	141496	645480	0	-1.03487	0.30073
IR	GB	10	14940001	14950000	0.261552	110	113932	435600	0	-0.139491	0.889062
IR	GB	10	14950001	14960000	0.222615	108	95208	427680	0	-0.962875	0.33561
IR	GB	10	14960001	14970000	0.226537	136	122004	538560	0	-0.87993	0.378897
IR	GB	10	14970001	14980000	0.254779	156	157392	617760	0	-0.282725	0.777388
IR	GB	10	14980001	14990000	0.240888	119	113516	471240	0	-0.576466	0.5643
IR	GB	10	14990001	15000000	0.263061	207	215636	819720	0	-0.107588	0.914323
IR	GB	10	15000001	15010000	0.278657	147	162212	582120	0	0.222231	0.824134
IR	GB	10	15010001	15020000	0.248047	83	81528	328680	0	-0.42508	0.670778
IR	GB	10	15020001	15030000	0.217916	110	94924	435600	0	-1.06225	0.28812
IR	GB	10	15030001	15040000	0.278332	144	158716	570240	0	0.21535	0.829494
IR	GB	10	15040001	15050000	0.270332	159	170212	629640	0	0.046184	0.963164
IR	GB	10	15050001	15060000	0.270246	114	122000	451440	0	0.0443668	0.964612
IR	GB	10	15060001	15070000	0.218201	159	137388	629640	0	-1.05622	0.290868
IR	GB	10	15070001	15080000	0.260809	159	164216	629640	0	-0.155193	0.876669
IR	GB	10	15080001	15090000	0.276597	124	135820	491040	0	0.178654	0.858209
IR	GB	10	15090001	15100000	0.300735	110	131000	435600	0	0.689092	0.490765
IR	GB	10	15100001	15110000	0.239443	103	97664	407880	0	-0.607021	0.543837
IR	GB	10	15110001	15120000	0.163447	48	31068	190080	0	-2.21408	0.0268232
IR	GB	10	15120001	15130000	0.165368	70	45840	277200	0	-2.17346	0.0297458
IR	GB	10	15130001	15140000	0.205922	73	59528	289080	0	-1.31587	0.188217
IR	GB	10	15140001	15150000	0.213029	59	49772	233640	0	-1.1656	0.243778
IR	GB	10	15150001	15160000	0.225727	49	43800	194040	0	-0.897075	0.369679
IR	GB	10	15160001	15170000	0.214804	32	27220	126720	0	-1.12805	0.2593
IR	GB	10	15170001	15180000	0.229017	77	69832	304920	0	-0.827486	0.407962
IR	GB	10	15180001	15190000	0.174906	70	48484	277200	0	-1.97176	0.0486374
IR	GB	10	15190001	15200000	0.232746	55	50692	217800	0	-0.748647	0.45407
IR	GB	10	15200001	15210000	0.250158	32	31700	126720	0	-0.380437	0.703621
IR	GB	10	15210001	15220000	0.238331	38	35864	150480	0	-0.630542	0.52834
IR	GB	10	15220001	15230000	0.231079	69	63140	273240	0	-0.783893	0.433103
IR	GB	10	15230001	15240000	0.190642	53	40012	209880	0	-1.63899	0.101215
IR	GB	10	15240001	15250000	0.140202	60	33312	237600	0	-2.70563	0.00681742
IR	GB	10	15250001	15260000	0.204563	56	45364	221760	0	-1.3446	0.178753
IR	GB	10	15260001	15270000	0.234596	16	14864	63360	0	-0.709519	0.478003
IR	GB	10	15270001	15280000	0.212351	22	18500	87120	0	-1.17993	0.238028
IR	GB	10	15280001	15290000	0.137896	29	15836	114840	0	-2.75439	0.00588009
IR	GB	10	15290001	15300000	0.140625	73	40652	289080	0	-2.69668	0.00700345
IR	GB	10	15300001	15310000	0.122727	18	8748	71280	0	-3.07517	0.00210385
IR	GB	10	15310001	15320000	0.165042	23	15032	91080	0	-2.18036	0.029231
IR	GB	10	15320001	15330000	0.150926	12	7172	47520	0	-2.47886	0.0131803
IR	GB	10	15330001	15340000	0.187879	3	2232	11880	0	-1.69743	0.0896154
IR	GB	10	15340001	15350000	NA	0	NA	NA	NA	NA	NA
IR	GB	10	15350001	15360000	NA	0	NA	NA	NA	NA	NA
IR	GB	10	15360001	15370000	NA	0	NA	NA	NA	NA	NA
IR	GB	10	15370001	15380000	NA	0	NA	NA	NA	NA	NA
IR	GB	10	15380001	15390000	NA	0	NA	NA	NA	NA	NA
IR	GB	10	15390001	15400000	NA	0	NA	NA	NA	NA	NA
IR	GB	10	15400001	15410000	NA	0	NA	NA	NA	NA	NA
IR	GB	10	15410001	15420000	NA	0	NA	NA	NA	NA	NA
IR	GB	10	15420001	15430000	NA	0	NA	NA	NA	NA	NA
IR	GB	10	15430001	15440000	NA	0	NA	NA	NA	NA	NA
IR	GB	10	15440001	15450000	NA	0	NA	NA	NA	NA	NA
IR	GB	10	15450001	15460000	NA	0	NA	NA	NA	NA	NA
IR	GB	10	15460001	15470000	NA	0	NA	NA	NA	NA	NA
IR	GB	10	15470001	15480000	NA	0	NA	NA	NA	NA	NA
IR	GB	10	15480001	15490000	NA	0	NA	NA	NA	NA	NA
IR	GB	10	15490001	15500000	NA	0	NA	NA	NA	NA	NA
IR	GB	10	15500001	15510000	NA	0	NA	NA	NA	NA	NA
IR	GB	10	15510001	15520000	NA	0	NA	NA	NA	NA	NA
IR	GB	10	15520001	15530000	NA	0	NA	NA	NA	NA	NA
IR	GB	10	15530001	15540000	0.232576	8	7368	31680	0	-0.752239	0.451907
IR	GB	10	15540001	15550000	0.194882	15	11576	59400	0	-1.54933	0.121302
IR	GB	10	15550001	15560000	0.196662	23	17912	91080	0	-1.51169	0.130613
IR	GB	10	15560001	15570000	0.212213	22	18488	87120	0	-1.18284	0.236872
IR	GB	10	15570001	15580000	0.219553	14	12172	55440	0	-1.02763	0.304122
IR	GB	10	15580001	15590000	0.249614	17	16804	67320	0	-0.391942	0.695101
IR	GB	10	15590001	15600000	0.330339	28	36628	110880	0	1.31513	0.188467
IR	GB	10	15600001	15610000	0.246465	30	29280	118800	0	-0.458536	0.646568
IR	GB	10	15610001	15620000	0.295802	32	37484	126720	0	0.584779	0.558697
IR	GB	10	15620001	15630000	0.28976	29	33276	114840	0	0.457009	0.647665
IR	GB	10	15630001	15640000	0.292929	27	31320	106920	0	0.524036	0.600254
IR	GB	10	15640001	15650000	0.205051	16	12992	63360	0	-1.33431	0.182104
IR	GB	10	15650001	15660000	0.194517	14	10784	55440	0	-1.55706	0.119456
IR	GB	10	15660001	15670000	0.173182	20	13716	79200	0	-2.00822	0.0446197
IR	GB	10	15670001	15680000	0.250657	20	19852	79200	0	-0.369891	0.711464
IR	GB	10	15680001	15690000	0.253283	40	40120	158400	0	-0.314354	0.753252
IR	GB	10	15690001	15700000	0.312593	15	18568	59400	0	0.939848	0.347295
IR	GB	10	15700001	15710000	0.200311	13	10312	51480	0	-1.43453	0.15142
IR	GB	10	15710001	15720000	0.280303	20	22200	79200	0	0.257032	0.797154
IR	GB	10	15720001	15730000	0.262696	29	30168	114840	0	-0.115299	0.908208
IR	GB	10	15730001	15740000	0.307836	33	40228	130680	0	0.839261	0.401323
IR	GB	10	15740001	15750000	0.285445	44	49736	174240	0	0.365776	0.714533
IR	GB	10	15750001	15760000	0.196228	49	38076	194040	0	-1.52088	0.12829
IR	GB	10	15760001	15770000	0.213321	32	27032	126720	0	-1.15942	0.246285
IR	GB	10	15770001	15780000	0.313409	40	49644	158400	0	0.957115	0.338509
IR	GB	10	15780001	15790000	0.352332	47	65576	186120	0	1.7802	0.0750433
IR	GB	10	15790001	15800000	0.24858	64	63000	253440	0	-0.413813	0.679011
IR	GB	10	15800001	15810000	0.290808	40	46064	158400	0	0.479179	0.631811
IR	GB	10	15810001	15820000	0.285841	56	63388	221760	0	0.374132	0.708306
IR	GB	10	15820001	15830000	0.267769	44	46656	174240	0	-0.00802882	0.993594
IR	GB	10	15830001	15840000	0.308607	48	58660	190080	0	0.855564	0.392239
IR	GB	10	15840001	15850000	0.30502	33	39860	130680	0	0.779711	0.435561
IR	GB	10	15850001	15860000	0.293462	36	41836	142560	0	0.535309	0.592436
IR	GB	10	15860001	15870000	0.306044	61	73928	241560	0	0.801369	0.422918
IR	GB	10	15870001	15880000	0.230678	70	63944	277200	0	-0.792366	0.428147
IR	GB	10	15880001	15890000	0.263692	73	76228	289080	0	-0.0942412	0.924918
IR	GB	10	15890001	15900000	0.288953	63	72088	249480	0	0.439951	0.659973
IR	GB	10	15900001	15910000	0.287142	48	54580	190080	0	0.401659	0.687935
IR	GB	10	15910001	15920000	0.240798	59	56260	233640	0	-0.57837	0.563014
IR	GB	10	15920001	15930000	0.292357	60	69464	237600	0	0.511931	0.608699
IR	GB	10	15930001	15940000	0.295109	76	88816	300960	0	0.570129	0.56859
IR	GB	10	15940001	15950000	0.290041	71	81548	281160	0	0.462963	0.643391
IR	GB	10	15950001	15960000	0.278566	91	100384	360360	0	0.220297	0.825639
IR	GB	10	15960001	15970000	0.281886	75	83720	297000	0	0.290497	0.771436
IR	GB	10	15970001	15980000	0.23851	48	45336	190080	0	-0.626748	0.530825
IR	GB	10	15980001	15990000	0.274229	74	80360	293040	0	0.128582	0.897688
IR	GB	10	15990001	16000000	0.277492	46	50548	182160	0	0.197595	0.843362
IR	GB	10	16000001	16010000	0.282386	32	35784	126720	0	0.301088	0.763347
IR	GB	10	16010001	16020000	0.262538	46	47824	182160	0	-0.118629	0.905569
IR	GB	10	16020001	16030000	0.292355	51	59044	201960	0	0.511889	0.608728
IR	GB	10	16030001	16040000	0.277141	46	50484	182160	0	0.190166	0.849179
IR	GB	10	16040001	16050000	0.256801	43	43728	170280	0	-0.239966	0.810357
IR	GB	10	16050001	16060000	0.331091	50	65556	198000	0	1.33103	0.183181
IR	GB	10	16060001	16070000	0.301926	32	38260	126720	0	0.714275	0.475057
IR	GB	10	16070001	16080000	0.282955	56	62748	221760	0	0.313103	0.754202
IR	GB	10	16080001	16090000	0.256004	45	45620	178200	0	-0.2568	0.797333
IR	GB	10	16090001	16100000	0.308783	23	28124	91080	0	0.859299	0.390176
IR	GB	10	16100001	16110000	0.243636	10	9648	39600	0	-0.518345	0.604218
IR	GB	10	16110001	16120000	0.190548	14	10564	55440	0	-1.64098	0.100802
IR	GB	10	16120001	16130000	0.255612	54	54660	213840	0	-0.265107	0.790927
IR	GB	10	16130001	16140000	0.288196	105	119832	415800	0	0.423947	0.671604
IR	GB	10	16140001	16150000	0.25202	72	71856	285120	0	-0.341054	0.733063
IR	GB	10	16150001	16160000	0.297058	103	121164	407880	0	0.611343	0.540973
IR	GB	10	16160001	16170000	0.336306	123	163808	487080	0	1.44131	0.149497
IR	GB	10	16170001	16180000	0.302331	78	93384	308880	0	0.72285	0.469772
IR	GB	10	16180001	16190000	0.299323	85	100752	336600	0	0.659233	0.509746
IR	GB	10	16190001	16200000	0.287608	41	46696	162360	0	0.411503	0.680703
IR	GB	10	16200001	16210000	0.245318	74	71888	293040	0	-0.482783	0.62925
IR	GB	10	16210001	16220000	0.255795	97	98256	384120	0	-0.261229	0.793916
IR	GB	10	16220001	16230000	0.28961	98	112392	388080	0	0.453852	0.649935
IR	GB	10	16230001	16240000	0.292233	87	100680	344520	0	0.509304	0.610539
IR	GB	10	16240001	16250000	0.295835	122	142924	483120	0	0.58549	0.558218
IR	GB	10	16250001	16260000	0.290875	89	102516	352440	0	0.480595	0.630804
IR	GB	10	16260001	16270000	0.246753	28	27360	110880	0	-0.452433	0.650957
IR	GB	10	16270001	16280000	0.296391	82	96244	324720	0	0.597233	0.550352
IR	GB	10	16280001	16290000	0.279138	98	108328	388080	0	0.232403	0.816225
IR	GB	10	16290001	16300000	0.296411	94	110336	372240	0	0.59766	0.550067
IR	GB	10	16300001	16310000	0.251629	98	97652	388080	0	-0.349337	0.726836
IR	GB	10	16310001	16320000	0.251324	95	94548	376200	0	-0.355782	0.722004
IR	GB	10	16320001	16330000	0.298052	98	115668	388080	0	0.632362	0.52715
IR	GB	10	16330001	16340000	0.269697	93	99324	368280	0	0.0327498	0.973874
IR	GB	10	16340001	16350000	0.295384	121	141536	479160	0	0.575936	0.564659
IR	GB	10	16350001	16360000	0.315345	120	149852	475200	0	0.998055	0.318253
IR	GB	10	16360001	16370000	0.307732	84	102364	332640	0	0.837065	0.402556
IR	GB	10	16370001	16380000	0.222444	82	72232	324720	0	-0.966493	0.333798
IR	GB	10	16380001	16390000	0.248226	43	42268	170280	0	-0.42128	0.673551
IR	GB	10	16390001	16400000	0.130202	10	5156	39600	0	-2.9171	0.00353302
IR	GB	10	16400001	16410000	0.30612	34	41216	134640	0	0.802975	0.421989
IR	GB	10	16410001	16420000	0.199711	21	16608	83160	0	-1.44721	0.147838
IR	GB	10	16420001	16430000	0.252822	17	17020	67320	0	-0.324092	0.745868
IR	GB	10	16430001	16440000	0.319343	60	75876	237600	0	1.08261	0.278983
IR	GB	10	16440001	16450000	0.297733	86	101396	340560	0	0.625621	0.531564
IR	GB	10	16450001	16460000	0.245053	93	90248	368280	0	-0.488394	0.625271
IR	GB	10	16460001	16470000	0.288481	94	107384	372240	0	0.42996	0.667225
IR	GB	10	16470001	16480000	0.283093	103	115468	407880	0	0.316032	0.751978
IR	GB	10	16480001	16490000	0.286845	126	143124	498960	0	0.395365	0.692573
IR	GB	10	16490001	16500000	0.2895	86	98592	340560	0	0.45151	0.651622
IR	GB	10	16500001	16510000	0.285606	100	113100	396000	0	0.369174	0.711998
IR	GB	10	16510001	16520000	0.276967	142	155744	562320	0	0.186483	0.852066
IR	GB	10	16520001	16530000	0.321289	66	83972	261360	0	1.12374	0.261123
IR	GB	10	16530001	16540000	0.281122	29	32284	114840	0	0.274342	0.783822
IR	GB	10	16540001	16550000	0.282828	35	39200	138600	0	0.310433	0.756232
IR	GB	10	16550001	16560000	0.307359	77	93720	304920	0	0.829182	0.407001
IR	GB	10	16560001	16570000	0.282735	76	85092	300960	0	0.308466	0.757728
IR	GB	10	16570001	16580000	0.224461	37	32888	146520	0	-0.923843	0.355568
IR	GB	10	16580001	16590000	0.316175	74	92652	293040	0	1.01561	0.309815
IR	GB	10	16590001	16600000	0.230374	57	52000	225720	0	-0.798801	0.424406
IR	GB	10	16600001	16610000	0.263849	114	119112	451440	0	-0.0909148	0.92756
IR	GB	10	16610001	16620000	0.280244	111	123184	439560	0	0.255782	0.798119
IR	GB	10	16620001	16630000	0.278565	68	75012	269280	0	0.22028	0.825653
IR	GB	10	16630001	16640000	0.287802	66	75220	261360	0	0.415616	0.677691
IR	GB	10	16640001	16650000	0.279383	112	123912	443520	0	0.237579	0.812207
IR	GB	10	16650001	16660000	0.28388	98	110168	388080	0	0.332665	0.739387
IR	GB	10	16660001	16670000	0.294508	87	101464	344520	0	0.557426	0.577236
IR	GB	10	16670001	16680000	0.252927	78	78124	308880	0	-0.321885	0.74754
IR	GB	10	16680001	16690000	0.268747	100	106424	396000	0	0.0126712	0.98989
IR	GB	10	16690001	16700000	0.294767	83	96884	328680	0	0.562896	0.573506
IR	GB	10	16700001	16710000	0.256912	73	74268	289080	0	-0.237618	0.812177
IR	GB	10	16710001	16720000	0.252503	91	90992	360360	0	-0.330844	0.740762
IR	GB	10	16720001	16730000	0.271455	100	107496	396000	0	0.0699167	0.94426
IR	GB	10	16730001	16740000	0.278608	90	99296	356400	0	0.221195	0.824941
IR	GB	10	16740001	16750000	0.266783	87	91912	344520	0	-0.0288757	0.976964
IR	GB	10	16750001	16760000	0.256943	115	117012	455400	0	-0.236946	0.812698
IR	GB	10	16760001	16770000	0.289665	82	94060	324720	0	0.455005	0.649105
IR	GB	10	16770001	16780000	0.270404	90	96372	356400	0	0.047702	0.961954
IR	GB	10	16780001	16790000	0.269462	99	105640	392040	0	0.0277874	0.977832
IR	GB	10	16790001	16800000	0.279744	93	103024	368280	0	0.245204	0.806299
IR	GB	10	16800001	16810000	0.250745	97	96316	384120	0	-0.36803	0.712851
IR	GB	10	16810001	16820000	0.284848	123	138744	487080	0	0.353154	0.723973
IR	GB	10	16820001	16830000	0.30221	101	120872	399960	0	0.720296	0.471343
IR	GB	10	16830001	16840000	0.274085	96	104196	380160	0	0.125533	0.900101
IR	GB	10	16840001	16850000	0.277388	101	110944	399960	0	0.195384	0.845093
IR	GB	10	16850001	16860000	0.288174	89	101564	352440	0	0.423474	0.671949
IR	GB	10	16860001	16870000	0.257385	106	108040	419760	0	-0.227603	0.819955
IR	GB	10	16870001	16880000	0.300471	103	122556	407880	0	0.683512	0.494284
IR	GB	10	16880001	16890000	0.249786	59	58360	233640	0	-0.3883	0.697794
IR	GB	10	16890001	16900000	0.305202	107	129320	423720	0	0.783553	0.433303
IR	GB	10	16900001	16910000	0.290481	92	105828	364320	0	0.47226	0.636741
IR	GB	10	16910001	16920000	0.257184	111	113048	439560	0	-0.231848	0.816656
IR	GB	10	16920001	16930000	0.266955	77	81400	304920	0	-0.025228	0.979873
IR	GB	10	16930001	16940000	0.282292	81	90548	320760	0	0.299094	0.764869
IR	GB	10	16940001	16950000	0.282739	102	114204	403920	0	0.308548	0.757665
IR	GB	10	16950001	16960000	0.279878	126	139648	498960	0	0.248048	0.804098
IR	GB	10	16960001	16970000	0.253216	95	95260	376200	0	-0.315759	0.752185
IR	GB	10	16970001	16980000	0.29353	74	86016	293040	0	0.536736	0.59145
IR	GB	10	16980001	16990000	0.266304	64	67492	253440	0	-0.0390072	0.968885
IR	GB	10	16990001	17000000	0.288461	125	142788	495000	0	0.429538	0.667532
IR	GB	10	17000001	17010000	0.312816	96	118920	380160	0	0.944565	0.344881
IR	GB	10	17010001	17020000	0.25025	87	86216	344520	0	-0.378496	0.705062
IR	GB	10	17020001	17030000	0.276569	107	117188	423720	0	0.178079	0.858661
IR	GB	10	17030001	17040000	0.243219	103	99204	407880	0	-0.527179	0.598069
IR	GB	10	17040001	17050000	0.287532	96	109308	380160	0	0.409892	0.681885
IR	GB	10	17050001	17060000	0.256033	55	55764	217800	0	-0.256196	0.797799
IR	GB	10	17060001	17070000	0.277982	94	103476	372240	0	0.207949	0.835269
IR	GB	10	17070001	17080000	0.278008	79	86972	312840	0	0.208499	0.83484
IR	GB	10	17080001	17090000	0.282151	85	94972	336600	0	0.296109	0.767147
IR	GB	10	17090001	17100000	0.271655	49	52712	194040	0	0.0741626	0.940881
IR	GB	10	17100001	17110000	0.284931	86	97036	340560	0	0.354892	0.72267
IR	GB	10	17110001	17120000	0.262753	88	91564	348480	0	-0.114102	0.909157
IR	GB	10	17120001	17130000	0.271255	83	89156	328680	0	0.0656909	0.947624
IR	GB	10	17130001	17140000	0.274498	77	83700	304920	0	0.13428	0.893181
IR	GB	10	17140001	17150000	0.281876	87	97112	344520	0	0.2903	0.771586
IR	GB	10	17150001	17160000	0.262598	108	112308	427680	0	-0.117365	0.906571
IR	GB	10	17160001	17170000	0.28146	79	88052	312840	0	0.281502	0.778325
IR	GB	10	17170001	17180000	0.269338	104	110924	411840	0	0.0251505	0.979935
IR	GB	10	17180001	17190000	0.271375	62	66628	245520	0	0.0682354	0.945598
IR	GB	10	17190001	17200000	0.220819	54	47220	213840	0	-1.00085	0.3169
IR	GB	10	17200001	17210000	0.273949	81	87872	320760	0	0.122674	0.902365
IR	GB	10	17210001	17220000	0.262496	85	88356	336600	0	-0.119536	0.904851
IR	GB	10	17220001	17230000	0.234061	50	46344	198000	0	-0.72084	0.471008
IR	GB	10	17230001	17240000	0.264461	87	91112	344520	0	-0.0779797	0.937844
IR	GB	10	17240001	17250000	0.290579	52	59836	205920	0	0.474332	0.635263
IR	GB	10	17250001	17260000	0.27117	96	103088	380160	0	0.0639002	0.94905
IR	GB	10	17260001	17270000	0.266191	87	91708	344520	0	-0.0413972	0.966979
IR	GB	10	17270001	17280000	0.270551	97	103924	384120	0	0.050807	0.959479
IR	GB	10	17280001	17290000	0.30125	97	115716	384120	0	0.699982	0.483938
IR	GB	10	17290001	17300000	0.257001	58	59028	229680	0	-0.235726	0.813645
IR	GB	10	17300001	17310000	0.249474	98	96816	388080	0	-0.394891	0.692923
IR	GB	10	17310001	17320000	0.284195	85	95660	336600	0	0.339332	0.734359
IR	GB	10	17320001	17330000	0.227507	69	62164	273240	0	-0.859427	0.390105
IR	GB	10	17330001	17340000	0.271848	85	91504	336600	0	0.0782346	0.937641
IR	GB	10	17340001	17350000	0.289014	81	92704	320760	0	0.441232	0.659045
IR	GB	10	17350001	17360000	0.254622	66	66548	261360	0	-0.286036	0.774851
IR	GB	10	17360001	17370000	0.116667	2	924	7920	0	-3.20333	0.00135849
IR	GB	10	17370001	17380000	0.261845	84	87100	332640	0	-0.133301	0.893956
IR	GB	10	17380001	17390000	0.271907	64	68912	253440	0	0.0794754	0.936655
IR	GB	10	17390001	17400000	0.281008	86	95700	340560	0	0.271935	0.785672
IR	GB	10	17400001	17410000	0.295793	97	113620	384120	0	0.584593	0.558821
IR	GB	10	17410001	17420000	0.271785	89	95788	352440	0	0.0769103	0.938695
IR	GB	10	17420001	17430000	0.26056	87	89768	344520	0	-0.160474	0.872507
IR	GB	10	17430001	17440000	0.268444	104	110556	411840	0	0.00625491	0.995009
IR	GB	10	17440001	17450000	0.266526	72	75992	285120	0	-0.0342976	0.97264
IR	GB	10	17450001	17460000	0.2288	82	74296	324720	0	-0.83208	0.405364
IR	GB	10	17460001	17470000	0.281992	64	71468	253440	0	0.292744	0.769718
IR	GB	10	17470001	17480000	0.201108	31	24688	122760	0	-1.41768	0.156284
IR	GB	10	17480001	17490000	0.267059	67	70856	265320	0	-0.0230419	0.981617
IR	GB	10	17490001	17500000	0.263803	85	88796	336600	0	-0.0918935	0.926783
IR	GB	10	17500001	17510000	0.285279	101	114100	399960	0	0.362248	0.717167
IR	GB	10	17510001	17520000	0.2603	76	78340	300960	0	-0.165957	0.868191
IR	GB	10	17520001	17530000	0.279615	94	104084	372240	0	0.242489	0.808401
IR	GB	10	17530001	17540000	0.271157	83	89124	328680	0	0.0636321	0.949263
IR	GB	10	17540001	17550000	0.282847	53	59364	209880	0	0.310836	0.755925
IR	GB	10	17550001	17560000	0.2886	77	88000	304920	0	0.432492	0.665384
IR	GB	10	17560001	17570000	0.268516	71	75496	281160	0	0.00777941	0.993793
IR	GB	10	17570001	17580000	0.30984	58	71164	229680	0	0.881636	0.377974
IR	GB	10	17580001	17590000	0.260657	40	41288	158400	0	-0.158424	0.874122
IR	GB	10	17590001	17600000	0.301088	26	31000	102960	0	0.696561	0.486078
IR	GB	10	17600001	17610000	0.360895	21	30012	83160	0	1.96127	0.049847
IR	GB	10	17610001	17620000	0.231476	31	28416	122760	0	-0.775494	0.438048
IR	GB	10	17620001	17630000	0.277588	48	52764	190080	0	0.199627	0.841772
IR	GB	10	17630001	17640000	0.286901	125	142016	495000	0	0.396558	0.691694
IR	GB	10	17640001	17650000	0.270066	104	111224	411840	0	0.0405545	0.967651
IR	GB	10	17650001	17660000	0.279987	96	106440	380160	0	0.250357	0.802311
IR	GB	10	17660001	17670000	0.303225	83	99664	328680	0	0.741756	0.458235
IR	GB	10	17670001	17680000	0.220401	61	53240	241560	0	-1.0097	0.312639
IR	GB	10	17680001	17690000	0.217411	93	80068	368280	0	-1.07293	0.283303
IR	GB	10	17690001	17700000	0.282599	97	108552	384120	0	0.305588	0.759918
IR	GB	10	17700001	17710000	0.324566	53	68120	209880	0	1.19305	0.232848
IR	GB	10	17710001	17720000	0.374009	52	77016	205920	0	2.23861	0.0251816
IR	GB	10	17720001	17730000	0.25849	74	75748	293040	0	-0.204233	0.838171
IR	GB	10	17730001	17740000	0.253111	81	81188	320760	0	-0.31798	0.7505
IR	GB	10	17740001	17750000	0.317303	123	154552	487080	0	1.03946	0.298591
IR	GB	10	17750001	17760000	0.280012	52	57660	205920	0	0.250871	0.801914
IR	GB	10	17760001	17770000	NA	0	NA	NA	NA	NA	NA
IR	GB	10	17770001	17780000	NA	0	NA	NA	NA	NA	NA
IR	GB	10	17780001	17790000	0.263813	97	101336	384120	0	-0.0916681	0.926962
IR	GB	10	17790001	17800000	0.257804	93	94944	368280	0	-0.21875	0.826845
IR	GB	10	17800001	17810000	0.258905	76	77920	300960	0	-0.195468	0.845027
IR	GB	10	17810001	17820000	0.312401	94	116288	372240	0	0.935788	0.349382
IR	GB	10	17820001	17830000	0.258999	66	67692	261360	0	-0.193475	0.846587
IR	GB	10	17830001	17840000	0.263861	90	94040	356400	0	-0.0906649	0.927759
IR	GB	10	17840001	17850000	0.281661	103	114884	407880	0	0.285755	0.775066
IR	GB	10	17850001	17860000	0.289589	75	86008	297000	0	0.453404	0.650258
IR	GB	10	17860001	17870000	0.30152	101	120596	399960	0	0.705703	0.480373
IR	GB	10	17870001	17880000	0.294858	66	77064	261360	0	0.564814	0.5722
IR	GB	10	17880001	17890000	0.246409	109	106360	431640	0	-0.459712	0.645723
IR	GB	10	17890001	17900000	0.278917	94	103824	372240	0	0.227719	0.819865
IR	GB	10	17900001	17910000	0.260808	65	67132	257400	0	-0.15522	0.876648
IR	GB	10	17910001	17920000	0.259869	63	64832	249480	0	-0.175089	0.86101
IR	GB	10	17920001	17930000	0.270561	76	81428	300960	0	0.0510185	0.959311
IR	GB	10	17930001	17940000	0.234091	76	70452	300960	0	-0.720199	0.471403
IR	GB	10	17940001	17950000	0.277686	66	72576	261360	0	0.20169	0.840159
IR	GB	10	17950001	17960000	0.310076	80	98232	316800	0	0.886626	0.37528
IR	GB	10	17960001	17970000	0.245368	82	79676	324720	0	-0.48172	0.630005
IR	GB	10	17970001	17980000	0.290666	79	90932	312840	0	0.476178	0.633948
IR	GB	10	17980001	17990000	0.284175	72	81024	285120	0	0.338913	0.734675
IR	GB	10	17990001	18000000	0.277705	69	75880	273240	0	0.202084	0.839851
IR	GB	10	18000001	18010000	0.255541	70	70836	277200	0	-0.266599	0.789778
IR	GB	10	18010001	18020000	0.191529	44	33372	174240	0	-1.62024	0.10518
IR	GB	10	18020001	18030000	0.248389	42	41312	166320	0	-0.41785	0.676057
IR	GB	10	18030001	18040000	0.350461	46	63840	182160	0	1.74064	0.0817465
IR	GB	10	18040001	18050000	0.397138	30	47180	118800	0	2.7277	0.00637774
IR	GB	10	18050001	18060000	0.325099	33	42484	130680	0	1.20433	0.228463
IR	GB	10	18060001	18070000	NA	0	NA	NA	NA	NA	NA
IR	GB	10	18070001	18080000	NA	0	NA	NA	NA	NA	NA
IR	GB	10	18080001	18090000	NA	0	NA	NA	NA	NA	NA
IR	GB	10	18090001	18100000	NA	0	NA	NA	NA	NA	NA
IR	GB	10	18100001	18110000	NA	0	NA	NA	NA	NA	NA
IR	GB	10	18110001	18120000	NA	0	NA	NA	NA	NA	NA
IR	GB	10	18120001	18130000	NA	0	NA	NA	NA	NA	NA
IR	GB	10	18130001	18140000	NA	0	NA	NA	NA	NA	NA
IR	GB	10	18140001	18150000	NA	0	NA	NA	NA	NA	NA
IR	GB	10	18150001	18160000	NA	0	NA	NA	NA	NA	NA
IR	GB	10	18160001	18170000	NA	0	NA	NA	NA	NA	NA
IR	GB	10	18170001	18180000	NA	0	NA	NA	NA	NA	NA
IR	GB	10	18180001	18190000	NA	0	NA	NA	NA	NA	NA
IR	GB	10	18190001	18200000	NA	0	NA	NA	NA	NA	NA
IR	GB	10	18200001	18210000	NA	0	NA	NA	NA	NA	NA
IR	GB	10	18210001	18220000	NA	0	NA	NA	NA	NA	NA
IR	GB	10	18220001	18230000	NA	0	NA	NA	NA	NA	NA
IR	GB	10	18230001	18240000	NA	0	NA	NA	NA	NA	NA
IR	GB	10	18240001	18250000	NA	0	NA	NA	NA	NA	NA
IR	GB	10	18250001	18260000	NA	0	NA	NA	NA	NA	NA
IR	GB	10	18260001	18270000	NA	0	NA	NA	NA	NA	NA
IR	GB	10	18270001	18280000	NA	0	NA	NA	NA	NA	NA
IR	GB	10	18280001	18290000	NA	0	NA	NA	NA	NA	NA
IR	GB	10	18290001	18300000	NA	0	NA	NA	NA	NA	NA
IR	GB	10	18300001	18310000	NA	0	NA	NA	NA	NA	NA
IR	GB	10	18310001	18320000	NA	0	NA	NA	NA	NA	NA
IR	GB	10	18320001	18330000	NA	0	NA	NA	NA	NA	NA
IR	GB	10	18330001	18340000	NA	0	NA	NA	NA	NA	NA
IR	GB	10	18340001	18350000	NA	0	NA	NA	NA	NA	NA
IR	GB	10	18350001	18360000	NA	0	NA	NA	NA	NA	NA
IR	GB	10	18360001	18370000	NA	0	NA	NA	NA	NA	NA
IR	GB	10	18370001	18380000	NA	0	NA	NA	NA	NA	NA
IR	GB	10	18380001	18390000	NA	0	NA	NA	NA	NA	NA
IR	GB	10	18390001	18400000	NA	0	NA	NA	NA	NA	NA
IR	GB	10	18400001	18410000	NA	0	NA	NA	NA	NA	NA
IR	GB	10	18410001	18420000	NA	0	NA	NA	NA	NA	NA
IR	GB	10	18420001	18430000	NA	0	NA	NA	NA	NA	NA
IR	GB	10	18430001	18440000	NA	0	NA	NA	NA	NA	NA
IR	GB	10	18440001	18450000	NA	0	NA	NA	NA	NA	NA
IR	GB	10	18450001	18460000	NA	0	NA	NA	NA	NA	NA
IR	GB	10	18460001	18470000	NA	0	NA	NA	NA	NA	NA
IR	GB	10	18470001	18480000	NA	0	NA	NA	NA	NA	NA
IR	GB	10	18480001	18490000	NA	0	NA	NA	NA	NA	NA
IR	GB	10	18490001	18500000	NA	0	NA	NA	NA	NA	NA
IR	GB	10	18500001	18510000	NA	0	NA	NA	NA	NA	NA
IR	GB	10	18510001	18520000	NA	0	NA	NA	NA	NA	NA
IR	GB	10	18520001	18530000	NA	0	NA	NA	NA	NA	NA
IR	GB	10	18530001	18540000	NA	0	NA	NA	NA	NA	NA
IR	GB	10	18540001	18550000	NA	0	NA	NA	NA	NA	NA
IR	GB	10	18550001	18560000	NA	0	NA	NA	NA	NA	NA
IR	GB	10	18560001	18570000	NA	0	NA	NA	NA	NA	NA
IR	GB	10	18570001	18580000	NA	0	NA	NA	NA	NA	NA
IR	GB	10	18580001	18590000	NA	0	NA	NA	NA	NA	NA
IR	GB	10	18590001	18600000	NA	0	NA	NA	NA	NA	NA
IR	GB	10	18600001	18610000	NA	0	NA	NA	NA	NA	NA
IR	GB	10	18610001	18620000	NA	0	NA	NA	NA	NA	NA
IR	GB	10	18620001	18630000	NA	0	NA	NA	NA	NA	NA
IR	GB	10	18630001	18640000	NA	0	NA	NA	NA	NA	NA
IR	GB	10	18640001	18650000	NA	0	NA	NA	NA	NA	NA
IR	GB	10	18650001	18660000	NA	0	NA	NA	NA	NA	NA
IR	GB	10	18660001	18670000	NA	0	NA	NA	NA	NA	NA
IR	GB	10	18670001	18680000	NA	0	NA	NA	NA	NA	NA
IR	GB	10	18680001	18690000	NA	0	NA	NA	NA	NA	NA
IR	GB	10	18690001	18700000	NA	0	NA	NA	NA	NA	NA
IR	GB	10	18700001	18710000	NA	0	NA	NA	NA	NA	NA
IR	GB	10	18710001	18720000	NA	0	NA	NA	NA	NA	NA
IR	GB	10	18720001	18730000	NA	0	NA	NA	NA	NA	NA
IR	GB	10	18730001	18740000	NA	0	NA	NA	NA	NA	NA
IR	GB	10	18740001	18750000	NA	0	NA	NA	NA	NA	NA
IR	GB	10	18750001	18760000	NA	0	NA	NA	NA	NA	NA
IR	GB	10	18760001	18770000	NA	0	NA	NA	NA	NA	NA
IR	GB	10	18770001	18780000	NA	0	NA	NA	NA	NA	NA
IR	GB	10	18780001	18790000	NA	0	NA	NA	NA	NA	NA
IR	GB	10	18790001	18800000	NA	0	NA	NA	NA	NA	NA
IR	GB	10	18800001	18810000	NA	0	NA	NA	NA	NA	NA
IR	GB	10	18810001	18820000	NA	0	NA	NA	NA	NA	NA
IR	GB	10	18820001	18830000	NA	0	NA	NA	NA	NA	NA
IR	GB	10	18830001	18840000	NA	0	NA	NA	NA	NA	NA
IR	GB	10	18840001	18850000	NA	0	NA	NA	NA	NA	NA
IR	GB	10	18850001	18860000	NA	0	NA	NA	NA	NA	NA
IR	GB	10	18860001	18870000	NA	0	NA	NA	NA	NA	NA
IR	GB	10	18870001	18880000	NA	0	NA	NA	NA	NA	NA
IR	GB	10	18880001	18890000	NA	0	NA	NA	NA	NA	NA
IR	GB	10	18890001	18900000	NA	0	NA	NA	NA	NA	NA
IR	GB	10	18900001	18910000	NA	0	NA	NA	NA	NA	NA
IR	GB	10	18910001	18920000	NA	0	NA	NA	NA	NA	NA
IR	GB	10	18920001	18930000	NA	0	NA	NA	NA	NA	NA
IR	GB	10	18930001	18940000	NA	0	NA	NA	NA	NA	NA
IR	GB	10	18940001	18950000	NA	0	NA	NA	NA	NA	NA
IR	GB	10	18950001	18960000	NA	0	NA	NA	NA	NA	NA
IR	GB	10	18960001	18970000	NA	0	NA	NA	NA	NA	NA
IR	GB	10	18970001	18980000	NA	0	NA	NA	NA	NA	NA
IR	GB	10	18980001	18990000	NA	0	NA	NA	NA	NA	NA
IR	GB	10	18990001	19000000	NA	0	NA	NA	NA	NA	NA
IR	GB	10	19000001	19010000	NA	0	NA	NA	NA	NA	NA
IR	GB	10	19010001	19020000	NA	0	NA	NA	NA	NA	NA
IR	GB	10	19020001	19030000	NA	0	NA	NA	NA	NA	NA
IR	GB	10	19030001	19040000	NA	0	NA	NA	NA	NA	NA
IR	GB	10	19040001	19050000	NA	0	NA	NA	NA	NA	NA
IR	GB	10	19050001	19060000	NA	0	NA	NA	NA	NA	NA
IR	GB	10	19060001	19070000	NA	0	NA	NA	NA	NA	NA
IR	GB	10	19070001	19080000	NA	0	NA	NA	NA	NA	NA
IR	GB	10	19080001	19090000	NA	0	NA	NA	NA	NA	NA
IR	GB	10	19090001	19100000	NA	0	NA	NA	NA	NA	NA
IR	GB	10	19100001	19110000	NA	0	NA	NA	NA	NA	NA
IR	GB	10	19110001	19120000	NA	0	NA	NA	NA	NA	NA
IR	GB	10	19120001	19130000	NA	0	NA	NA	NA	NA	NA
IR	GB	10	19130001	19140000	NA	0	NA	NA	NA	NA	NA
IR	GB	10	19140001	19150000	NA	0	NA	NA	NA	NA	NA
IR	GB	10	19150001	19160000	NA	0	NA	NA	NA	NA	NA
IR	GB	10	19160001	19170000	NA	0	NA	NA	NA	NA	NA
IR	GB	10	19170001	19180000	NA	0	NA	NA	NA	NA	NA
IR	GB	10	19180001	19190000	NA	0	NA	NA	NA	NA	NA
IR	GB	10	19190001	19200000	0.030303	1	120	3960	0	-5.02963	4.91431e-07
IR	GB	10	19200001	19210000	0.237157	14	13148	55440	0	-0.655355	0.512239
IR	GB	10	19210001	19220000	0.225434	39	34816	154440	0	-0.903267	0.366384
IR	GB	10	19220001	19230000	0.28374	92	103372	364320	0	0.329704	0.741624
IR	GB	10	19230001	19240000	0.264306	95	99432	376200	0	-0.0812464	0.935246
IR	GB	10	19240001	19250000	0.244566	58	56172	229680	0	-0.498678	0.618006
IR	GB	10	19250001	19260000	0.143893	11	6268	43560	0	-2.62757	0.00859967
IR	GB	10	19260001	19270000	0.236381	59	55228	233640	0	-0.671776	0.501726
IR	GB	10	19270001	19280000	0.275792	58	63344	229680	0	0.161648	0.871583
IR	GB	10	19280001	19290000	0.256948	111	112944	439560	0	-0.236851	0.812772
IR	GB	10	19290001	19300000	0.260182	81	83456	320760	0	-0.168458	0.866223
IR	GB	10	19300001	19310000	0.232548	81	74592	320760	0	-0.752833	0.451551
IR	GB	10	19310001	19320000	0.286532	99	112332	392040	0	0.388754	0.697458
IR	GB	10	19320001	19330000	0.260294	110	113384	435600	0	-0.166095	0.868082
IR	GB	10	19330001	19340000	0.23976	80	75956	316800	0	-0.600314	0.548297
IR	GB	10	19340001	19350000	0.249357	73	72084	289080	0	-0.397381	0.691086
IR	GB	10	19350001	19360000	0.224027	89	78956	352440	0	-0.933021	0.350809
IR	GB	10	19360001	19370000	0.224495	80	71120	316800	0	-0.923121	0.355944
IR	GB	10	19370001	19380000	0.22732	64	57612	253440	0	-0.863379	0.387929
IR	GB	10	19380001	19390000	0.234238	86	79772	340560	0	-0.717094	0.473316
IR	GB	10	19390001	19400000	0.274207	99	107500	392040	0	0.128116	0.898057
IR	GB	10	19400001	19410000	0.203736	93	75032	368280	0	-1.3621	0.173167
IR	GB	10	19410001	19420000	0.251487	107	106560	423720	0	-0.352333	0.724588
IR	GB	10	19420001	19430000	0.233145	134	123716	530640	0	-0.740204	0.459176
IR	GB	10	19430001	19440000	0.231814	133	122092	526680	0	-0.76834	0.442285
IR	GB	10	19440001	19450000	0.262578	147	152852	582120	0	-0.117789	0.906235
IR	GB	10	19450001	19460000	0.249795	118	116724	467280	0	-0.388119	0.697928
IR	GB	10	19460001	19470000	0.253757	105	105512	415800	0	-0.304335	0.760873
IR	GB	10	19470001	19480000	0.251632	95	94664	376200	0	-0.349261	0.726893
IR	GB	10	19480001	19490000	0.24202	85	81464	336600	0	-0.552521	0.580592
IR	GB	10	19490001	19500000	0.21707	99	85100	392040	0	-1.08014	0.28008
IR	GB	10	19500001	19510000	0.207447	43	35324	170280	0	-1.28364	0.199269
IR	GB	10	19510001	19520000	0.21153	53	44396	209880	0	-1.19728	0.231198
IR	GB	10	19520001	19530000	0.238384	62	58528	245520	0	-0.629418	0.529076
IR	GB	10	19530001	19540000	0.27705	43	47176	170280	0	0.188233	0.850694
IR	GB	10	19540001	19550000	0.185724	15	11032	59400	0	-1.743	0.0813338
IR	GB	10	19550001	19560000	0.238336	42	39640	166320	0	-0.630435	0.52841
IR	GB	10	19560001	19570000	0.225142	91	81132	360360	0	-0.909448	0.363114
IR	GB	10	19570001	19580000	0.23484	124	115316	491040	0	-0.704351	0.481214
IR	GB	10	19580001	19590000	0.221862	87	76436	344520	0	-0.978793	0.327682
IR	GB	10	19590001	19600000	0.241931	86	82392	340560	0	-0.554409	0.579299
IR	GB	10	19600001	19610000	0.231605	83	76124	328680	0	-0.772763	0.439663
IR	GB	10	19610001	19620000	0.242078	105	100656	415800	0	-0.5513	0.581428
IR	GB	10	19620001	19630000	0.206961	83	68024	328680	0	-1.2939	0.195699
IR	GB	10	19630001	19640000	0.224456	104	92440	411840	0	-0.923943	0.355516
IR	GB	10	19640001	19650000	0.213395	115	97180	455400	0	-1.15785	0.246925
IR	GB	10	19650001	19660000	0.257699	74	75516	293040	0	-0.220975	0.825112
IR	GB	10	19660001	19670000	0.205437	115	93556	455400	0	-1.32613	0.184796
IR	GB	10	19670001	19680000	0.234113	101	93636	399960	0	-0.719723	0.471696
IR	GB	10	19680001	19690000	0.250023	111	109900	439560	0	-0.383294	0.701502
IR	GB	10	19690001	19700000	0.222865	88	77664	348480	0	-0.957589	0.33827
IR	GB	10	19700001	19710000	0.231425	18	16496	71280	0	-0.776566	0.437415
IR	GB	10	19710001	19720000	0.270707	7	7504	27720	0	0.0541101	0.956847
IR	GB	10	19720001	19730000	0.207464	36	29576	142560	0	-1.28328	0.199394
IR	GB	10	19730001	19740000	0.267315	120	127028	475200	0	-0.0176247	0.985938
IR	GB	10	19740001	19750000	0.284564	128	144240	506880	0	0.347146	0.728482
IR	GB	10	19750001	19760000	0.265807	148	155784	586080	0	-0.049516	0.960508
IR	GB	10	19760001	19770000	0.202052	160	128020	633600	0	-1.39772	0.162197
IR	GB	10	19770001	19780000	0.248657	141	138840	558360	0	-0.41218	0.680208
IR	GB	10	19780001	19790000	0.218561	152	131556	601920	0	-1.04861	0.294356
IR	GB	10	19790001	19800000	0.236587	113	105868	447480	0	-0.667413	0.504509
IR	GB	10	19800001	19810000	0.249259	141	139176	558360	0	-0.399454	0.689558
IR	GB	10	19810001	19820000	0.266778	136	143676	538560	0	-0.028975	0.976885
IR	GB	10	19820001	19830000	0.26021	135	139108	534600	0	-0.167878	0.866679
IR	GB	10	19830001	19840000	0.253492	141	141540	558360	0	-0.309923	0.756619
IR	GB	10	19840001	19850000	0.250209	150	148624	594000	0	-0.379361	0.70442
IR	GB	10	19850001	19860000	0.220524	113	98680	447480	0	-1.0071	0.313888
IR	GB	10	19860001	19870000	0.21103	87	72704	344520	0	-1.20786	0.2271
IR	GB	10	19870001	19880000	0.22831	75	67808	297000	0	-0.842451	0.399536
IR	GB	10	19880001	19890000	0.257028	83	84480	328680	0	-0.235154	0.814089
IR	GB	10	19890001	19900000	0.250819	90	89392	356400	0	-0.366449	0.71403
IR	GB	10	19900001	19910000	0.23236	82	75452	324720	0	-0.756798	0.449171
IR	GB	10	19910001	19920000	0.243963	63	60864	249480	0	-0.511428	0.609051
IR	GB	10	19920001	19930000	0.294212	37	43108	146520	0	0.551169	0.581518
IR	GB	10	19930001	19940000	0.279225	37	40912	146520	0	0.234229	0.814807
IR	GB	10	19940001	19950000	0.248188	17	16708	67320	0	-0.422098	0.672954
IR	GB	10	19950001	19960000	0.288246	33	37668	130680	0	0.425002	0.670835
IR	GB	10	19960001	19970000	0.344549	29	39568	114840	0	1.61562	0.106177
IR	GB	10	19970001	19980000	0.29824	31	36612	122760	0	0.636349	0.524549
[truncated: 26,175 more rows]

## Sheet: Table_S2c
Table S2c: Sliding windows (10kb) for Fst estimates between wild-caught bumblebees collected from Ireland and Britain calculated across the 18 chromosomal scaffolds of the Bombus terrestris reference genome assembly. For each 10kb window, the name of the populations being compared (IR = Ireland, GB = Great Britain), the chromosome number, the window start position (bp), the window end position (b…
Population_1	Population_2	Chromosome	window_poosition_1	window_position_2	average_wc_fst	number_of_snps	fst_zscores	fst_pvalue2sided
IR	GB	10	490001	500000	0.0980015	6	0.0903094	0.928041
IR	GB	10	500001	510000	0.131838	9	0.691246	0.489411
IR	GB	10	510001	520000	0.175369	6	1.46437	0.143094
IR	GB	10	520001	530000	0.220262	10	2.26168	0.0237172
IR	GB	10	530001	540000	0.0629791	4	-0.531695	0.594937
IR	GB	10	540001	550000	0.181903	1	1.58041	0.114013
IR	GB	10	550001	560000	-0.0179143	1	-1.96838	0.0490243
IR	GB	10	560001	570000	0.0647618	18	-0.500035	0.61705
IR	GB	10	570001	580000	0.0349505	10	-1.02949	0.30325
IR	GB	10	580001	590000	0.094972	13	0.0365046	0.97088
IR	GB	10	590001	600000	0.068556	6	-0.432648	0.66527
IR	GB	10	600001	610000	0.0937629	17	0.0150308	0.988008
IR	GB	10	610001	620000	0.0584829	11	-0.611549	0.540836
IR	GB	10	620001	630000	0.10218	6	0.164514	0.869327
IR	GB	10	630001	640000	0.0207981	12	-1.28084	0.20025
IR	GB	10	640001	650000	0.0825033	10	-0.184942	0.853274
IR	GB	10	650001	660000	0.0642362	4	-0.50937	0.610493
IR	GB	10	660001	670000	0.067903	5	-0.444247	0.656864
IR	GB	10	670001	680000	0.0367311	13	-0.997865	0.318345
IR	GB	10	680001	690000	0.190518	10	1.73343	0.0830194
IR	GB	10	690001	700000	0.0858447	16	-0.125598	0.90005
IR	GB	10	700001	710000	0.0647731	22	-0.499834	0.617192
IR	GB	10	710001	720000	0.139963	32	0.835546	0.403411
IR	GB	10	720001	730000	0.0908127	29	-0.0373648	0.970194
IR	GB	10	730001	740000	0.0436158	36	-0.875591	0.381252
IR	GB	10	740001	750000	-0.0110692	24	-1.84681	0.0647749
IR	GB	10	750001	760000	0.0231008	39	-1.23994	0.214997
IR	GB	10	760001	770000	-0.0149024	21	-1.91489	0.0555068
IR	GB	10	770001	780000	0.0476875	23	-0.803278	0.421814
IR	GB	10	780001	790000	0.044983	46	-0.851311	0.394597
IR	GB	10	790001	800000	0.00751573	28	-1.51674	0.129333
IR	GB	10	800001	810000	0.0141907	25	-1.39819	0.162057
IR	GB	10	810001	820000	0.016618	39	-1.35508	0.175392
IR	GB	10	820001	830000	0.111984	32	0.338638	0.734882
IR	GB	10	830001	840000	0.203363	41	1.96156	0.0498141
IR	GB	10	840001	850000	0.09208	45	-0.0148578	0.988146
IR	GB	10	850001	860000	0.10338	51	0.185836	0.852573
IR	GB	10	860001	870000	0.113232	33	0.360806	0.718244
IR	GB	10	870001	880000	0.194212	36	1.79903	0.0720134
IR	GB	10	880001	890000	0.196247	35	1.83518	0.0664793
IR	GB	10	890001	900000	0.215777	42	2.18202	0.0291081
IR	GB	10	900001	910000	0.0782879	39	-0.259809	0.795011
IR	GB	10	910001	920000	0.127554	25	0.615168	0.538444
IR	GB	10	920001	930000	0.10024	24	0.130063	0.896516
IR	GB	10	930001	940000	0.0664528	9	-0.470003	0.638353
IR	GB	10	940001	950000	0.0474916	26	-0.806757	0.419806
IR	GB	10	950001	960000	0.123575	42	0.544506	0.586093
IR	GB	10	960001	970000	0.0776547	63	-0.271054	0.786349
IR	GB	10	970001	980000	0.126801	46	0.601796	0.54731
IR	GB	10	980001	990000	0.0253343	39	-1.20028	0.230033
IR	GB	10	990001	1000000	0.0819798	55	-0.194239	0.845989
IR	GB	10	1000001	1010000	0.0690546	79	-0.423794	0.671716
IR	GB	10	1010001	1020000	0.0228259	58	-1.24483	0.213196
IR	GB	10	1020001	1030000	0.100357	103	0.132152	0.894864
IR	GB	10	1030001	1040000	0.0544265	59	-0.683591	0.494233
IR	GB	10	1040001	1050000	0.0832887	60	-0.170993	0.864229
IR	GB	10	1050001	1060000	0.0303532	50	-1.11114	0.266509
IR	GB	10	1060001	1070000	0.042905	51	-0.888216	0.374425
IR	GB	10	1070001	1080000	0.0811991	58	-0.208106	0.835146
IR	GB	10	1080001	1090000	0.0199845	51	-1.29529	0.195221
IR	GB	10	1090001	1100000	0.107911	54	0.266305	0.790004
IR	GB	10	1100001	1110000	0.105912	29	0.230801	0.817469
IR	GB	10	1110001	1120000	0.0955664	47	0.0470607	0.962465
IR	GB	10	1120001	1130000	0.0622248	39	-0.545092	0.58569
IR	GB	10	1130001	1140000	0.076624	48	-0.289359	0.772307
IR	GB	10	1140001	1150000	0.0902169	48	-0.0479466	0.961759
IR	GB	10	1150001	1160000	0.0673659	25	-0.453784	0.649984
IR	GB	10	1160001	1170000	0.109471	39	0.294015	0.768747
IR	GB	10	1170001	1180000	0.0317736	42	-1.08591	0.277518
IR	GB	10	1180001	1190000	0.0357418	62	-1.01544	0.309898
IR	GB	10	1190001	1200000	0.0574765	31	-0.629424	0.529072
IR	GB	10	1200001	1210000	0.0570784	26	-0.636494	0.524454
IR	GB	10	1210001	1220000	0.0737587	21	-0.340249	0.733669
IR	GB	10	1220001	1230000	0.0324546	26	-1.07382	0.282904
IR	GB	10	1230001	1240000	0.0194476	38	-1.30482	0.191953
IR	GB	10	1240001	1250000	0.0587793	42	-0.606285	0.544325
IR	GB	10	1250001	1260000	0.0851601	31	-0.137757	0.890433
IR	GB	10	1260001	1270000	0.0455509	39	-0.841224	0.400223
IR	GB	10	1270001	1280000	0.0443117	56	-0.863232	0.38801
IR	GB	10	1280001	1290000	0.114199	57	0.377988	0.70544
IR	GB	10	1290001	1300000	0.0566401	63	-0.644277	0.519396
IR	GB	10	1300001	1310000	0.121914	43	0.514995	0.606556
IR	GB	10	1310001	1320000	0.0913459	54	-0.0278958	0.977745
IR	GB	10	1320001	1330000	0.08703	91	-0.104547	0.916735
IR	GB	10	1330001	1340000	0.0684782	73	-0.434031	0.664266
IR	GB	10	1340001	1350000	0.0564375	59	-0.647876	0.517065
IR	GB	10	1350001	1360000	0.0319731	60	-1.08237	0.279089
IR	GB	10	1360001	1370000	0.0182105	47	-1.3268	0.184576
IR	GB	10	1370001	1380000	0.0747078	58	-0.323391	0.746399
IR	GB	10	1380001	1390000	0.090319	66	-0.0461338	0.963204
IR	GB	10	1390001	1400000	0.112892	62	0.354766	0.722765
IR	GB	10	1400001	1410000	0.0530845	42	-0.707426	0.479302
IR	GB	10	1410001	1420000	0.0366462	40	-0.999374	0.317614
IR	GB	10	1420001	1430000	0.0793172	84	-0.241527	0.809147
IR	GB	10	1430001	1440000	0.0853172	49	-0.134967	0.892638
IR	GB	10	1440001	1450000	0.054581	59	-0.680847	0.495968
IR	GB	10	1450001	1460000	0.065662	30	-0.484046	0.628353
IR	GB	10	1460001	1470000	0.133278	42	0.71683	0.473479
IR	GB	10	1470001	1480000	0.113989	43	0.374251	0.708217
IR	GB	10	1480001	1490000	0.194546	27	1.80497	0.0710797
IR	GB	10	1490001	1500000	0.081351	64	-0.205406	0.837255
IR	GB	10	1500001	1510000	0.0570331	55	-0.637297	0.523931
IR	GB	10	1510001	1520000	0.0749279	47	-0.319483	0.74936
IR	GB	10	1520001	1530000	0.0215589	52	-1.26733	0.205038
IR	GB	10	1530001	1540000	0.0702844	37	-0.401952	0.687719
IR	GB	10	1540001	1550000	0.123845	34	0.549294	0.582804
IR	GB	10	1550001	1560000	0.17865	42	1.52265	0.127847
IR	GB	10	1560001	1570000	0.116903	36	0.426012	0.670099
IR	GB	10	1570001	1580000	0.0801166	36	-0.22733	0.820167
IR	GB	10	1580001	1590000	0.106902	39	0.24839	0.803833
IR	GB	10	1590001	1600000	0.131924	51	0.692772	0.488453
IR	GB	10	1600001	1610000	0.0824005	43	-0.186768	0.851842
IR	GB	10	1610001	1620000	0.16574	41	1.29336	0.195886
IR	GB	10	1620001	1630000	0.0560398	64	-0.654939	0.512507
IR	GB	10	1630001	1640000	0.11231	45	0.344438	0.730517
IR	GB	10	1640001	1650000	0.133895	29	0.727786	0.466745
IR	GB	10	1650001	1660000	0.138657	36	0.812365	0.416582
IR	GB	10	1660001	1670000	0.0801459	37	-0.226809	0.820572
IR	GB	10	1670001	1680000	0.0779471	44	-0.265861	0.790346
IR	GB	10	1680001	1690000	0.0496957	43	-0.767611	0.442718
IR	GB	10	1690001	1700000	0.176055	42	1.47656	0.139794
IR	GB	10	1700001	1710000	0.10885	65	0.282982	0.777191
IR	GB	10	1710001	1720000	0.0753021	54	-0.312836	0.754405
IR	GB	10	1720001	1730000	0.0373543	49	-0.986798	0.323742
IR	GB	10	1730001	1740000	0.0546447	71	-0.679717	0.496684
IR	GB	10	1740001	1750000	0.10671	67	0.244975	0.806476
IR	GB	10	1750001	1760000	0.095125	61	0.0392219	0.968713
IR	GB	10	1760001	1770000	0.0386087	40	-0.964519	0.334786
IR	GB	10	1770001	1780000	0.0380597	41	-0.97427	0.329923
IR	GB	10	1780001	1790000	0.0994522	48	0.116074	0.907594
IR	GB	10	1790001	1800000	0.0690062	53	-0.424653	0.671089
IR	GB	10	1800001	1810000	0.0596622	67	-0.590605	0.554785
IR	GB	10	1810001	1820000	0.0875052	61	-0.096108	0.923435
IR	GB	10	1820001	1830000	0.103491	75	0.187803	0.851031
IR	GB	10	1830001	1840000	0.0850195	65	-0.140254	0.88846
IR	GB	10	1840001	1850000	0.132596	41	0.704716	0.480987
IR	GB	10	1850001	1860000	0.118532	39	0.45494	0.649153
IR	GB	10	1860001	1870000	0.105195	48	0.21806	0.827383
IR	GB	10	1870001	1880000	0.112637	58	0.350237	0.726161
IR	GB	10	1880001	1890000	0.0772538	35	-0.278175	0.780878
IR	GB	10	1890001	1900000	0.129988	36	0.658402	0.51028
IR	GB	10	1900001	1910000	0.0587529	56	-0.606755	0.544014
IR	GB	10	1910001	1920000	0.104758	76	0.210301	0.833433
IR	GB	10	1920001	1930000	0.0957994	45	0.0512003	0.959166
IR	GB	10	1930001	1940000	0.0964823	55	0.0633282	0.949505
IR	GB	10	1940001	1950000	0.22082	52	2.27159	0.0231115
IR	GB	10	1950001	1960000	0.0748348	55	-0.321137	0.748107
IR	GB	10	1960001	1970000	0.126308	49	0.593041	0.553153
IR	GB	10	1970001	1980000	0.16446	77	1.27063	0.203862
IR	GB	10	1980001	1990000	0.133376	46	0.71857	0.472406
IR	GB	10	1990001	2000000	0.180248	53	1.55102	0.120897
IR	GB	10	2000001	2010000	0.290781	21	3.51411	0.00044123
IR	GB	10	2010001	2020000	0.10095	17	0.142672	0.886549
IR	GB	10	2020001	2030000	0.093618	31	0.0124569	0.990061
IR	GB	10	2030001	2040000	0.0841299	34	-0.156052	0.875992
IR	GB	10	2040001	2050000	0.0577813	30	-0.62401	0.532621
IR	GB	10	2050001	2060000	0.043461	14	-0.878342	0.379758
IR	GB	10	2060001	2070000	0.0921884	19	-0.0129318	0.989682
IR	GB	10	2070001	2080000	0.057832	14	-0.62311	0.533212
IR	GB	10	2080001	2090000	0.0819253	33	-0.195207	0.845231
IR	GB	10	2090001	2100000	0.150848	22	1.02887	0.30354
IR	GB	10	2100001	2110000	0.00816721	7	-1.50517	0.132281
IR	GB	10	2110001	2120000	0.187313	9	1.6765	0.093641
IR	GB	10	2120001	2130000	0.075308	3	-0.312732	0.754485
IR	GB	10	2130001	2140000	0.119589	11	0.473701	0.635713
IR	GB	10	2140001	2150000	0.18339	25	1.60683	0.108091
IR	GB	10	2150001	2160000	0.0775966	31	-0.272087	0.785555
IR	GB	10	2160001	2170000	0.124654	41	0.563663	0.572983
IR	GB	10	2170001	2180000	0.228671	9	2.41103	0.0159075
IR	GB	10	2180001	2190000	0.0555231	18	-0.664115	0.506617
IR	GB	10	2190001	2200000	0.18457	22	1.62778	0.103571
IR	GB	10	2200001	2210000	0.121276	22	0.503661	0.6145
IR	GB	10	2210001	2220000	0.0794616	32	-0.238962	0.811135
IR	GB	10	2220001	2230000	0.0178906	27	-1.33248	0.182704
IR	GB	10	2230001	2240000	0.027394	28	-1.16369	0.244548
IR	GB	10	2240001	2250000	0.0223409	41	-1.25344	0.210046
IR	GB	10	2250001	2260000	0.0354699	24	-1.02027	0.307603
IR	GB	10	2260001	2270000	0.0354276	30	-1.02102	0.307247
IR	GB	10	2270001	2280000	0.164333	18	1.26836	0.204668
IR	GB	10	2280001	2290000	0.0222296	18	-1.25541	0.209328
IR	GB	10	2290001	2300000	0.105835	20	0.229438	0.818528
IR	GB	10	2300001	2310000	0.101309	34	0.149048	0.881516
IR	GB	10	2310001	2320000	0.022638	19	-1.24816	0.211972
IR	GB	10	2320001	2330000	0.120154	17	0.48374	0.628571
IR	GB	10	2330001	2340000	0.126315	28	0.593154	0.553078
IR	GB	10	2340001	2350000	0.0859279	19	-0.124121	0.90122
IR	GB	10	2350001	2360000	0.0622741	5	-0.544216	0.586293
IR	GB	10	2360001	2370000	0.142575	15	0.881942	0.377808
IR	GB	10	2370001	2380000	0.106128	24	0.234632	0.814494
IR	GB	10	2380001	2390000	0.112971	59	0.35617	0.721713
IR	GB	10	2390001	2400000	0.0651712	30	-0.492764	0.62218
IR	GB	10	2400001	2410000	0.168104	38	1.33534	0.181765
IR	GB	10	2410001	2420000	0.024275	16	-1.21909	0.22281
IR	GB	10	2420001	2430000	0.165989	15	1.29779	0.19436
IR	GB	10	2430001	2440000	0.0999246	18	0.124464	0.900948
IR	GB	10	2440001	2450000	0.193563	23	1.7875	0.073856
IR	GB	10	2450001	2460000	0.120114	24	0.483039	0.629068
IR	GB	10	2460001	2470000	0.111668	54	0.333024	0.739116
IR	GB	10	2470001	2480000	0.172939	25	1.42122	0.155253
IR	GB	10	2480001	2490000	0.0386147	27	-0.964413	0.334839
IR	GB	10	2490001	2500000	0.049825	49	-0.765315	0.444084
IR	GB	10	2500001	2510000	0.0544987	33	-0.68231	0.495043
IR	GB	10	2510001	2520000	0.136856	32	0.780376	0.43517
IR	GB	10	2520001	2530000	0.183685	10	1.61207	0.106947
IR	GB	10	2530001	2540000	0.0836106	5	-0.165276	0.868726
IR	GB	10	2540001	2550000	0.0812011	13	-0.208069	0.835175
IR	GB	10	2550001	2560000	0.028861	12	-1.13764	0.255271
IR	GB	10	2560001	2570000	0.0586704	18	-0.608219	0.543042
IR	GB	10	2570001	2580000	0.0869576	16	-0.105833	0.915715
IR	GB	10	2580001	2590000	0.0148985	12	-1.38562	0.165864
IR	GB	10	2590001	2600000	0.0778744	12	-0.267151	0.789353
IR	GB	10	2600001	2610000	0.0492499	20	-0.77553	0.438027
IR	GB	10	2610001	2620000	0.107389	13	0.257033	0.797153
IR	GB	10	2620001	2630000	0.0724407	12	-0.363656	0.716115
IR	GB	10	2630001	2640000	0.0516447	10	-0.732998	0.46356
IR	GB	10	2640001	2650000	0.0903857	9	-0.0449481	0.964149
IR	GB	10	2650001	2660000	0.0578939	16	-0.622011	0.533935
IR	GB	10	2660001	2670000	0.152563	10	1.05933	0.289452
IR	GB	10	2670001	2680000	0.056047	16	-0.654812	0.512589
IR	GB	10	2680001	2690000	0.0909546	6	-0.0348454	0.972203
IR	GB	10	2690001	2700000	0.114108	15	0.37637	0.706642
IR	GB	10	2700001	2710000	0.142656	20	0.883378	0.377032
IR	GB	10	2710001	2720000	0.140261	12	0.840855	0.400429
IR	GB	10	2720001	2730000	0.0625171	11	-0.539902	0.589265
IR	GB	10	2730001	2740000	0.0973062	14	0.0779602	0.93786
IR	GB	10	2740001	2750000	0.0881154	16	-0.0852698	0.932047
IR	GB	10	2750001	2760000	0.189693	9	1.71876	0.0856574
IR	GB	10	2760001	2770000	0.078758	12	-0.251459	0.801459
IR	GB	10	2770001	2780000	0.0695575	35	-0.414861	0.678243
IR	GB	10	2780001	2790000	0.11546	30	0.40038	0.688877
IR	GB	10	2790001	2800000	0.176533	4	1.48505	0.137532
IR	GB	10	2800001	2810000	0.117252	3	0.432193	0.665601
IR	GB	10	2820001	2830000	0.363288	4	4.80186	1.572e-06
IR	GB	10	2830001	2840000	0.274567	13	3.22616	0.00125465
IR	GB	10	2840001	2850000	0.196308	34	1.83625	0.0663202
IR	GB	10	2850001	2860000	0.104857	20	0.212067	0.832055
IR	GB	10	2860001	2870000	0.0299949	24	-1.1175	0.263779
IR	GB	10	2870001	2880000	0.164867	16	1.27785	0.201302
IR	GB	10	2880001	2890000	0.104439	5	0.204637	0.837855
IR	GB	10	2890001	2900000	0.248785	2	2.76825	0.00563579
IR	GB	10	2900001	2910000	0.0558402	3	-0.658483	0.510227
IR	GB	10	2910001	2920000	0.12779	5	0.619362	0.535678
IR	GB	10	2920001	2930000	0.171822	2	1.40138	0.161099
IR	GB	10	2930001	2940000	0.0164931	2	-1.3573	0.174687
IR	GB	10	2940001	2950000	0.146052	3	0.9437	0.345323
IR	GB	10	2960001	2970000	0.160789	58	1.20543	0.228036
IR	GB	10	2970001	2980000	0.113024	87	0.357115	0.721006
IR	GB	10	2980001	2990000	0.0561752	66	-0.652534	0.514057
IR	GB	10	2990001	3000000	0.104163	28	0.199734	0.841689
IR	GB	10	3000001	3010000	0.142472	54	0.880122	0.378793
IR	GB	10	3010001	3020000	0.0743562	79	-0.329636	0.741675
IR	GB	10	3020001	3030000	0.0851569	84	-0.137813	0.890388
IR	GB	10	3030001	3040000	0.119958	49	0.480255	0.631046
IR	GB	10	3040001	3050000	0.0941105	33	0.021204	0.983083
IR	GB	10	3050001	3060000	0.125683	80	0.581933	0.560612
IR	GB	10	3060001	3070000	0.076491	47	-0.291722	0.770499
IR	GB	10	3070001	3080000	0.140022	14	0.836609	0.402813
IR	GB	10	3080001	3090000	0.190872	23	1.7397	0.0819114
IR	GB	10	3090001	3100000	0.0374898	35	-0.984391	0.324923
IR	GB	10	3100001	3110000	0.064863	37	-0.498238	0.618316
IR	GB	10	3110001	3120000	0.101271	40	0.148378	0.882044
IR	GB	10	3120001	3130000	0.177954	41	1.51028	0.130972
IR	GB	10	3130001	3140000	0.195996	75	1.83071	0.0671442
IR	GB	10	3140001	3150000	0.0204917	19	-1.28628	0.198345
IR	GB	10	3150001	3160000	0.0101039	10	-1.47077	0.141354
IR	GB	10	3160001	3170000	0.0562823	44	-0.650632	0.515284
IR	GB	10	3170001	3180000	0.0583916	21	-0.613172	0.539763
IR	GB	10	3180001	3190000	0.0898639	7	-0.0542168	0.956762
IR	GB	10	3190001	3200000	0.107946	75	0.266924	0.789528
IR	GB	10	3200001	3210000	0.0424326	46	-0.896606	0.369929
IR	GB	10	3210001	3220000	0.0524778	55	-0.7182	0.472634
IR	GB	10	3220001	3230000	0.0512542	66	-0.739933	0.459341
IR	GB	10	3230001	3240000	0.0766219	42	-0.289397	0.772277
IR	GB	10	3240001	3250000	0.0642175	93	-0.509702	0.61026
IR	GB	10	3250001	3260000	0.0989212	65	0.106643	0.915072
IR	GB	10	3260001	3270000	0.07921	49	-0.243432	0.807671
IR	GB	10	3270001	3280000	0.120029	49	0.481523	0.630145
IR	GB	10	3280001	3290000	0.0563064	27	-0.650204	0.51556
IR	GB	10	3290001	3300000	0.0966601	52	0.0664858	0.946991
IR	GB	10	3300001	3310000	0.0748687	94	-0.320534	0.748563
IR	GB	10	3310001	3320000	0.132165	43	0.697066	0.485761
IR	GB	10	3320001	3330000	0.0849231	78	-0.141965	0.887108
IR	GB	10	3330001	3340000	0.0926133	71	-0.00538551	0.995703
IR	GB	10	3340001	3350000	0.139653	55	0.830041	0.406516
IR	GB	10	3350001	3360000	0.146931	63	0.959309	0.337403
IR	GB	10	3360001	3370000	0.116816	51	0.424458	0.671231
IR	GB	10	3370001	3380000	0.0826874	68	-0.181672	0.85584
IR	GB	10	3380001	3390000	0.0730189	77	-0.353387	0.723798
IR	GB	10	3390001	3400000	0.0212991	80	-1.27194	0.203394
IR	GB	10	3400001	3410000	0.0162267	93	-1.36203	0.173189
IR	GB	10	3410001	3420000	0.088283	59	-0.0822938	0.934413
IR	GB	10	3420001	3430000	0.0527247	76	-0.713816	0.475341
IR	GB	10	3430001	3440000	0.0277992	89	-1.1565	0.247478
IR	GB	10	3440001	3450000	0.0403287	79	-0.933972	0.350318
IR	GB	10	3450001	3460000	0.0505054	88	-0.753231	0.451311
IR	GB	10	3460001	3470000	0.0851082	90	-0.138678	0.889705
IR	GB	10	3470001	3480000	0.0824254	87	-0.186326	0.852189
IR	GB	10	3480001	3490000	0.0523092	63	-0.721196	0.470789
IR	GB	10	3490001	3500000	0.0786029	82	-0.254215	0.79933
IR	GB	10	3500001	3510000	0.0682584	68	-0.437935	0.661433
IR	GB	10	3510001	3520000	0.0858411	101	-0.125662	0.899999
IR	GB	10	3520001	3530000	0.0606663	51	-0.572772	0.566799
IR	GB	10	3530001	3540000	0.115125	58	0.394434	0.69326
IR	GB	10	3540001	3550000	0.0858169	58	-0.126092	0.899659
IR	GB	10	3550001	3560000	0.0981324	71	0.092634	0.926194
IR	GB	10	3560001	3570000	0.114572	68	0.384609	0.700527
IR	GB	10	3570001	3580000	0.0276707	53	-1.15878	0.246546
IR	GB	10	3580001	3590000	0.0896722	65	-0.0576203	0.954051
IR	GB	10	3590001	3600000	0.0462226	58	-0.829294	0.406938
IR	GB	10	3600001	3610000	0.0650745	38	-0.49448	0.620967
IR	GB	10	3610001	3620000	0.121327	58	0.504574	0.613858
IR	GB	10	3620001	3630000	0.0838227	74	-0.161509	0.871693
IR	GB	10	3630001	3640000	0.0949891	89	0.036808	0.970638
IR	GB	10	3640001	3650000	0.0432689	59	-0.881752	0.377911
IR	GB	10	3650001	3660000	0.0654652	104	-0.487542	0.625874
IR	GB	10	3660001	3670000	0.0726391	64	-0.360132	0.718748
IR	GB	10	3670001	3680000	0.0347905	59	-1.03233	0.301917
IR	GB	10	3680001	3690000	0.0470113	50	-0.815287	0.414908
IR	GB	10	3690001	3700000	0.0591837	31	-0.599102	0.549105
IR	GB	10	3700001	3710000	0.0871838	35	-0.101815	0.918904
IR	GB	10	3710001	3720000	0.0805101	76	-0.220342	0.825605
IR	GB	10	3720001	3730000	0.142855	55	0.886914	0.375125
IR	GB	10	3730001	3740000	0.155209	66	1.10632	0.268587
IR	GB	10	3740001	3750000	0.143357	58	0.89584	0.370338
IR	GB	10	3750001	3760000	0.134758	58	0.743113	0.457413
IR	GB	10	3760001	3770000	0.0321471	81	-1.07928	0.280463
IR	GB	10	3770001	3780000	0.102162	46	0.164196	0.869577
IR	GB	10	3780001	3790000	0.0711888	56	-0.385889	0.699579
IR	GB	10	3790001	3800000	0.096081	68	0.0562016	0.955181
IR	GB	10	3800001	3810000	0.122943	56	0.533276	0.593842
IR	GB	10	3810001	3820000	0.111199	81	0.324693	0.745413
IR	GB	10	3820001	3830000	0.075836	61	-0.303355	0.761619
IR	GB	10	3830001	3840000	0.0336588	32	-1.05243	0.292602
IR	GB	10	3840001	3850000	0.0518836	59	-0.728753	0.466153
IR	GB	10	3850001	3860000	0.103324	65	0.184829	0.853363
IR	GB	10	3860001	3870000	0.115914	52	0.408435	0.682954
IR	GB	10	3870001	3880000	0.0574556	46	-0.629795	0.528829
IR	GB	10	3880001	3890000	0.171918	45	1.40308	0.160592
IR	GB	10	3890001	3900000	0.0537293	78	-0.695974	0.486445
IR	GB	10	3900001	3910000	0.0774414	67	-0.274843	0.783437
IR	GB	10	3910001	3920000	0.104413	55	0.204172	0.838219
IR	GB	10	3920001	3930000	0.0998868	63	0.123793	0.901479
IR	GB	10	3930001	3940000	0.1976	49	1.85919	0.0629999
IR	GB	10	3940001	3950000	0.154248	32	1.08926	0.27604
IR	GB	10	3950001	3960000	0.115196	71	0.395694	0.692331
IR	GB	10	3960001	3970000	0.133661	56	0.723632	0.469292
IR	GB	10	3970001	3980000	0.0684272	26	-0.434937	0.663608
IR	GB	10	3980001	3990000	0.044651	8	-0.857206	0.391331
IR	GB	10	3990001	4000000	-0.0218176	4	-2.0377	0.0415798
IR	GB	10	4000001	4010000	-0.00483236	8	-1.73604	0.0825565
IR	GB	10	4010001	4020000	0.0615371	7	-0.557305	0.577319
IR	GB	10	4020001	4030000	0.0697635	15	-0.411203	0.680924
IR	GB	10	4030001	4040000	0.268763	5	3.12308	0.00178971
IR	GB	10	4040001	4050000	0.0812852	6	-0.206576	0.836341
IR	GB	10	4050001	4060000	0.0820736	11	-0.192573	0.847293
IR	GB	10	4060001	4070000	0.175852	4	1.47295	0.140765
IR	GB	10	4070001	4080000	0.243058	4	2.66655	0.00766348
IR	GB	10	4080001	4090000	0.259429	7	2.95729	0.00310356
IR	GB	10	4090001	4100000	0.0495014	32	-0.771062	0.44067
IR	GB	10	4100001	4110000	0.0592712	37	-0.597548	0.550141
IR	GB	10	4110001	4120000	0.052864	29	-0.711342	0.476873
IR	GB	10	4120001	4130000	0.120887	59	0.496764	0.619355
IR	GB	10	4130001	4140000	0.0482531	59	-0.793233	0.427642
IR	GB	10	4140001	4150000	0.0542558	70	-0.686623	0.49232
IR	GB	10	4150001	4160000	0.145943	45	0.941764	0.346313
IR	GB	10	4160001	4170000	0.0762163	64	-0.296601	0.766771
IR	GB	10	4170001	4180000	0.124736	79	0.56512	0.571992
IR	GB	10	4180001	4190000	0.106142	62	0.234887	0.814296
IR	GB	10	4190001	4200000	0.127696	84	0.617688	0.536781
IR	GB	10	4200001	4210000	0.116124	60	0.412167	0.680217
IR	GB	10	4210001	4220000	0.0726607	39	-0.359748	0.719036
IR	GB	10	4220001	4230000	0.148965	49	0.995433	0.319526
IR	GB	10	4230001	4240000	0.150818	55	1.02834	0.303789
IR	GB	10	4240001	4250000	0.0974069	64	0.0797493	0.936437
IR	GB	10	4250001	4260000	0.131693	8	0.688673	0.491029
IR	GB	10	4260001	4270000	0.0665256	11	-0.468708	0.639278
IR	GB	10	4270001	4280000	0.115819	17	0.406743	0.684196
IR	GB	10	4280001	4290000	0.13716	20	0.785777	0.431998
IR	GB	10	4290001	4300000	0.16456	46	1.27241	0.203228
IR	GB	10	4300001	4310000	0.150392	67	1.02077	0.307362
IR	GB	10	4310001	4320000	0.0588477	48	-0.60507	0.545133
IR	GB	10	4320001	4330000	0.0701992	70	-0.403466	0.686606
IR	GB	10	4330001	4340000	0.0923	60	-0.0109506	0.991263
IR	GB	10	4340001	4350000	0.0501894	81	-0.758844	0.447946
IR	GB	10	4350001	4360000	0.126179	57	0.590739	0.554695
IR	GB	10	4360001	4370000	0.13288	74	0.709766	0.47785
IR	GB	10	4370001	4380000	0.117302	91	0.433093	0.664947
IR	GB	10	4380001	4390000	0.158844	66	1.17089	0.241642
IR	GB	10	4390001	4400000	0.167891	78	1.33155	0.183007
IR	GB	10	4400001	4410000	0.129972	92	0.65811	0.510467
IR	GB	10	4410001	4420000	0.169592	59	1.36178	0.173268
IR	GB	10	4420001	4430000	0.0994529	75	0.116086	0.907585
IR	GB	10	4430001	4440000	0.107346	69	0.256265	0.797746
IR	GB	10	4440001	4450000	0.124591	78	0.56254	0.573748
IR	GB	10	4450001	4460000	0.0831514	79	-0.173431	0.862313
IR	GB	10	4460001	4470000	0.157569	65	1.14825	0.250867
IR	GB	10	4470001	4480000	0.0911596	64	-0.0312037	0.975107
IR	GB	10	4480001	4490000	0.101608	56	0.154367	0.87732
IR	GB	10	4490001	4500000	0.111174	77	0.324251	0.745748
IR	GB	10	4500001	4510000	0.0444812	94	-0.860222	0.389667
IR	GB	10	4510001	4520000	0.0851971	66	-0.137099	0.890953
IR	GB	10	4520001	4530000	0.0634613	26	-0.523131	0.600883
IR	GB	10	4530001	4540000	0.167802	58	1.32999	0.183523
IR	GB	10	4540001	4550000	0.107124	61	0.25232	0.800794
IR	GB	10	4550001	4560000	0.131138	61	0.67882	0.497252
IR	GB	10	4560001	4570000	0.0825393	100	-0.184303	0.853775
IR	GB	10	4570001	4580000	0.101676	49	0.15557	0.876372
IR	GB	10	4580001	4590000	0.0767824	72	-0.286546	0.77446
IR	GB	10	4590001	4600000	0.108335	42	0.273828	0.784217
IR	GB	10	4600001	4610000	0.0733062	73	-0.348284	0.727627
IR	GB	10	4610001	4620000	0.0881296	26	-0.0850172	0.932248
IR	GB	10	4620001	4630000	0.123065	48	0.535436	0.592348
IR	GB	10	4630001	4640000	0.0960647	100	0.0559118	0.955412
IR	GB	10	4640001	4650000	0.137667	83	0.79477	0.426747
IR	GB	10	4650001	4660000	0.0686803	84	-0.430442	0.666874
IR	GB	10	4660001	4670000	0.060939	63	-0.567929	0.570084
IR	GB	10	4670001	4680000	0.101529	61	0.152965	0.878426
IR	GB	10	4680001	4690000	0.0960516	69	0.0556785	0.955598
IR	GB	10	4690001	4700000	0.181697	64	1.57676	0.11485
IR	GB	10	4700001	4710000	0.150971	24	1.03106	0.302514
IR	GB	10	4710001	4720000	0.13599	65	0.764997	0.444274
IR	GB	10	4720001	4730000	0.0750837	85	-0.316715	0.75146
IR	GB	10	4730001	4740000	0.187862	39	1.68625	0.0917468
IR	GB	10	4740001	4750000	0.0844752	76	-0.14992	0.880828
IR	GB	10	4750001	4760000	0.0703248	103	-0.401234	0.688248
IR	GB	10	4760001	4770000	0.0656892	51	-0.483563	0.628696
IR	GB	10	4770001	4780000	0.0928158	56	-0.00178931	0.998572
IR	GB	10	4780001	4790000	0.0574993	58	-0.629018	0.529337
IR	GB	10	4790001	4800000	0.154947	67	1.10166	0.270607
IR	GB	10	4800001	4810000	0.103185	74	0.182361	0.855299
IR	GB	10	4810001	4820000	0.0721865	85	-0.36817	0.712747
IR	GB	10	4820001	4830000	0.195653	75	1.82463	0.0680576
IR	GB	10	4830001	4840000	0.112835	79	0.353753	0.723524
IR	GB	10	4840001	4850000	0.0672766	74	-0.455371	0.648842
IR	GB	10	4850001	4860000	0.081404	35	-0.204467	0.837989
IR	GB	10	4860001	4870000	0.12095	16	0.497886	0.618565
IR	GB	10	4870001	4880000	0.102168	46	0.164313	0.869485
IR	GB	10	4880001	4890000	0.341198	57	4.40952	1.03599e-05
IR	GB	10	4890001	4900000	0.199842	74	1.89902	0.0575619
IR	GB	10	4900001	4910000	0.124338	76	0.558047	0.576812
IR	GB	10	4910001	4920000	0.0872588	61	-0.100483	0.919961
IR	GB	10	4920001	4930000	0.0553303	77	-0.66754	0.504427
IR	GB	10	4930001	4940000	0.0347661	47	-1.03276	0.301714
IR	GB	10	4940001	4950000	0.0598168	66	-0.587859	0.556627
IR	GB	10	4950001	4960000	0.0394165	16	-0.950173	0.342024
IR	GB	10	4960001	4970000	0.0578109	9	-0.623485	0.532966
IR	GB	10	4970001	4980000	-0.00268023	35	-1.69782	0.0895419
IR	GB	10	4980001	4990000	0.0653533	47	-0.48953	0.624466
IR	GB	10	4990001	5000000	0.0408442	28	-0.924817	0.355061
IR	GB	10	5000001	5010000	0.0773664	78	-0.276175	0.782414
IR	GB	10	5010001	5020000	0.0693273	65	-0.41895	0.675253
IR	GB	10	5020001	5030000	0.0514287	47	-0.736832	0.461224
IR	GB	10	5030001	5040000	0.105135	56	0.216994	0.828213
IR	GB	10	5040001	5050000	0.0829205	68	-0.177532	0.859091
IR	GB	10	5050001	5060000	0.0766313	57	-0.289229	0.772406
IR	GB	10	5060001	5070000	0.0543258	55	-0.685379	0.493105
IR	GB	10	5070001	5080000	0.144588	75	0.91769	0.358781
IR	GB	10	5080001	5090000	0.0532166	73	-0.70508	0.48076
IR	GB	10	5090001	5100000	0.0664187	93	-0.470609	0.63792
IR	GB	10	5100001	5110000	0.059893	94	-0.586506	0.557536
IR	GB	10	5110001	5120000	0.0542816	71	-0.686165	0.492609
IR	GB	10	5120001	5130000	0.126798	63	0.601742	0.547346
IR	GB	10	5130001	5140000	0.081947	79	-0.194822	0.845532
IR	GB	10	5140001	5150000	0.092986	50	0.00123214	0.999017
IR	GB	10	5150001	5160000	0.101451	77	0.151578	0.87952
IR	GB	10	5160001	5170000	0.168066	40	1.33467	0.181984
IR	GB	10	5170001	5180000	0.273888	61	3.21409	0.00130859
IR	GB	10	5180001	5190000	0.196594	33	1.84133	0.0655734
IR	GB	10	5190001	5200000	0.185831	67	1.65018	0.0989067
IR	GB	10	5200001	5210000	0.262555	70	3.01282	0.00258836
IR	GB	10	5210001	5220000	0.174826	68	1.45473	0.145745
IR	GB	10	5220001	5230000	0.126682	62	0.599686	0.548716
IR	GB	10	5230001	5240000	0.186438	51	1.66096	0.0967212
IR	GB	10	5240001	5250000	0.136518	71	0.774375	0.438709
IR	GB	10	5250001	5260000	0.171787	84	1.40075	0.161288
IR	GB	10	5260001	5270000	0.130452	74	0.666637	0.505004
IR	GB	10	5270001	5280000	0.141861	68	0.869266	0.384701
IR	GB	10	5280001	5290000	0.120546	40	0.490712	0.62363
IR	GB	10	5290001	5300000	0.0741507	73	-0.333286	0.738918
IR	GB	10	5300001	5310000	0.100782	78	0.139691	0.888904
IR	GB	10	5310001	5320000	0.0856415	91	-0.129206	0.897194
IR	GB	10	5320001	5330000	0.0731689	68	-0.350723	0.725796
IR	GB	10	5330001	5340000	0.126807	88	0.601901	0.54724
IR	GB	10	5340001	5350000	0.138322	64	0.80641	0.420007
IR	GB	10	5350001	5360000	0.0714626	67	-0.381028	0.703183
IR	GB	10	5360001	5370000	0.0800513	53	-0.22849	0.819265
IR	GB	10	5370001	5380000	0.0904548	18	-0.0437212	0.965127
IR	GB	10	5380001	5390000	0.0841501	45	-0.155695	0.876274
IR	GB	10	5390001	5400000	0.0777863	59	-0.268717	0.788147
IR	GB	10	5400001	5410000	0.0383017	79	-0.969972	0.33206
IR	GB	10	5410001	5420000	0.0419449	67	-0.905267	0.365324
IR	GB	10	5420001	5430000	0.100415	58	0.133171	0.894058
IR	GB	10	5430001	5440000	0.0248215	85	-1.20938	0.226516
IR	GB	10	5440001	5450000	0.0736807	49	-0.341632	0.732628
IR	GB	10	5450001	5460000	0.0907622	76	-0.0382624	0.969478
IR	GB	10	5460001	5470000	0.104274	83	0.201715	0.84014
IR	GB	10	5470001	5480000	0.0751781	93	-0.315039	0.752732
IR	GB	10	5480001	5490000	0.116005	64	0.410061	0.681761
IR	GB	10	5490001	5500000	0.108004	49	0.267962	0.788729
IR	GB	10	5500001	5510000	0.0622654	60	-0.544371	0.586186
IR	GB	10	5510001	5520000	0.104128	69	0.199117	0.842171
IR	GB	10	5520001	5530000	0.0756185	107	-0.307218	0.758678
IR	GB	10	5530001	5540000	0.0666335	73	-0.466793	0.640648
IR	GB	10	5540001	5550000	0.0302895	63	-1.11227	0.266023
IR	GB	10	5550001	5560000	0.0676346	104	-0.449013	0.653423
IR	GB	10	5560001	5570000	0.0832259	73	-0.172108	0.863352
IR	GB	10	5570001	5580000	0.118999	67	0.463228	0.643201
IR	GB	10	5580001	5590000	0.0467039	57	-0.820746	0.411791
IR	GB	10	5590001	5600000	0.110105	73	0.305265	0.760165
IR	GB	10	5600001	5610000	0.091703	68	-0.0215529	0.982805
IR	GB	10	5610001	5620000	0.0686365	45	-0.431219	0.666309
IR	GB	10	5620001	5630000	0.0758274	81	-0.303507	0.761504
IR	GB	10	5630001	5640000	0.0519182	76	-0.72814	0.466528
IR	GB	10	5640001	5650000	0.0364482	42	-1.00289	0.315914
IR	GB	10	5650001	5660000	0.0858625	50	-0.125281	0.900301
IR	GB	10	5660001	5670000	0.0660944	59	-0.476367	0.633813
IR	GB	10	5670001	5680000	0.123054	58	0.535256	0.592473
IR	GB	10	5680001	5690000	0.180534	56	1.55611	0.119682
IR	GB	10	5690001	5700000	0.0755694	82	-0.30809	0.758014
IR	GB	10	5700001	5710000	0.0714967	61	-0.380422	0.703632
IR	GB	10	5710001	5720000	0.121444	46	0.506647	0.612403
IR	GB	10	5720001	5730000	0.0830623	46	-0.175013	0.861069
IR	GB	10	5730001	5740000	0.0243537	12	-1.21769	0.223342
IR	GB	10	5740001	5750000	0.0571429	2	-0.635349	0.525201
IR	GB	10	5750001	5760000	0.0625692	20	-0.538977	0.589903
IR	GB	10	5760001	5770000	0.218991	17	2.23911	0.0251488
IR	GB	10	5770001	5780000	0.0423278	26	-0.898467	0.368937
IR	GB	10	5780001	5790000	0.0179258	29	-1.33185	0.182909
IR	GB	10	5790001	5800000	0.0453682	38	-0.844469	0.398408
IR	GB	10	5800001	5810000	0.0731845	48	-0.350446	0.726004
IR	GB	10	5810001	5820000	0.0525034	37	-0.717747	0.472914
IR	GB	10	5820001	5830000	0.107021	48	0.25049	0.802208
IR	GB	10	5830001	5840000	0.0582318	69	-0.616009	0.537889
IR	GB	10	5840001	5850000	0.0536927	72	-0.696624	0.486038
IR	GB	10	5850001	5860000	0.0489985	70	-0.779994	0.435395
IR	GB	10	5860001	5870000	0.073843	60	-0.33875	0.734798
IR	GB	10	5870001	5880000	0.0751616	32	-0.315332	0.75251
IR	GB	10	5880001	5890000	0.067258	56	-0.455702	0.648604
IR	GB	10	5890001	5900000	0.11461	50	0.385288	0.700024
IR	GB	10	5900001	5910000	0.0744162	75	-0.328571	0.74248
IR	GB	10	5910001	5920000	0.0538774	44	-0.693343	0.488094
IR	GB	10	5920001	5930000	0.0535114	61	-0.699845	0.484024
IR	GB	10	5930001	5940000	0.108109	54	0.269822	0.787297
IR	GB	10	5940001	5950000	0.0407908	72	-0.925764	0.354569
IR	GB	10	5950001	5960000	0.0934136	69	0.00882749	0.992957
IR	GB	10	5960001	5970000	0.0364182	61	-1.00342	0.315657
IR	GB	10	5970001	5980000	0.0391982	74	-0.95405	0.340058
IR	GB	10	5980001	5990000	0.0559354	75	-0.656793	0.511314
IR	GB	10	5990001	6000000	0.106648	70	0.243879	0.807324
IR	GB	10	6000001	6010000	0.0430031	68	-0.886473	0.375362
IR	GB	10	6010001	6020000	0.100412	67	0.133125	0.894094
IR	GB	10	6020001	6030000	0.0595201	60	-0.593129	0.553095
IR	GB	10	6030001	6040000	0.132958	50	0.711144	0.476995
IR	GB	10	6040001	6050000	0.0559383	71	-0.656742	0.511347
IR	GB	10	6050001	6060000	0.0354375	44	-1.02084	0.30733
IR	GB	10	6060001	6070000	0.0771784	40	-0.279513	0.779851
IR	GB	10	6070001	6080000	0.0957201	19	0.0497908	0.960289
IR	GB	10	6080001	6090000	0.0463956	35	-0.826221	0.408678
IR	GB	10	6090001	6100000	0.0433341	66	-0.880595	0.378537
IR	GB	10	6100001	6110000	0.0456291	90	-0.839836	0.401
IR	GB	10	6110001	6120000	0.0582034	70	-0.616514	0.537555
IR	GB	10	6120001	6130000	0.055396	63	-0.666373	0.505173
IR	GB	10	6130001	6140000	0.0429865	77	-0.886768	0.375204
IR	GB	10	6140001	6150000	0.0736768	97	-0.341703	0.732574
IR	GB	10	6150001	6160000	0.0712458	95	-0.384878	0.700328
IR	GB	10	6160001	6170000	0.116539	72	0.419545	0.674818
IR	GB	10	6170001	6180000	0.0548647	62	-0.675809	0.499162
IR	GB	10	6180001	6190000	0.135006	91	0.747521	0.454749
IR	GB	10	6190001	6200000	0.0520265	86	-0.726217	0.467706
IR	GB	10	6200001	6210000	0.0385916	66	-0.964822	0.334634
IR	GB	10	6210001	6220000	0.0551536	74	-0.670679	0.502425
IR	GB	10	6220001	6230000	0.0842098	85	-0.154635	0.877109
IR	GB	10	6230001	6240000	0.10264	88	0.172692	0.862893
IR	GB	10	6240001	6250000	0.0680458	85	-0.44171	0.658699
IR	GB	10	6250001	6260000	0.10803	94	0.26841	0.788384
IR	GB	10	6260001	6270000	0.117609	48	0.438544	0.660992
IR	GB	10	6270001	6280000	0.138295	22	0.805939	0.420278
IR	GB	10	6280001	6290000	0.182336	28	1.5881	0.112264
IR	GB	10	6290001	6300000	0.0354027	14	-1.02146	0.307038
IR	GB	10	6300001	6310000	0.143989	31	0.907049	0.364381
IR	GB	10	6310001	6320000	0.087499	19	-0.0962182	0.923347
IR	GB	10	6320001	6330000	0.120678	22	0.493048	0.621978
IR	GB	10	6330001	6340000	0.0828056	39	-0.179573	0.857488
IR	GB	10	6340001	6350000	0.159264	38	1.17834	0.238661
IR	GB	10	6350001	6360000	0.0984021	59	0.097424	0.92239
IR	GB	10	6360001	6370000	0.109607	33	0.296422	0.766908
IR	GB	10	6370001	6380000	0.113586	30	0.3671	0.713544
IR	GB	10	6380001	6390000	0.185247	27	1.6398	0.101047
IR	GB	10	6390001	6400000	0.0924837	21	-0.00768784	0.993866
IR	GB	10	6400001	6410000	0.111495	26	0.32995	0.741437
IR	GB	10	6410001	6420000	0.176223	24	1.47954	0.138997
IR	GB	10	6420001	6430000	0.215982	23	2.18567	0.02884
IR	GB	10	6430001	6440000	0.053382	54	-0.702142	0.48259
IR	GB	10	6440001	6450000	0.0599792	33	-0.584974	0.558565
IR	GB	10	6450001	6460000	0.0800614	32	-0.22831	0.819405
IR	GB	10	6460001	6470000	0.0899512	37	-0.052666	0.957998
IR	GB	10	6470001	6480000	0.0455626	33	-0.841016	0.400339
IR	GB	10	6480001	6490000	0.0822474	18	-0.189487	0.849711
IR	GB	10	6490001	6500000	0.0405248	45	-0.930489	0.352118
IR	GB	10	6500001	6510000	0.0572133	27	-0.634098	0.526017
IR	GB	10	6510001	6520000	0.0281399	10	-1.15045	0.24996
IR	GB	10	6520001	6530000	0.0934425	37	0.00934117	0.992547
IR	GB	10	6530001	6540000	0.0951865	22	0.0403135	0.967843
IR	GB	10	6540001	6550000	0.0532402	25	-0.704661	0.481021
IR	GB	10	6550001	6560000	0.0522182	26	-0.722812	0.469795
IR	GB	10	6560001	6570000	0.00493773	25	-1.56252	0.118165
IR	GB	10	6570001	6580000	0.0770837	25	-0.281195	0.778561
IR	GB	10	6580001	6590000	0.0962131	31	0.0585471	0.953313
IR	GB	10	6590001	6600000	0.130645	34	0.670059	0.50282
IR	GB	10	6600001	6610000	0.154885	29	1.10057	0.271083
IR	GB	10	6610001	6620000	0.127116	28	0.607396	0.543588
IR	GB	10	6620001	6630000	0.10343	49	0.186728	0.851874
IR	GB	10	6630001	6640000	0.105757	40	0.228056	0.819603
IR	GB	10	6640001	6650000	0.113048	15	0.357542	0.720686
IR	GB	10	6650001	6660000	0.136755	22	0.778578	0.436228
IR	GB	10	6660001	6670000	0.120698	46	0.493402	0.621728
IR	GB	10	6670001	6680000	0.120248	35	0.485411	0.627385
IR	GB	10	6680001	6690000	0.0768465	36	-0.285408	0.775331
IR	GB	10	6690001	6700000	0.133765	32	0.725473	0.468162
IR	GB	10	6700001	6710000	0.0329084	20	-1.06576	0.286534
IR	GB	10	6710001	6720000	0.142331	15	0.877618	0.380151
IR	GB	10	6720001	6730000	0.0934053	18	0.0086801	0.993074
IR	GB	10	6730001	6740000	0.224288	22	2.33319	0.0196384
IR	GB	10	6740001	6750000	0.115761	20	0.405716	0.684951
IR	GB	10	6750001	6760000	0.118848	19	0.46054	0.645129
IR	GB	10	6760001	6770000	0.160408	30	1.19867	0.230658
IR	GB	10	6770001	6780000	0.197009	18	1.8487	0.0645015
IR	GB	10	6780001	6790000	-0.0154728	8	-1.92502	0.0542271
IR	GB	10	6790001	6800000	0.203008	34	1.95525	0.0505542
IR	GB	10	6800001	6810000	0.0818066	36	-0.197315	0.843581
IR	GB	10	6810001	6820000	0.0653696	18	-0.48924	0.624672
IR	GB	10	6820001	6830000	0.0865953	27	-0.112267	0.910612
IR	GB	10	6830001	6840000	0.0830032	58	-0.176064	0.860244
IR	GB	10	6840001	6850000	0.093263	34	0.00615314	0.995091
IR	GB	10	6850001	6860000	0.117786	40	0.441679	0.658721
IR	GB	10	6860001	6870000	0.144286	23	0.912327	0.361596
IR	GB	10	6870001	6880000	0.085407	9	-0.133371	0.8939
IR	GB	10	6880001	6890000	0.11079	9	0.317441	0.750909
IR	GB	10	6890001	6900000	0.103998	13	0.196816	0.843972
IR	GB	10	6900001	6910000	0.116622	13	0.421019	0.673741
IR	GB	10	6910001	6920000	0.138812	27	0.815121	0.415003
IR	GB	10	6920001	6930000	0.126216	16	0.591402	0.554251
IR	GB	10	6930001	6940000	0.0337171	27	-1.05139	0.293077
IR	GB	10	6940001	6950000	0.0477117	23	-0.802849	0.422062
IR	GB	10	6950001	6960000	0.0668096	13	-0.463665	0.642888
IR	GB	10	6960001	6970000	0.063033	32	-0.530738	0.5956
IR	GB	10	6970001	6980000	0.0496483	42	-0.768453	0.442218
IR	GB	10	6980001	6990000	0.0735895	12	-0.343254	0.731408
IR	GB	10	6990001	7000000	0.0733572	23	-0.347379	0.728307
IR	GB	10	7000001	7010000	0.0447957	41	-0.854637	0.392752
IR	GB	10	7010001	7020000	0.06267	42	-0.537185	0.59114
IR	GB	10	7020001	7030000	0.111792	43	0.335227	0.737454
IR	GB	10	7030001	7040000	0.106997	31	0.250074	0.80253
IR	GB	10	7040001	7050000	0.0543647	44	-0.68469	0.49354
IR	GB	10	7050001	7060000	0.0270258	43	-1.17023	0.241907
IR	GB	10	7060001	7070000	0.155106	34	1.10449	0.26938
IR	GB	10	7070001	7080000	0.0549977	37	-0.673447	0.500663
IR	GB	10	7080001	7090000	0.0465764	30	-0.823012	0.410501
IR	GB	10	7090001	7100000	0.0323866	50	-1.07502	0.282364
IR	GB	10	7100001	7110000	0.0639454	50	-0.514533	0.606879
IR	GB	10	7110001	7120000	0.0487222	32	-0.784901	0.432512
IR	GB	10	7120001	7130000	0.0222545	41	-1.25497	0.209489
IR	GB	10	7130001	7140000	0.0444081	49	-0.86152	0.388952
IR	GB	10	7140001	7150000	0.0608966	59	-0.568681	0.569572
IR	GB	10	7150001	7160000	0.0230517	34	-1.24082	0.214674
IR	GB	10	7160001	7170000	0.0464355	40	-0.825514	0.40908
IR	GB	10	7170001	7180000	0.0503122	33	-0.756663	0.449252
IR	GB	10	7180001	7190000	0.0320472	30	-1.08105	0.279673
IR	GB	10	7190001	7200000	0.0714019	41	-0.382105	0.702383
IR	GB	10	7200001	7210000	0.0489798	55	-0.780327	0.435199
IR	GB	10	7210001	7220000	0.0686478	27	-0.431018	0.666456
IR	GB	10	7220001	7230000	-0.00383423	9	-1.71831	0.0857393
IR	GB	10	7230001	7240000	0.0219769	2	-1.2599	0.207704
IR	GB	10	7240001	7250000	0.103374	3	0.185727	0.852659
IR	GB	10	7250001	7260000	0.0395343	1	-0.94808	0.343089
IR	GB	10	7260001	7270000	0.0100912	12	-1.471	0.141292
IR	GB	10	7270001	7280000	0.111458	33	0.329308	0.741923
IR	GB	10	7280001	7290000	0.0432076	41	-0.882841	0.377322
IR	GB	10	7290001	7300000	0.0630536	35	-0.530372	0.595854
IR	GB	10	7300001	7310000	0.172396	52	1.41157	0.158076
IR	GB	10	7310001	7320000	0.112628	49	0.350083	0.726276
IR	GB	10	7320001	7330000	0.0989792	50	0.107674	0.914254
IR	GB	10	7330001	7340000	0.117063	39	0.42884	0.66804
IR	GB	10	7340001	7350000	0.0828618	21	-0.178576	0.858271
IR	GB	10	7350001	7360000	0.0839793	40	-0.158728	0.873883
IR	GB	10	7360001	7370000	0.0693924	40	-0.417795	0.676097
IR	GB	10	7370001	7380000	0.101369	35	0.150124	0.880667
IR	GB	10	7380001	7390000	0.0487932	47	-0.783641	0.433251
IR	GB	10	7390001	7400000	0.0931484	47	0.0041171	0.996715
IR	GB	10	7400001	7410000	0.0709693	72	-0.389789	0.696693
IR	GB	10	7410001	7420000	0.0939436	63	0.0182402	0.985447
IR	GB	10	7420001	7430000	0.0842593	56	-0.153756	0.877803
IR	GB	10	7430001	7440000	0.0556859	58	-0.661225	0.508468
IR	GB	10	7440001	7450000	0.0358798	64	-1.01299	0.311067
IR	GB	10	7450001	7460000	0.0211263	56	-1.27501	0.202306
IR	GB	10	7460001	7470000	0.0843561	58	-0.152036	0.879158
IR	GB	10	7470001	7480000	0.0978305	48	0.0872716	0.930456
IR	GB	10	7480001	7490000	0.0623099	64	-0.543581	0.58673
IR	GB	10	7490001	7500000	0.00996536	42	-1.47323	0.140689
IR	GB	10	7500001	7510000	0.0476389	14	-0.804141	0.421316
IR	GB	10	7510001	7520000	0.0297526	8	-1.12181	0.261945
IR	GB	10	7520001	7530000	0.111132	9	0.323511	0.746308
IR	GB	10	7530001	7540000	0.026882	26	-1.17279	0.240881
IR	GB	10	7540001	7550000	0.00822041	26	-1.50422	0.132524
IR	GB	10	7550001	7560000	0.0599338	60	-0.58578	0.558023
IR	GB	10	7560001	7570000	0.0502144	77	-0.758399	0.448212
IR	GB	10	7570001	7580000	0.0370962	64	-0.991382	0.321499
IR	GB	10	7580001	7590000	0.0447978	77	-0.854599	0.392773
IR	GB	10	7590001	7600000	0.0208698	68	-1.27957	0.200698
IR	GB	10	7600001	7610000	0.0558692	90	-0.657968	0.510558
IR	GB	10	7610001	7620000	0.0730267	69	-0.353249	0.723902
IR	GB	10	7620001	7630000	0.0577022	71	-0.625414	0.531699
IR	GB	10	7630001	7640000	0.0764838	37	-0.291849	0.770402
IR	GB	10	7640001	7650000	0.031775	50	-1.08589	0.277529
IR	GB	10	7650001	7660000	0.0548969	65	-0.675237	0.499525
IR	GB	10	7660001	7670000	0.0589276	46	-0.60365	0.546076
IR	GB	10	7670001	7680000	0.139846	56	0.833472	0.404578
IR	GB	10	7680001	7690000	0.0495166	56	-0.770792	0.44083
IR	GB	10	7690001	7700000	0.0581184	66	-0.618023	0.53656
IR	GB	10	7700001	7710000	0.0580493	61	-0.619251	0.535751
IR	GB	10	7710001	7720000	0.03895	71	-0.958458	0.337832
IR	GB	10	7720001	7730000	0.0325601	92	-1.07194	0.283746
IR	GB	10	7730001	7740000	0.0794807	89	-0.238624	0.811398
IR	GB	10	7740001	7750000	0.0292138	65	-1.13137	0.257898
IR	GB	10	7750001	7760000	0.0400859	68	-0.938283	0.348099
IR	GB	10	7760001	7770000	0.0554867	72	-0.664762	0.506203
IR	GB	10	7770001	7780000	0.0170341	73	-1.34769	0.177759
IR	GB	10	7780001	7790000	0.0648396	74	-0.498652	0.618024
IR	GB	10	7790001	7800000	0.0570896	45	-0.636294	0.524585
IR	GB	10	7800001	7810000	0.0713728	58	-0.382622	0.702
IR	GB	10	7810001	7820000	0.114315	59	0.380045	0.703912
IR	GB	10	7820001	7830000	0.0798455	65	-0.232145	0.816425
IR	GB	10	7830001	7840000	0.0991984	73	0.111566	0.911167
IR	GB	10	7840001	7850000	0.100563	55	0.135799	0.89198
IR	GB	10	7850001	7860000	0.0139864	46	-1.40182	0.16097
IR	GB	10	7860001	7870000	0.062688	82	-0.536867	0.59136
IR	GB	10	7870001	7880000	0.031145	68	-1.09708	0.272608
IR	GB	10	7880001	7890000	0.0276007	88	-1.16002	0.246039
IR	GB	10	7890001	7900000	0.0389661	71	-0.958171	0.337976
IR	GB	10	7900001	7910000	0.0507655	59	-0.748612	0.454091
IR	GB	10	7910001	7920000	0.0298663	72	-1.11979	0.262805
IR	GB	10	7920001	7930000	0.0289738	78	-1.13564	0.256108
IR	GB	10	7930001	7940000	0.0606284	58	-0.573445	0.566343
IR	GB	10	7940001	7950000	0.0365072	92	-1.00184	0.31642
IR	GB	10	7950001	7960000	0.02313	53	-1.23942	0.215188
IR	GB	10	7960001	7970000	0.0429541	89	-0.887343	0.374894
IR	GB	10	7970001	7980000	0.0458829	68	-0.835327	0.403534
IR	GB	10	7980001	7990000	0.105009	66	0.214765	0.829951
IR	GB	10	7990001	8000000	0.073796	73	-0.339586	0.734168
IR	GB	10	8000001	8010000	0.0354423	55	-1.02076	0.30737
IR	GB	10	8010001	8020000	0.0147138	47	-1.3889	0.164864
IR	GB	10	8020001	8030000	0.0349195	84	-1.03004	0.302991
IR	GB	10	8030001	8040000	0.0926498	81	-0.00473761	0.99622
IR	GB	10	8040001	8050000	0.0915016	56	-0.0251306	0.979951
IR	GB	10	8050001	8060000	0.0670109	50	-0.46009	0.645452
IR	GB	10	8060001	8070000	0.0548803	61	-0.675532	0.499338
IR	GB	10	8070001	8080000	0.0582972	70	-0.614846	0.538656
IR	GB	10	8080001	8090000	0.0728474	87	-0.356434	0.721516
IR	GB	10	8090001	8100000	0.0746242	76	-0.324877	0.745274
IR	GB	10	8100001	8110000	0.00966117	78	-1.47863	0.139238
IR	GB	10	8110001	8120000	0.0325364	54	-1.07236	0.283556
IR	GB	10	8120001	8130000	0.0390747	67	-0.956242	0.33895
IR	GB	10	8130001	8140000	0.0409884	62	-0.922254	0.356396
IR	GB	10	8140001	8150000	0.110466	80	0.31169	0.755276
IR	GB	10	8150001	8160000	0.0527702	63	-0.713007	0.475841
IR	GB	10	8160001	8170000	0.0503577	88	-0.755855	0.449736
IR	GB	10	8170001	8180000	0.0743503	56	-0.329741	0.741595
IR	GB	10	8180001	8190000	0.082113	50	-0.191875	0.847841
IR	GB	10	8190001	8200000	0.0567629	50	-0.642096	0.520811
IR	GB	10	8200001	8210000	0.0760322	58	-0.29987	0.764276
IR	GB	10	8210001	8220000	0.0666681	44	-0.466179	0.641087
IR	GB	10	8220001	8230000	0.0809713	51	-0.212151	0.831989
IR	GB	10	8230001	8240000	0.0668211	54	-0.463462	0.643034
IR	GB	10	8240001	8250000	0.0509715	50	-0.744952	0.4563
IR	GB	10	8250001	8260000	0.0601943	48	-0.581155	0.561136
IR	GB	10	8260001	8270000	0.102263	79	0.166001	0.868156
IR	GB	10	8270001	8280000	0.114042	89	0.375183	0.707524
IR	GB	10	8280001	8290000	0.0725846	57	-0.361101	0.718024
IR	GB	10	8290001	8300000	0.0609404	48	-0.567903	0.570101
IR	GB	10	8300001	8310000	0.0350752	88	-1.02728	0.304291
IR	GB	10	8310001	8320000	0.0562258	75	-0.651635	0.514636
IR	GB	10	8320001	8330000	0.0468587	47	-0.817998	0.413358
IR	GB	10	8330001	8340000	0.0324272	59	-1.0743	0.282687
IR	GB	10	8340001	8350000	0.0765424	56	-0.290809	0.771197
IR	GB	10	8350001	8360000	0.0885967	67	-0.0767218	0.938845
IR	GB	10	8360001	8370000	0.0389459	62	-0.958529	0.337796
IR	GB	10	8370001	8380000	0.0799661	56	-0.230003	0.818089
IR	GB	10	8380001	8390000	0.0963036	58	0.0601534	0.952033
IR	GB	10	8390001	8400000	0.0563754	46	-0.648979	0.516352
IR	GB	10	8400001	8410000	0.111846	50	0.33619	0.736728
IR	GB	10	8410001	8420000	0.189442	63	1.71432	0.0864702
IR	GB	10	8420001	8430000	0.019186	52	-1.30947	0.190375
IR	GB	10	8430001	8440000	0.0338106	47	-1.04973	0.29384
IR	GB	10	8440001	8450000	0.041817	43	-0.907538	0.364122
IR	GB	10	8450001	8460000	0.0280288	59	-1.15242	0.249148
IR	GB	10	8460001	8470000	0.0490722	66	-0.778686	0.436165
IR	GB	10	8470001	8480000	0.113164	80	0.3596	0.719146
IR	GB	10	8480001	8490000	0.084548	73	-0.148628	0.881847
IR	GB	10	8490001	8500000	0.0434815	38	-0.877976	0.379957
IR	GB	10	8500001	8510000	0.116851	35	0.425082	0.670777
IR	GB	10	8510001	8520000	0.049328	40	-0.774142	0.438847
IR	GB	10	8520001	8530000	0.0560252	42	-0.655199	0.51234
IR	GB	10	8530001	8540000	0.0474888	57	-0.806806	0.419778
IR	GB	10	8540001	8550000	0.0347775	48	-1.03256	0.301809
IR	GB	10	8550001	8560000	0.0382198	40	-0.971426	0.331336
IR	GB	10	8560001	8570000	0.0810975	36	-0.20991	0.833738
IR	GB	10	8570001	8580000	0.0802413	46	-0.225116	0.821889
IR	GB	10	8580001	8590000	0.0375579	73	-0.983181	0.325518
IR	GB	10	8590001	8600000	0.0801565	94	-0.226621	0.820718
IR	GB	10	8600001	8610000	0.065787	40	-0.481826	0.629929
IR	GB	10	8610001	8620000	0.0114262	30	-1.44729	0.147817
IR	GB	10	8620001	8630000	0.0519852	43	-0.726949	0.467257
IR	GB	10	8630001	8640000	0.0507851	21	-0.748264	0.454301
IR	GB	10	8640001	8650000	0.0727873	3	-0.3575	0.720717
IR	GB	10	8650001	8660000	0.0903132	7	-0.046236	0.963122
IR	GB	10	8660001	8670000	0.0263384	4	-1.18244	0.237031
IR	GB	10	8670001	8680000	0.0323392	6	-1.07587	0.281987
IR	GB	10	8680001	8690000	0.11422	8	0.378351	0.70517
IR	GB	10	8690001	8700000	0.0587053	3	-0.6076	0.543453
IR	GB	10	8700001	8710000	0.139936	7	0.835074	0.403676
IR	GB	10	8710001	8720000	0.127186	9	0.608625	0.542773
IR	GB	10	8720001	8730000	0.000576925	5	-1.63997	0.101011
IR	GB	10	8730001	8740000	0.0750387	7	-0.317515	0.750853
IR	GB	10	8740001	8750000	0.0750691	6	-0.316976	0.751262
IR	GB	10	8750001	8760000	0.0714983	11	-0.380394	0.703653
IR	GB	10	8760001	8770000	0.16214	62	1.22941	0.218917
IR	GB	10	8770001	8780000	0.088924	44	-0.0709099	0.943469
IR	GB	10	8780001	8790000	0.0471116	46	-0.813506	0.415928
IR	GB	10	8790001	8800000	0.188115	34	1.69074	0.0908862
IR	GB	10	8800001	8810000	0.0454744	59	-0.842583	0.399462
IR	GB	10	8810001	8820000	0.0678779	54	-0.444691	0.656543
IR	GB	10	8820001	8830000	0.0620747	69	-0.547757	0.583858
IR	GB	10	8830001	8840000	0.0533936	46	-0.701936	0.482719
IR	GB	10	8840001	8850000	0.0633722	47	-0.524713	0.599782
IR	GB	10	8850001	8860000	0.0677471	60	-0.447016	0.654864
IR	GB	10	8860001	8870000	0.0731104	57	-0.351761	0.725018
IR	GB	10	8870001	8880000	0.0510725	46	-0.74316	0.457385
IR	GB	10	8880001	8890000	0.094742	45	0.0324195	0.974138
IR	GB	10	8890001	8900000	0.0462131	74	-0.829463	0.406842
IR	GB	10	8900001	8910000	0.0921572	60	-0.0134865	0.98924
IR	GB	10	8910001	8920000	0.149407	65	1.00329	0.315723
IR	GB	10	8920001	8930000	0.0462947	48	-0.828013	0.407663
IR	GB	10	8930001	8940000	0.0764216	39	-0.292955	0.769557
IR	GB	10	8940001	8950000	0.0821833	62	-0.190625	0.84882
IR	GB	10	8950001	8960000	0.0705745	35	-0.3968	0.691515
IR	GB	10	8960001	8970000	0.0662321	35	-0.473922	0.635555
IR	GB	10	8970001	8980000	0.0733449	52	-0.347598	0.728142
IR	GB	10	8980001	8990000	0.101183	58	0.146808	0.883284
IR	GB	10	8990001	9000000	0.0460856	30	-0.831727	0.405563
IR	GB	10	9000001	9010000	0.128658	56	0.634782	0.525571
IR	GB	10	9010001	9020000	0.0762291	46	-0.296374	0.766945
IR	GB	10	9020001	9030000	0.102838	42	0.176204	0.860133
IR	GB	10	9030001	9040000	0.16709	18	1.31734	0.187726
IR	GB	10	9040001	9050000	0.0519995	34	-0.726695	0.467413
IR	GB	10	9050001	9060000	0.0898667	45	-0.0541671	0.956802
IR	GB	10	9060001	9070000	0.120277	43	0.485928	0.627018
IR	GB	10	9070001	9080000	0.0948052	32	0.0335426	0.973242
IR	GB	10	9080001	9090000	0.238643	47	2.58813	0.00964976
IR	GB	10	9090001	9100000	0.125334	73	0.575733	0.564796
IR	GB	10	9100001	9110000	0.137795	38	0.797041	0.425427
IR	GB	10	9110001	9120000	0.109008	47	0.285787	0.775041
IR	GB	10	9120001	9130000	0.112517	55	0.348115	0.727754
IR	GB	10	9130001	9140000	0.169666	51	1.36309	0.172855
IR	GB	10	9140001	9150000	0.143885	48	0.905215	0.365352
IR	GB	10	9150001	9160000	0.119532	47	0.472695	0.63643
IR	GB	10	9160001	9170000	0.127329	49	0.611179	0.541081
IR	GB	10	9170001	9180000	0.104449	39	0.204818	0.837714
IR	GB	10	9180001	9190000	0.0706754	33	-0.395007	0.692837
IR	GB	10	9190001	9200000	0.0440944	46	-0.867091	0.385892
IR	GB	10	9200001	9210000	0.0511492	30	-0.741798	0.45821
IR	GB	10	9210001	9220000	0.0651845	36	-0.492528	0.622346
IR	GB	10	9220001	9230000	0.147271	24	0.965342	0.334374
IR	GB	10	9230001	9240000	0.0659039	28	-0.479751	0.631405
IR	GB	10	9240001	9250000	0.176463	28	1.48381	0.13786
IR	GB	10	9250001	9260000	0.136259	33	0.769774	0.441434
IR	GB	10	9260001	9270000	0.249648	29	2.78359	0.00537611
IR	GB	10	9270001	9280000	0.100026	24	0.126264	0.899523
IR	GB	10	9280001	9290000	0.0770033	71	-0.282622	0.777466
IR	GB	10	9290001	9300000	0.0985952	54	0.100853	0.919667
IR	GB	10	9300001	9310000	0.0884595	35	-0.0791588	0.936906
IR	GB	10	9310001	9320000	0.105627	58	0.22574	0.821403
IR	GB	10	9320001	9330000	0.070365	42	-0.40052	0.688773
IR	GB	10	9330001	9340000	0.117097	49	0.429442	0.667601
IR	GB	10	9340001	9350000	0.0861975	34	-0.119333	0.905012
IR	GB	10	9350001	9360000	0.0627011	39	-0.536633	0.591521
IR	GB	10	9360001	9370000	0.12902	15	0.641198	0.521394
IR	GB	10	9370001	9380000	0.095993	15	0.0546386	0.956426
IR	GB	10	9380001	9390000	0.0595731	33	-0.592188	0.553725
IR	GB	10	9390001	9400000	0.142847	18	0.886778	0.375198
IR	GB	10	9400001	9410000	0.120268	40	0.485769	0.627131
IR	GB	10	9410001	9420000	0.141674	23	0.865947	0.386519
IR	GB	10	9420001	9430000	0.0910371	25	-0.0333803	0.973371
IR	GB	10	9430001	9440000	0.109489	32	0.29433	0.768506
IR	GB	10	9440001	9450000	0.153484	27	1.07568	0.282069
IR	GB	10	9450001	9460000	0.223578	29	2.32057	0.0203101
IR	GB	10	9460001	9470000	0.105649	61	0.226129	0.821101
IR	GB	10	9470001	9480000	0.166098	49	1.29972	0.193696
IR	GB	10	9480001	9490000	0.149745	68	1.00928	0.312842
IR	GB	10	9490001	9500000	0.11578	50	0.406057	0.684701
IR	GB	10	9500001	9510000	0.167611	55	1.32659	0.184646
IR	GB	10	9510001	9520000	0.0788787	78	-0.249316	0.803117
IR	GB	10	9520001	9530000	0.0919097	57	-0.0178828	0.985732
IR	GB	10	9530001	9540000	0.164349	62	1.26865	0.204567
IR	GB	10	9540001	9550000	0.109951	51	0.302532	0.762247
IR	GB	10	9550001	9560000	0.0727804	59	-0.357623	0.720626
IR	GB	10	9560001	9570000	0.111663	56	0.332939	0.73918
IR	GB	10	9570001	9580000	0.0638029	50	-0.517065	0.605111
IR	GB	10	9580001	9590000	0.127911	69	0.621509	0.534265
IR	GB	10	9590001	9600000	0.11419	30	0.377829	0.705558
IR	GB	10	9600001	9610000	0.138233	54	0.804821	0.420923
IR	GB	10	9610001	9620000	0.107419	40	0.257569	0.79674
IR	GB	10	9620001	9630000	0.0847614	51	-0.144838	0.884839
IR	GB	10	9630001	9640000	0.107143	30	0.252673	0.800521
IR	GB	10	9640001	9650000	0.0356926	25	-1.01631	0.309482
IR	GB	10	9650001	9660000	0.068562	13	-0.432542	0.665347
IR	GB	10	9660001	9670000	0.11578	17	0.406051	0.684705
IR	GB	10	9670001	9680000	0.0709059	9	-0.390914	0.695861
IR	GB	10	9680001	9690000	-0.0151934	8	-1.92006	0.0548509
IR	GB	10	9690001	9700000	0.00126358	17	-1.62778	0.103572
IR	GB	10	9700001	9710000	-0.00375184	17	-1.71685	0.0860064
IR	GB	10	9710001	9720000	0.0669848	6	-0.460554	0.645119
IR	GB	10	9720001	9730000	-0.0134624	9	-1.88931	0.05885
IR	GB	10	9730001	9740000	0.0396113	10	-0.946713	0.343785
IR	GB	10	9740001	9750000	0.0393057	20	-0.95214	0.341026
IR	GB	10	9750001	9760000	0.160356	30	1.19774	0.231019
IR	GB	10	9760001	9770000	0.0518353	29	-0.729613	0.465627
IR	GB	10	9770001	9780000	0.0704449	32	-0.399101	0.689819
IR	GB	10	9780001	9790000	0.0470155	40	-0.815213	0.41495
IR	GB	10	9790001	9800000	0.15565	24	1.11415	0.265214
IR	GB	10	9800001	9810000	0.0235811	15	-1.23141	0.218169
IR	GB	10	9810001	9820000	0.115166	28	0.395156	0.692728
IR	GB	10	9820001	9830000	0.0797961	32	-0.233023	0.815744
IR	GB	10	9830001	9840000	0.0945799	8	0.0295413	0.976433
IR	GB	10	9840001	9850000	0.0643299	23	-0.507706	0.61166
IR	GB	10	9850001	9860000	0.0317112	20	-1.08702	0.277028
IR	GB	10	9860001	9870000	0.0783999	9	-0.257818	0.796547
IR	GB	10	9870001	9880000	0.142082	15	0.873188	0.382561
IR	GB	10	9880001	9890000	0.15335	38	1.07331	0.283134
IR	GB	10	9890001	9900000	0.201094	32	1.92125	0.0546997
IR	GB	10	9900001	9910000	0.172555	34	1.4144	0.157244
IR	GB	10	9910001	9920000	0.107185	35	0.253406	0.799955
IR	GB	10	9920001	9930000	0.0260051	31	-1.18836	0.234691
IR	GB	10	9930001	9940000	0.0904493	75	-0.0438186	0.965049
IR	GB	10	9940001	9950000	0.0593336	47	-0.596441	0.550881
IR	GB	10	9950001	9960000	0.102016	38	0.161612	0.871611
IR	GB	10	9960001	9970000	0.0608111	47	-0.5702	0.568542
IR	GB	10	9970001	9980000	0.116075	46	0.411304	0.68085
IR	GB	10	9980001	9990000	0.0940363	51	0.0198871	0.984133
IR	GB	10	9990001	10000000	0.0835664	42	-0.166061	0.868109
IR	GB	10	10000001	10010000	0.0747695	44	-0.322296	0.747229
IR	GB	10	10010001	10020000	0.0978303	58	0.0872694	0.930457
IR	GB	10	10020001	10030000	0.0339048	56	-1.04806	0.294611
IR	GB	10	10030001	10040000	0.0602945	57	-0.579375	0.562336
IR	GB	10	10040001	10050000	0.0500866	41	-0.76067	0.446854
IR	GB	10	10050001	10060000	0.0582478	53	-0.615724	0.538077
IR	GB	10	10060001	10070000	0.0607589	52	-0.571127	0.567914
IR	GB	10	10070001	10080000	0.0212144	42	-1.27345	0.20286
IR	GB	10	10080001	10090000	0.0508147	50	-0.747738	0.454618
IR	GB	10	10090001	10100000	0.125095	40	0.5715	0.567661
IR	GB	10	10100001	10110000	0.0454132	46	-0.84367	0.398854
IR	GB	10	10110001	10120000	0.0240589	52	-1.22293	0.221357
IR	GB	10	10120001	10130000	0.0187143	30	-1.31785	0.187555
IR	GB	10	10130001	10140000	0.0583698	40	-0.613558	0.539507
IR	GB	10	10140001	10150000	0.00867368	61	-1.49617	0.134609
IR	GB	10	10150001	10160000	0.0452944	51	-0.845779	0.397676
IR	GB	10	10160001	10170000	0.0603777	116	-0.577898	0.563333
IR	GB	10	10170001	10180000	0.0757892	47	-0.304185	0.760987
IR	GB	10	10180001	10190000	0.0502725	60	-0.757368	0.448829
IR	GB	10	10190001	10200000	0.0939656	85	0.0186314	0.985135
IR	GB	10	10200001	10210000	0.0640222	56	-0.513171	0.607832
IR	GB	10	10210001	10220000	0.0146931	60	-1.38927	0.164752
IR	GB	10	10220001	10230000	0.0168152	47	-1.35158	0.176511
IR	GB	10	10230001	10240000	0.0458544	59	-0.835834	0.403248
IR	GB	10	10240001	10250000	0.024118	72	-1.22188	0.221754
IR	GB	10	10250001	10260000	0.0553839	74	-0.666588	0.505035
IR	GB	10	10260001	10270000	0.0887445	49	-0.0740965	0.940934
IR	GB	10	10270001	10280000	0.115774	69	0.405945	0.684783
IR	GB	10	10280001	10290000	0.0500799	33	-0.760788	0.446784
IR	GB	10	10290001	10300000	0.0294831	44	-1.12659	0.259915
IR	GB	10	10300001	10310000	0.00814931	34	-1.50548	0.1322
IR	GB	10	10310001	10320000	0.015579	44	-1.37353	0.169587
IR	GB	10	10320001	10330000	0.0599933	43	-0.584725	0.558733
IR	GB	10	10330001	10340000	0.0491946	40	-0.776511	0.437447
IR	GB	10	10340001	10350000	0.0277348	31	-1.15764	0.24701
IR	GB	10	10350001	10360000	0.0862993	28	-0.117525	0.906444
IR	GB	10	10360001	10370000	0.153997	7	1.08479	0.278013
IR	GB	10	10370001	10380000	0.12616	6	0.590418	0.55491
IR	GB	10	10380001	10390000	0.21214	9	2.11743	0.0342238
IR	GB	10	10390001	10400000	0.0837683	5	-0.162475	0.870932
IR	GB	10	10400001	10410000	0.130022	5	0.658998	0.509897
IR	GB	10	10410001	10420000	0.209092	6	2.06331	0.0390834
IR	GB	10	10420001	10430000	0.206915	5	2.02463	0.0429055
IR	GB	10	10430001	10440000	0.0480946	13	-0.796047	0.426004
IR	GB	10	10440001	10450000	0.129242	27	0.64514	0.518836
IR	GB	10	10450001	10460000	0.0748419	30	-0.32101	0.748203
IR	GB	10	10460001	10470000	0.116184	22	0.41324	0.679431
IR	GB	10	10470001	10480000	0.0889953	36	-0.069643	0.944478
IR	GB	10	10480001	10490000	0.131803	32	0.690636	0.489795
IR	GB	10	10490001	10500000	0.0621301	35	-0.546774	0.584534
IR	GB	10	10500001	10510000	0.0384361	26	-0.967584	0.333252
IR	GB	10	10510001	10520000	0.00581083	18	-1.54702	0.121859
IR	GB	10	10520001	10530000	0.0466691	10	-0.821365	0.411439
IR	GB	10	10530001	10540000	0.0594805	11	-0.593832	0.552624
IR	GB	10	10540001	10550000	0.0389684	13	-0.958131	0.337997
IR	GB	10	10550001	10560000	0.0604198	12	-0.577149	0.563839
IR	GB	10	10560001	10570000	0.00560581	5	-1.55066	0.120984
IR	GB	10	10570001	10580000	0.0257273	30	-1.1933	0.232754
IR	GB	10	10580001	10590000	0.0474613	50	-0.807296	0.419496
IR	GB	10	10590001	10600000	0.0456768	34	-0.838989	0.401476
IR	GB	10	10600001	10610000	0.037405	49	-0.985897	0.324184
IR	GB	10	10610001	10620000	0.0650656	47	-0.494639	0.620855
IR	GB	10	10620001	10630000	0.0050127	43	-1.56119	0.118479
IR	GB	10	10630001	10640000	0.0429296	39	-0.887779	0.374659
IR	GB	10	10640001	10650000	0.00586355	76	-1.54608	0.122085
IR	GB	10	10650001	10660000	0.0493631	44	-0.773519	0.439215
IR	GB	10	10660001	10670000	0.0280649	42	-1.15178	0.249412
IR	GB	10	10670001	10680000	0.0252581	55	-1.20163	0.229507
IR	GB	10	10680001	10690000	0.0660606	62	-0.476967	0.633385
IR	GB	10	10690001	10700000	0.0579298	55	-0.621373	0.534354
IR	GB	10	10700001	10710000	0.0496175	59	-0.769001	0.441893
IR	GB	10	10710001	10720000	0.0713847	66	-0.382411	0.702156
IR	GB	10	10720001	10730000	0.0698613	66	-0.409466	0.682197
IR	GB	10	10730001	10740000	0.0921675	58	-0.0133046	0.989385
IR	GB	10	10740001	10750000	0.0332556	85	-1.05959	0.28933
IR	GB	10	10750001	10760000	0.0519847	56	-0.726959	0.467251
IR	GB	10	10760001	10770000	0.0655253	41	-0.486475	0.62663
IR	GB	10	10770001	10780000	0.0592412	67	-0.598082	0.549785
IR	GB	10	10780001	10790000	0.046658	46	-0.821562	0.411326
IR	GB	10	10790001	10800000	0.0076952	41	-1.51355	0.13014
IR	GB	10	10800001	10810000	0.0241687	35	-1.22098	0.222095
IR	GB	10	10810001	10820000	0.0771966	43	-0.279189	0.7801
IR	GB	10	10820001	10830000	0.0587969	58	-0.605972	0.544533
IR	GB	10	10830001	10840000	0.0708749	51	-0.391464	0.695454
IR	GB	10	10840001	10850000	0.0272621	29	-1.16604	0.243599
IR	GB	10	10850001	10860000	0.0129366	41	-1.42046	0.155474
IR	GB	10	10860001	10870000	0.0319442	52	-1.08288	0.278861
IR	GB	10	10870001	10880000	0.0468233	45	-0.818625	0.413
IR	GB	10	10880001	10890000	0.0454438	50	-0.843126	0.399158
IR	GB	10	10890001	10900000	0.0442305	34	-0.864674	0.387218
IR	GB	10	10900001	10910000	0.0647569	22	-0.500121	0.61699
IR	GB	10	10910001	10920000	0.0673042	14	-0.454881	0.649195
IR	GB	10	10920001	10930000	0.0649579	42	-0.496552	0.619505
IR	GB	10	10930001	10940000	0.100367	67	0.132329	0.894724
IR	GB	10	10940001	10950000	0.0433489	60	-0.880332	0.378679
IR	GB	10	10950001	10960000	0.0173652	43	-1.34181	0.179658
IR	GB	10	10960001	10970000	0.0127091	40	-1.4245	0.154301
IR	GB	10	10970001	10980000	0.0868651	28	-0.107476	0.914412
IR	GB	10	10980001	10990000	0.061129	31	-0.564553	0.572378
IR	GB	10	10990001	11000000	0.0761808	36	-0.297231	0.76629
IR	GB	10	11000001	11010000	0.0536716	46	-0.696999	0.485803
IR	GB	10	11010001	11020000	0.0930372	67	0.00214193	0.998291
IR	GB	10	11020001	11030000	0.0269497	34	-1.17159	0.241363
IR	GB	10	11030001	11040000	0.101564	40	0.153584	0.877938
IR	GB	10	11040001	11050000	0.0274061	45	-1.16348	0.244635
IR	GB	10	11050001	11060000	0.0480315	38	-0.797167	0.425354
IR	GB	10	11060001	11070000	0.0327539	35	-1.0685	0.285294
IR	GB	10	11070001	11080000	0.0244219	35	-1.21648	0.223802
IR	GB	10	11080001	11090000	0.0330541	36	-1.06317	0.287705
IR	GB	10	11090001	11100000	0.0993448	71	0.114166	0.909106
IR	GB	10	11100001	11110000	0.0888527	62	-0.0721751	0.942463
IR	GB	10	11110001	11120000	0.0848687	42	-0.142933	0.886343
IR	GB	10	11120001	11130000	0.127194	52	0.608767	0.542679
IR	GB	10	11130001	11140000	0.171414	27	1.39413	0.163277
IR	GB	10	11140001	11150000	0.0997986	56	0.122227	0.902719
IR	GB	10	11150001	11160000	0.0751548	52	-0.315454	0.752417
IR	GB	10	11160001	11170000	0.0647645	21	-0.499988	0.617084
IR	GB	10	11170001	11180000	0.149953	40	1.01298	0.311069
IR	GB	10	11180001	11190000	0.220705	18	2.26954	0.0232355
IR	GB	10	11190001	11200000	0.124823	29	0.566665	0.570942
IR	GB	10	11200001	11210000	0.000166623	27	-1.64726	0.099505
IR	GB	10	11210001	11220000	0.0445139	20	-0.859642	0.389986
IR	GB	10	11220001	11230000	0.0596047	28	-0.591626	0.554101
IR	GB	10	11230001	11240000	0.0655382	31	-0.486246	0.626792
IR	GB	10	11240001	11250000	0.0561368	32	-0.653216	0.513617
IR	GB	10	11250001	11260000	0.151193	27	1.035	0.300671
IR	GB	10	11260001	11270000	0.15433	15	1.09072	0.275396
IR	GB	10	11270001	11280000	0.0389809	19	-0.957908	0.338109
IR	GB	10	11280001	11290000	0.0612161	11	-0.563007	0.57343
IR	GB	10	11290001	11300000	0.0821185	9	-0.191776	0.847918
IR	GB	10	11300001	11310000	0.088043	6	-0.0865552	0.931025
IR	GB	10	11310001	11320000	0.0883019	4	-0.0819572	0.934681
IR	GB	10	13650001	13660000	0.04184	9	-0.90713	0.364338
IR	GB	10	13660001	13670000	0.0758444	9	-0.303206	0.761733
IR	GB	10	13670001	13680000	0.0233225	16	-1.236	0.216457
IR	GB	10	13680001	13690000	0.0626017	31	-0.538398	0.590302
IR	GB	10	13690001	13700000	0.078546	27	-0.255224	0.79855
IR	GB	10	13700001	13710000	0.0237817	15	-1.22785	0.219504
IR	GB	10	13710001	13720000	0.0532965	27	-0.703661	0.481644
IR	GB	10	13720001	13730000	0.108958	34	0.284897	0.775723
IR	GB	10	13730001	13740000	0.121159	42	0.501592	0.615955
IR	GB	10	13740001	13750000	0.0708074	20	-0.392664	0.694568
IR	GB	10	13750001	13760000	0.033944	6	-1.04737	0.294931
IR	GB	10	13760001	13770000	0.0788428	13	-0.249953	0.802623
IR	GB	10	13770001	13780000	0.0581922	49	-0.616712	0.537424
IR	GB	10	13780001	13790000	0.050663	44	-0.750432	0.452994
IR	GB	10	13790001	13800000	0.0914277	78	-0.0264428	0.978904
IR	GB	10	13800001	13810000	0.118066	85	0.446655	0.655124
IR	GB	10	13810001	13820000	0.101477	73	0.152042	0.879154
IR	GB	10	13820001	13830000	0.129061	94	0.641937	0.520914
IR	GB	10	13830001	13840000	0.0689117	99	-0.426332	0.669866
IR	GB	10	13840001	13850000	0.0660925	90	-0.476402	0.633788
IR	GB	10	13850001	13860000	0.105945	120	0.231379	0.817021
IR	GB	10	13860001	13870000	0.0473381	84	-0.809483	0.418238
IR	GB	10	13870001	13880000	0.066075	152	-0.476712	0.633567
IR	GB	10	13880001	13890000	0.0684165	111	-0.435127	0.663471
IR	GB	10	13890001	13900000	0.191979	66	1.75937	0.0785146
IR	GB	10	13900001	13910000	0.154996	59	1.10254	0.270226
IR	GB	10	13910001	13920000	0.0967868	89	0.0687366	0.945199
IR	GB	10	13920001	13930000	0.10916	56	0.288478	0.772981
IR	GB	10	13930001	13940000	0.0814164	64	-0.204246	0.838161
IR	GB	10	13940001	13950000	0.101986	82	0.161074	0.872035
IR	GB	10	13950001	13960000	0.0958062	68	0.0513202	0.95907
IR	GB	10	13960001	13970000	0.0573189	75	-0.632222	0.527242
IR	GB	10	13970001	13980000	0.103533	83	0.188558	0.850439
IR	GB	10	13980001	13990000	0.0843428	122	-0.152272	0.878972
IR	GB	10	13990001	14000000	0.107765	110	0.263709	0.792004
IR	GB	10	14000001	14010000	0.128873	115	0.638593	0.523087
IR	GB	10	14010001	14020000	0.100291	127	0.130969	0.895799
IR	GB	10	14020001	14030000	0.0948277	70	0.0339423	0.972923
IR	GB	10	14030001	14040000	0.120225	119	0.484999	0.627677
IR	GB	10	14040001	14050000	0.108762	148	0.281411	0.778395
IR	GB	10	14050001	14060000	0.120674	122	0.49297	0.622034
IR	GB	10	14060001	14070000	0.130197	132	0.662108	0.507902
IR	GB	10	14070001	14080000	0.113547	106	0.366402	0.714065
IR	GB	10	14080001	14090000	0.111426	115	0.32873	0.74236
IR	GB	10	14090001	14100000	0.0767527	136	-0.287073	0.774056
IR	GB	10	14100001	14110000	0.0992704	108	0.112846	0.910153
IR	GB	10	14110001	14120000	0.141977	143	0.871324	0.383577
IR	GB	10	14120001	14130000	0.100433	135	0.133492	0.893805
IR	GB	10	14130001	14140000	0.0853571	136	-0.134258	0.893199
IR	GB	10	14140001	14150000	0.0802162	129	-0.225561	0.821543
IR	GB	10	14150001	14160000	0.0739458	111	-0.336926	0.736173
IR	GB	10	14160001	14170000	0.0939887	97	0.0190405	0.984809
IR	GB	10	14170001	14180000	0.0991171	99	0.110122	0.912312
IR	GB	10	14180001	14190000	0.110896	117	0.319313	0.749489
IR	GB	10	14190001	14200000	0.0846048	117	-0.147619	0.882643
IR	GB	10	14200001	14210000	0.117036	108	0.428365	0.668386
IR	GB	10	14210001	14220000	0.111782	109	0.33506	0.73758
IR	GB	10	14220001	14230000	0.0993842	76	0.114867	0.908551
IR	GB	10	14230001	14240000	0.113877	43	0.372255	0.709703
IR	GB	10	14240001	14250000	0.0888003	82	-0.0731064	0.941721
IR	GB	10	14250001	14260000	0.120266	142	0.485736	0.627154
IR	GB	10	14260001	14270000	0.0945857	139	0.0296432	0.976352
IR	GB	10	14270001	14280000	0.0909673	142	-0.0346195	0.972383
IR	GB	10	14280001	14290000	0.09247	132	-0.00793151	0.993672
IR	GB	10	14290001	14300000	0.0996656	161	0.119863	0.904591
IR	GB	10	14300001	14310000	0.0743676	114	-0.329433	0.741828
IR	GB	10	14310001	14320000	0.0860813	115	-0.121396	0.903377
IR	GB	10	14320001	14330000	0.106817	76	0.246872	0.805008
IR	GB	10	14330001	14340000	0.0793201	112	-0.241477	0.809185
IR	GB	10	14340001	14350000	0.100226	140	0.129815	0.896712
IR	GB	10	14350001	14360000	0.0963985	109	0.0618399	0.95069
IR	GB	10	14360001	14370000	0.110074	107	0.304715	0.760584
IR	GB	10	14370001	14380000	0.0788788	132	-0.249315	0.803117
IR	GB	10	14380001	14390000	0.101979	109	0.160952	0.872132
IR	GB	10	14390001	14400000	0.155677	104	1.11464	0.265003
IR	GB	10	14400001	14410000	0.125687	139	0.582001	0.560566
IR	GB	10	14410001	14420000	0.0685456	87	-0.432834	0.665135
IR	GB	10	14420001	14430000	0.0139448	67	-1.40256	0.160749
IR	GB	10	14430001	14440000	0.119145	113	0.465814	0.641348
IR	GB	10	14440001	14450000	0.099778	94	0.12186	0.90301
IR	GB	10	14450001	14460000	0.116804	109	0.424244	0.671388
IR	GB	10	14460001	14470000	0.0475983	138	-0.804861	0.4209
IR	GB	10	14470001	14480000	0.102831	108	0.176075	0.860235
IR	GB	10	14480001	14490000	0.117991	127	0.445333	0.656079
IR	GB	10	14490001	14500000	0.102947	114	0.178136	0.858616
IR	GB	10	14500001	14510000	0.105888	112	0.23037	0.817804
IR	GB	10	14510001	14520000	0.111623	79	0.332234	0.739712
IR	GB	10	14520001	14530000	0.0913774	122	-0.0273363	0.978191
IR	GB	10	14530001	14540000	0.0739722	109	-0.336455	0.736528
IR	GB	10	14540001	14550000	0.074967	103	-0.318788	0.749887
IR	GB	10	14550001	14560000	0.0783065	113	-0.259477	0.795267
IR	GB	10	14560001	14570000	0.0840028	83	-0.15831	0.874212
IR	GB	10	14570001	14580000	0.0919003	117	-0.0180493	0.9856
IR	GB	10	14580001	14590000	0.0947912	140	0.033293	0.973441
IR	GB	10	14590001	14600000	0.0799343	75	-0.230568	0.817651
IR	GB	10	14600001	14610000	0.0956528	123	0.0485951	0.961242
IR	GB	10	14610001	14620000	0.114542	117	0.384078	0.700921
IR	GB	10	14620001	14630000	0.0818514	145	-0.196519	0.844204
IR	GB	10	14630001	14640000	0.118835	167	0.460311	0.645293
IR	GB	10	14640001	14650000	0.0656769	114	-0.483783	0.62854
IR	GB	10	14650001	14660000	0.108682	144	0.279991	0.779484
IR	GB	10	14660001	14670000	0.0865426	134	-0.113203	0.90987
IR	GB	10	14670001	14680000	0.110239	135	0.307659	0.758342
IR	GB	10	14680001	14690000	0.0918168	136	-0.0195322	0.984417
IR	GB	10	14690001	14700000	0.0449086	115	-0.852632	0.393863
IR	GB	10	14700001	14710000	0.067892	56	-0.444442	0.656723
IR	GB	10	14710001	14720000	0.107325	89	0.255888	0.798038
IR	GB	10	14720001	14730000	0.0825072	114	-0.184872	0.85333
IR	GB	10	14730001	14740000	0.0576557	94	-0.62624	0.531157
IR	GB	10	14740001	14750000	0.0839051	103	-0.160046	0.872845
IR	GB	10	14750001	14760000	0.0829459	36	-0.177081	0.859444
IR	GB	10	14760001	14770000	0.102361	75	0.167729	0.866797
IR	GB	10	14770001	14780000	0.122093	29	0.518187	0.604327
IR	GB	10	14780001	14790000	0.0476294	10	-0.804309	0.421218
IR	GB	10	14790001	14800000	0.0583897	27	-0.613205	0.539741
IR	GB	10	14800001	14810000	0.0695565	34	-0.414879	0.67823
IR	GB	10	14810001	14820000	0.0862792	85	-0.117881	0.906162
IR	GB	10	14820001	14830000	0.0774624	68	-0.27447	0.783724
IR	GB	10	14830001	14840000	0.0660066	30	-0.477927	0.632702
IR	GB	10	14840001	14850000	0.0876559	42	-0.0934305	0.925562
IR	GB	10	14850001	14860000	0.0713782	91	-0.382527	0.702071
IR	GB	10	14860001	14870000	0.0757141	122	-0.30552	0.75997
IR	GB	10	14870001	14880000	0.181688	101	1.5766	0.114888
IR	GB	10	14880001	14890000	0.0855161	127	-0.131434	0.895432
IR	GB	10	14890001	14900000	0.0855696	138	-0.130483	0.896184
IR	GB	10	14900001	14910000	0.0627545	82	-0.535684	0.592177
IR	GB	10	14910001	14920000	0.0965221	58	0.0640342	0.948943
IR	GB	10	14920001	14930000	0.135601	114	0.758092	0.448396
IR	GB	10	14930001	14940000	0.0711676	163	-0.386267	0.699299
IR	GB	10	14940001	14950000	0.0998043	110	0.122327	0.90264
IR	GB	10	14950001	14960000	0.101268	108	0.148324	0.882087
IR	GB	10	14960001	14970000	0.110558	136	0.313323	0.754035
IR	GB	10	14970001	14980000	0.114785	156	0.388393	0.697725
IR	GB	10	14980001	14990000	0.0585174	119	-0.610936	0.541242
IR	GB	10	14990001	15000000	0.093452	207	0.0095083	0.992414
IR	GB	10	15000001	15010000	0.105902	147	0.230625	0.817606
IR	GB	10	15010001	15020000	0.0309534	83	-1.10048	0.271123
IR	GB	10	15020001	15030000	0.06704	110	-0.459574	0.645822
IR	GB	10	15030001	15040000	0.0475738	144	-0.805297	0.420648
IR	GB	10	15040001	15050000	0.0937322	159	0.0144851	0.988443
IR	GB	10	15050001	15060000	0.145562	114	0.934991	0.349793
IR	GB	10	15060001	15070000	0.0645621	159	-0.503581	0.614556
IR	GB	10	15070001	15080000	0.0740451	159	-0.335162	0.737503
IR	GB	10	15080001	15090000	0.0743807	124	-0.3292	0.742004
IR	GB	10	15090001	15100000	0.0963551	110	0.0610696	0.951304
IR	GB	10	15100001	15110000	0.0709506	103	-0.390121	0.696447
IR	GB	10	15110001	15120000	0.0533203	48	-0.703239	0.481907
IR	GB	10	15120001	15130000	0.0394776	70	-0.949087	0.342576
IR	GB	10	15130001	15140000	0.0511179	73	-0.742353	0.457873
IR	GB	10	15140001	15150000	0.0490919	59	-0.778335	0.436371
IR	GB	10	15150001	15160000	0.129396	49	0.647875	0.517065
IR	GB	10	15160001	15170000	0.105796	32	0.228745	0.819067
IR	GB	10	15170001	15180000	0.0740659	77	-0.334792	0.737782
IR	GB	10	15180001	15190000	0.109991	70	0.303253	0.761697
IR	GB	10	15190001	15200000	0.0675952	55	-0.449713	0.652917
IR	GB	10	15200001	15210000	0.122189	32	0.51989	0.60314
IR	GB	10	15210001	15220000	0.0917075	38	-0.0214742	0.982867
IR	GB	10	15220001	15230000	0.0980139	69	0.0905303	0.927866
IR	GB	10	15230001	15240000	0.0893817	53	-0.062781	0.949941
IR	GB	10	15240001	15250000	0.017204	60	-1.34467	0.178732
IR	GB	10	15250001	15260000	0.0625617	56	-0.539109	0.589812
IR	GB	10	15260001	15270000	0.11137	16	0.327743	0.743106
IR	GB	10	15270001	15280000	0.0573453	22	-0.631754	0.527548
IR	GB	10	15280001	15290000	0.139189	29	0.821807	0.411187
IR	GB	10	15290001	15300000	0.0925693	73	-0.00616767	0.995079
IR	GB	10	15300001	15310000	0.0297625	18	-1.12163	0.26202
IR	GB	10	15310001	15320000	0.113669	23	0.368566	0.712451
IR	GB	10	15320001	15330000	0.132191	12	0.697516	0.48548
IR	GB	10	15330001	15340000	0.110302	3	0.308764	0.757501
IR	GB	10	15530001	15540000	0.0355473	8	-1.01889	0.308255
IR	GB	10	15540001	15550000	0.180507	15	1.55562	0.119799
IR	GB	10	15550001	15560000	0.0698626	23	-0.409443	0.682214
IR	GB	10	15560001	15570000	0.115331	22	0.398078	0.690573
IR	GB	10	15570001	15580000	0.121542	14	0.508402	0.611172
IR	GB	10	15580001	15590000	0.0119399	17	-1.43816	0.150388
IR	GB	10	15590001	15600000	0.0579067	28	-0.621783	0.534084
IR	GB	10	15600001	15610000	0.0938925	30	0.0173326	0.986171
IR	GB	10	15610001	15620000	0.0814956	32	-0.20284	0.83926
IR	GB	10	15620001	15630000	0.0455186	29	-0.841798	0.399901
IR	GB	10	15630001	15640000	0.0565666	27	-0.645584	0.518549
IR	GB	10	15640001	15650000	0.027449	16	-1.16272	0.244944
IR	GB	10	15650001	15660000	0.0413908	14	-0.915109	0.360134
IR	GB	10	15660001	15670000	0.0460078	20	-0.833109	0.404783
IR	GB	10	15670001	15680000	0.00529966	20	-1.55609	0.119686
IR	GB	10	15680001	15690000	0.00549189	40	-1.55268	0.1205
IR	GB	10	15690001	15700000	0.0394614	15	-0.949375	0.34243
IR	GB	10	15700001	15710000	0.0565527	13	-0.64583	0.518389
IR	GB	10	15710001	15720000	0.0199897	20	-1.2952	0.195253
IR	GB	10	15720001	15730000	0.0156303	29	-1.37262	0.169871
IR	GB	10	15730001	15740000	-0.00843562	33	-1.80004	0.071855
IR	GB	10	15740001	15750000	0.0224969	44	-1.25067	0.211056
IR	GB	10	15750001	15760000	0.101985	49	0.161065	0.872043
IR	GB	10	15760001	15770000	0.0565813	32	-0.645321	0.518719
IR	GB	10	15770001	15780000	0.116686	40	0.422148	0.672917
IR	GB	10	15780001	15790000	0.0692836	47	-0.419727	0.674685
IR	GB	10	15790001	15800000	0.0550984	64	-0.671659	0.501801
IR	GB	10	15800001	15810000	0.127166	40	0.608277	0.543004
IR	GB	10	15810001	15820000	0.214361	56	2.15687	0.0310155
IR	GB	10	15820001	15830000	0.0448785	44	-0.853167	0.393567
IR	GB	10	15830001	15840000	0.0564854	48	-0.647025	0.517616
IR	GB	10	15840001	15850000	0.0865676	33	-0.112759	0.910222
IR	GB	10	15850001	15860000	0.0767104	36	-0.287826	0.77348
IR	GB	10	15860001	15870000	0.127985	61	0.622817	0.533405
IR	GB	10	15870001	15880000	0.0818026	70	-0.197386	0.843525
IR	GB	10	15880001	15890000	0.0346522	73	-1.03479	0.300769
IR	GB	10	15890001	15900000	0.0308512	63	-1.10229	0.270334
IR	GB	10	15900001	15910000	0.0434462	48	-0.878604	0.379616
IR	GB	10	15910001	15920000	0.0542893	59	-0.686029	0.492695
IR	GB	10	15920001	15930000	0.084598	60	-0.147739	0.882548
IR	GB	10	15930001	15940000	0.11137	76	0.327735	0.743112
IR	GB	10	15940001	15950000	0.0685542	71	-0.432681	0.665247
IR	GB	10	15950001	15960000	0.0455842	91	-0.840633	0.400554
IR	GB	10	15960001	15970000	0.0942648	75	0.0239454	0.980896
IR	GB	10	15970001	15980000	0.0365368	48	-1.00132	0.316674
IR	GB	10	15980001	15990000	0.0600037	74	-0.584539	0.558857
IR	GB	10	15990001	16000000	0.108477	46	0.276352	0.782278
IR	GB	10	16000001	16010000	0.091031	32	-0.0334876	0.973286
IR	GB	10	16010001	16020000	0.11791	46	0.443884	0.657126
IR	GB	10	16020001	16030000	0.0530654	51	-0.707765	0.479091
IR	GB	10	16030001	16040000	0.0984913	46	0.0990074	0.921132
IR	GB	10	16040001	16050000	0.0914082	43	-0.0267899	0.978627
IR	GB	10	16050001	16060000	0.0206059	50	-1.28425	0.199053
IR	GB	10	16060001	16070000	-0.00470583	32	-1.73379	0.0829546
IR	GB	10	16070001	16080000	0.0690291	56	-0.424247	0.671386
IR	GB	10	16080001	16090000	0.0764564	45	-0.292336	0.77003
IR	GB	10	16090001	16100000	0.0413627	23	-0.915608	0.359873
IR	GB	10	16100001	16110000	0.0861467	10	-0.120235	0.904297
IR	GB	10	16110001	16120000	0.0303286	14	-1.11157	0.266321
IR	GB	10	16120001	16130000	0.102416	54	0.168705	0.866029
IR	GB	10	16130001	16140000	0.0892547	105	-0.0650364	0.948145
IR	GB	10	16140001	16150000	0.163253	72	1.24919	0.211595
IR	GB	10	16150001	16160000	0.0875926	103	-0.0945543	0.924669
IR	GB	10	16160001	16170000	0.195498	123	1.82187	0.0684755
IR	GB	10	16170001	16180000	0.119223	78	0.467215	0.640346
IR	GB	10	16180001	16190000	0.0570378	85	-0.637215	0.523985
IR	GB	10	16190001	16200000	0.113728	41	0.369616	0.711669
IR	GB	10	16200001	16210000	0.107932	74	0.266668	0.789725
IR	GB	10	16210001	16220000	0.0882056	97	-0.0836683	0.93332
IR	GB	10	16220001	16230000	0.144118	98	0.909341	0.36317
IR	GB	10	16230001	16240000	0.0896604	87	-0.0578313	0.953883
IR	GB	10	16240001	16250000	0.112301	122	0.344269	0.730644
IR	GB	10	16250001	16260000	0.107798	89	0.264296	0.791552
IR	GB	10	16260001	16270000	0.122371	28	0.523114	0.600895
IR	GB	10	16270001	16280000	0.0953978	82	0.0440665	0.964851
IR	GB	10	16280001	16290000	0.0824039	98	-0.186708	0.85189
IR	GB	10	16290001	16300000	0.117077	94	0.42909	0.667858
IR	GB	10	16300001	16310000	0.0740379	98	-0.33529	0.737406
IR	GB	10	16310001	16320000	0.0953953	95	0.0440221	0.964887
IR	GB	10	16320001	16330000	0.124962	98	0.569142	0.56926
IR	GB	10	16330001	16340000	0.110798	93	0.317584	0.7508
IR	GB	10	16340001	16350000	0.11784	121	0.442645	0.658022
IR	GB	10	16350001	16360000	0.0850929	120	-0.138951	0.889489
IR	GB	10	16360001	16370000	0.112951	84	0.355813	0.721981
IR	GB	10	16370001	16380000	0.0615828	82	-0.556494	0.577873
IR	GB	10	16380001	16390000	0.0584155	43	-0.612746	0.540044
IR	GB	10	16390001	16400000	0.0241369	10	-1.22154	0.221881
IR	GB	10	16400001	16410000	0.134777	34	0.743458	0.457204
IR	GB	10	16410001	16420000	0.0218054	21	-1.26295	0.206607
IR	GB	10	16420001	16430000	-0.0147306	17	-1.91184	0.0558973
IR	GB	10	16430001	16440000	0.0470714	60	-0.81422	0.415519
IR	GB	10	16440001	16450000	0.0321234	86	-1.0797	0.280276
IR	GB	10	16450001	16460000	0.0710096	93	-0.389073	0.697222
IR	GB	10	16460001	16470000	0.0606569	94	-0.572939	0.566686
IR	GB	10	16470001	16480000	0.0734739	103	-0.345307	0.729864
IR	GB	10	16480001	16490000	0.0670162	126	-0.459996	0.645519
IR	GB	10	16490001	16500000	0.0390084	86	-0.95742	0.338355
IR	GB	10	16500001	16510000	0.0872297	100	-0.101	0.91955
IR	GB	10	16510001	16520000	0.0704969	142	-0.398178	0.690499
IR	GB	10	16520001	16530000	0.168601	66	1.34418	0.17889
IR	GB	10	16530001	16540000	0.0942529	29	0.0237337	0.981065
IR	GB	10	16540001	16550000	0.126327	35	0.593383	0.552925
IR	GB	10	16550001	16560000	0.0725918	77	-0.360971	0.718121
IR	GB	10	16560001	16570000	0.117233	76	0.43186	0.665843
IR	GB	10	16570001	16580000	0.113116	37	0.358746	0.719785
IR	GB	10	16580001	16590000	0.161169	74	1.21218	0.225443
IR	GB	10	16590001	16600000	0.13073	57	0.67158	0.501851
IR	GB	10	16600001	16610000	0.0983121	114	0.0958262	0.923659
IR	GB	10	16610001	16620000	0.0876283	111	-0.0939205	0.925172
IR	GB	10	16620001	16630000	0.0891859	68	-0.0662573	0.947173
IR	GB	10	16630001	16640000	0.071042	66	-0.388497	0.697648
IR	GB	10	16640001	16650000	0.111573	112	0.331341	0.740387
IR	GB	10	16650001	16660000	0.117804	98	0.442003	0.658487
IR	GB	10	16660001	16670000	0.119752	87	0.476605	0.633643
IR	GB	10	16670001	16680000	0.106606	78	0.243133	0.807903
IR	GB	10	16680001	16690000	0.146484	100	0.95137	0.341417
IR	GB	10	16690001	16700000	0.0799608	83	-0.230097	0.818016
IR	GB	10	16700001	16710000	0.0471175	73	-0.813402	0.415988
IR	GB	10	16710001	16720000	0.069406	91	-0.417552	0.676274
IR	GB	10	16720001	16730000	0.0904202	100	-0.0443354	0.964637
IR	GB	10	16730001	16740000	0.0552653	90	-0.668694	0.503691
IR	GB	10	16740001	16750000	0.121788	87	0.512756	0.608122
IR	GB	10	16750001	16760000	0.104237	115	0.201055	0.840656
IR	GB	10	16760001	16770000	0.112893	82	0.354779	0.722755
IR	GB	10	16770001	16780000	0.102498	90	0.170174	0.864874
IR	GB	10	16780001	16790000	0.126921	99	0.603927	0.545892
IR	GB	10	16790001	16800000	0.056952	93	-0.638738	0.522993
IR	GB	10	16800001	16810000	0.106539	97	0.241944	0.808824
IR	GB	10	16810001	16820000	0.087286	123	-0.100001	0.920344
IR	GB	10	16820001	16830000	0.150094	101	1.01549	0.309874
IR	GB	10	16830001	16840000	0.139515	96	0.82759	0.407903
IR	GB	10	16840001	16850000	0.105303	101	0.219994	0.825876
IR	GB	10	16850001	16860000	0.143388	89	0.896391	0.370044
IR	GB	10	16860001	16870000	0.0821483	106	-0.191247	0.848332
IR	GB	10	16870001	16880000	0.106017	103	0.232659	0.816026
IR	GB	10	16880001	16890000	0.0820935	59	-0.192221	0.847569
IR	GB	10	16890001	16900000	0.140679	107	0.848271	0.396287
IR	GB	10	16900001	16910000	0.121562	92	0.508749	0.610928
IR	GB	10	16910001	16920000	0.0680326	111	-0.441945	0.658529
IR	GB	10	16920001	16930000	0.0719389	77	-0.372568	0.70947
IR	GB	10	16930001	16940000	0.0663979	81	-0.470977	0.637657
IR	GB	10	16940001	16950000	0.0493358	102	-0.774003	0.438929
IR	GB	10	16950001	16960000	0.141183	126	0.857213	0.391327
IR	GB	10	16960001	16970000	0.0773351	95	-0.27673	0.781988
IR	GB	10	16970001	16980000	0.096932	74	0.0713145	0.943147
IR	GB	10	16980001	16990000	0.0947406	64	0.0323947	0.974157
IR	GB	10	16990001	17000000	0.18589	125	1.65122	0.0986935
IR	GB	10	17000001	17010000	0.142641	96	0.883116	0.377173
IR	GB	10	17010001	17020000	0.0615343	87	-0.557356	0.577284
IR	GB	10	17020001	17030000	0.0997688	107	0.121697	0.903139
IR	GB	10	17030001	17040000	0.0375066	103	-0.984093	0.32507
IR	GB	10	17040001	17050000	0.0424054	96	-0.89709	0.369671
IR	GB	10	17050001	17060000	0.0608019	55	-0.570363	0.568432
IR	GB	10	17060001	17070000	0.0460369	94	-0.832594	0.405074
IR	GB	10	17070001	17080000	0.118667	79	0.457325	0.647438
IR	GB	10	17080001	17090000	0.0572618	85	-0.633236	0.526579
IR	GB	10	17090001	17100000	0.0468747	49	-0.817714	0.413521
IR	GB	10	17100001	17110000	0.0237712	86	-1.22804	0.219434
IR	GB	10	17110001	17120000	0.065848	88	-0.480744	0.630698
IR	GB	10	17120001	17130000	0.0548459	83	-0.676143	0.49895
IR	GB	10	17130001	17140000	0.0625552	77	-0.539225	0.589732
IR	GB	10	17140001	17150000	0.0380925	87	-0.973687	0.330212
IR	GB	10	17150001	17160000	0.0611864	108	-0.563534	0.573071
IR	GB	10	17160001	17170000	0.0885092	79	-0.0782763	0.937608
IR	GB	10	17170001	17180000	0.0814162	104	-0.204249	0.838159
IR	GB	10	17180001	17190000	0.0705176	62	-0.39781	0.69077
IR	GB	10	17190001	17200000	0.0358578	54	-1.01338	0.310881
IR	GB	10	17200001	17210000	0.117529	81	0.437129	0.662018
IR	GB	10	17210001	17220000	0.0606353	85	-0.573322	0.566427
IR	GB	10	17220001	17230000	0.0732201	50	-0.349813	0.726479
IR	GB	10	17230001	17240000	0.0465923	87	-0.822728	0.410662
IR	GB	10	17240001	17250000	0.0554412	52	-0.66557	0.505686
IR	GB	10	17250001	17260000	0.0326641	96	-1.0701	0.284576
IR	GB	10	17260001	17270000	0.0412343	87	-0.917887	0.358678
IR	GB	10	17270001	17280000	0.0513711	97	-0.737856	0.460602
IR	GB	10	17280001	17290000	0.109995	97	0.303314	0.761651
IR	GB	10	17290001	17300000	0.056311	58	-0.650123	0.515613
IR	GB	10	17300001	17310000	0.0724296	98	-0.363853	0.715968
IR	GB	10	17310001	17320000	0.0663794	85	-0.471305	0.637423
IR	GB	10	17320001	17330000	0.0731361	69	-0.351306	0.725359
IR	GB	10	17330001	17340000	0.0889808	85	-0.0698999	0.944273
IR	GB	10	17340001	17350000	0.0834809	81	-0.167579	0.866914
IR	GB	10	17350001	17360000	0.0944313	66	0.0269023	0.978538
IR	GB	10	17360001	17370000	0.0954886	2	0.0456788	0.963566
IR	GB	10	17370001	17380000	0.0936628	84	0.0132526	0.989426
IR	GB	10	17380001	17390000	0.102314	64	0.166892	0.867455
IR	GB	10	17390001	17400000	0.135502	86	0.756325	0.449454
IR	GB	10	17400001	17410000	0.147968	97	0.977728	0.328209
IR	GB	10	17410001	17420000	0.0335385	89	-1.05457	0.291623
IR	GB	10	17420001	17430000	0.0266511	87	-1.17689	0.23924
IR	GB	10	17430001	17440000	0.0337528	104	-1.05076	0.293368
IR	GB	10	17440001	17450000	0.0316909	72	-1.08738	0.276869
IR	GB	10	17450001	17460000	0.0268295	82	-1.17372	0.240507
IR	GB	10	17460001	17470000	0.0321977	64	-1.07838	0.280865
IR	GB	10	17470001	17480000	0.0716122	31	-0.37837	0.705156
IR	GB	10	17480001	17490000	0.0682357	67	-0.438338	0.661141
IR	GB	10	17490001	17500000	0.0262	85	-1.1849	0.236057
IR	GB	10	17500001	17510000	0.0874628	101	-0.0968602	0.922837
IR	GB	10	17510001	17520000	0.0495262	76	-0.770622	0.440931
IR	GB	10	17520001	17530000	0.0388044	94	-0.961043	0.33653
IR	GB	10	17530001	17540000	0.0523036	83	-0.721294	0.470728
IR	GB	10	17540001	17550000	0.0951998	53	0.0405501	0.967655
IR	GB	10	17550001	17560000	0.0385381	77	-0.965772	0.334158
IR	GB	10	17560001	17570000	0.0589093	71	-0.603977	0.545859
IR	GB	10	17570001	17580000	0.181636	58	1.57567	0.115103
IR	GB	10	17580001	17590000	0.153628	40	1.07825	0.280923
IR	GB	10	17590001	17600000	0.150982	26	1.03126	0.30242
IR	GB	10	17600001	17610000	0.303351	21	3.73736	0.000185964
IR	GB	10	17610001	17620000	0.0800811	31	-0.227961	0.819676
IR	GB	10	17620001	17630000	0.203056	48	1.95609	0.0504543
IR	GB	10	17630001	17640000	0.184764	125	1.63123	0.102843
IR	GB	10	17640001	17650000	0.133763	104	0.725448	0.468177
IR	GB	10	17650001	17660000	0.192667	96	1.77158	0.0764638
IR	GB	10	17660001	17670000	0.21235	83	2.12116	0.0339084
IR	GB	10	17670001	17680000	0.145059	61	0.926056	0.354417
IR	GB	10	17680001	17690000	0.227797	93	2.39551	0.0165974
IR	GB	10	17690001	17700000	0.298791	97	3.65637	0.00025581
IR	GB	10	17700001	17710000	0.283407	53	3.38314	0.00071662
IR	GB	10	17710001	17720000	0.299287	52	3.66519	0.000247156
IR	GB	10	17720001	17730000	0.167957	74	1.33274	0.182617
IR	GB	10	17730001	17740000	0.111758	81	0.334628	0.737906
IR	GB	10	17740001	17750000	0.227583	123	2.39171	0.0167702
IR	GB	10	17750001	17760000	0.209207	52	2.06535	0.03889
IR	GB	10	17780001	17790000	0.114056	97	0.375433	0.707339
IR	GB	10	17790001	17800000	0.103726	93	0.191982	0.847756
IR	GB	10	17800001	17810000	0.117325	76	0.433505	0.664648
IR	GB	10	17810001	17820000	0.150525	94	1.02314	0.306242
IR	GB	10	17820001	17830000	0.0784891	66	-0.256235	0.797769
IR	GB	10	17830001	17840000	0.145762	90	0.938548	0.347963
IR	GB	10	17840001	17850000	0.0794083	103	-0.23991	0.8104
IR	GB	10	17850001	17860000	0.154475	75	1.09329	0.274265
IR	GB	10	17860001	17870000	0.189511	101	1.71553	0.0862474
IR	GB	10	17870001	17880000	0.172765	66	1.41813	0.156152
IR	GB	10	17880001	17890000	0.0939873	109	0.0190167	0.984828
IR	GB	10	17890001	17900000	0.161415	94	1.21654	0.22378
IR	GB	10	17900001	17910000	0.133587	65	0.722309	0.470105
IR	GB	10	17910001	17920000	0.199513	63	1.89317	0.0583347
IR	GB	10	17920001	17930000	0.169792	76	1.36532	0.172152
IR	GB	10	17930001	17940000	0.155124	76	1.10481	0.269242
IR	GB	10	17940001	17950000	0.171531	66	1.3962	0.162653
IR	GB	10	17950001	17960000	0.123486	80	0.54291	0.587191
IR	GB	10	17960001	17970000	0.088166	82	-0.0843705	0.932762
IR	GB	10	17970001	17980000	0.201138	79	1.92203	0.0546016
IR	GB	10	17980001	17990000	0.128334	72	0.629027	0.529331
IR	GB	10	17990001	18000000	0.0389026	69	-0.959299	0.337408
IR	GB	10	18000001	18010000	0.0449342	70	-0.852178	0.394115
IR	GB	10	18010001	18020000	0.0823557	44	-0.187563	0.851219
IR	GB	10	18020001	18030000	0.173596	42	1.43289	0.15189
IR	GB	10	18030001	18040000	0.180694	46	1.55894	0.11901
IR	GB	10	18040001	18050000	0.0179177	30	-1.332	0.182862
IR	GB	10	18050001	18060000	0.099142	33	0.110565	0.911961
IR	GB	10	19190001	19200000	-0.00294425	1	-1.70251	0.0886602
IR	GB	10	19200001	19210000	0.0579919	14	-0.620269	0.535081
IR	GB	10	19210001	19220000	0.0549806	39	-0.67375	0.50047
IR	GB	10	19220001	19230000	0.0418585	92	-0.906802	0.364512
IR	GB	10	19230001	19240000	0.0316151	95	-1.08873	0.276275
IR	GB	10	19240001	19250000	0.0419152	58	-0.905795	0.365045
IR	GB	10	19250001	19260000	0.0351169	11	-1.02653	0.30464
IR	GB	10	19260001	19270000	0.0555956	59	-0.662828	0.507441
IR	GB	10	19270001	19280000	0.0219931	58	-1.25962	0.207808
IR	GB	10	19280001	19290000	0.0761136	111	-0.298424	0.76538
IR	GB	10	19290001	19300000	0.0549965	81	-0.673469	0.500649
IR	GB	10	19300001	19310000	0.0810994	81	-0.209876	0.833764
IR	GB	10	19310001	19320000	0.0863267	99	-0.117037	0.906831
IR	GB	10	19320001	19330000	0.102315	110	0.166923	0.867431
IR	GB	10	19330001	19340000	0.064018	80	-0.513245	0.60778
IR	GB	10	19340001	19350000	0.0710719	73	-0.387965	0.698042
IR	GB	10	19350001	19360000	0.0304477	89	-1.10946	0.267231
IR	GB	10	19360001	19370000	0.0293912	80	-1.12822	0.259225
IR	GB	10	19370001	19380000	0.0419636	64	-0.904936	0.365499
IR	GB	10	19380001	19390000	0.0464696	86	-0.824909	0.409424
IR	GB	10	19390001	19400000	0.0642962	99	-0.508305	0.61124
IR	GB	10	19400001	19410000	0.0969752	93	0.0720821	0.942537
IR	GB	10	19410001	19420000	0.0868355	107	-0.108002	0.913994
IR	GB	10	19420001	19430000	0.0562752	134	-0.650758	0.515203
IR	GB	10	19430001	19440000	0.0819946	133	-0.193977	0.846194
IR	GB	10	19440001	19450000	0.0597694	147	-0.588701	0.556062
IR	GB	10	19450001	19460000	0.0796997	118	-0.234735	0.814414
IR	GB	10	19460001	19470000	0.0712124	105	-0.38547	0.699889
IR	GB	10	19470001	19480000	0.0341485	95	-1.04373	0.296609
IR	GB	10	19480001	19490000	0.0735178	85	-0.344527	0.73045
IR	GB	10	19490001	19500000	0.0331054	99	-1.06226	0.288119
IR	GB	10	19500001	19510000	0.124146	43	0.554648	0.579135
IR	GB	10	19510001	19520000	0.061338	53	-0.560842	0.574905
IR	GB	10	19520001	19530000	0.0512137	62	-0.740651	0.458905
IR	GB	10	19530001	19540000	0.0329546	43	-1.06494	0.286904
IR	GB	10	19540001	19550000	0.104063	15	0.197955	0.84308
IR	GB	10	19550001	19560000	0.0409151	42	-0.923557	0.355717
IR	GB	10	19560001	19570000	0.0822562	91	-0.189331	0.849833
IR	GB	10	19570001	19580000	0.0811425	124	-0.209111	0.834362
IR	GB	10	19580001	19590000	0.0742921	87	-0.330775	0.740815
IR	GB	10	19590001	19600000	0.0759588	86	-0.301174	0.763282
IR	GB	10	19600001	19610000	0.0266071	83	-1.17767	0.238928
IR	GB	10	19610001	19620000	0.0808236	105	-0.214774	0.829944
IR	GB	10	19620001	19630000	0.0460414	83	-0.832512	0.40512
IR	GB	10	19630001	19640000	0.0852579	104	-0.13602	0.891805
IR	GB	10	19640001	19650000	0.0701233	115	-0.404814	0.685614
IR	GB	10	19650001	19660000	0.0534108	74	-0.701632	0.482909
IR	GB	10	19660001	19670000	0.0559967	115	-0.655705	0.512014
IR	GB	10	19670001	19680000	0.0891067	101	-0.0676637	0.946053
IR	GB	10	19680001	19690000	0.0477829	111	-0.801584	0.422794
IR	GB	10	19690001	19700000	0.0697192	88	-0.41199	0.680347
IR	GB	10	19700001	19710000	0.111913	18	0.33738	0.73583
IR	GB	10	19710001	19720000	0.0876392	7	-0.0937273	0.925326
IR	GB	10	19720001	19730000	0.0337304	36	-1.05116	0.293186
IR	GB	10	19730001	19740000	0.0633288	120	-0.525486	0.599246
IR	GB	10	19740001	19750000	0.079721	128	-0.234355	0.814709
IR	GB	10	19750001	19760000	0.0872789	148	-0.100127	0.920243
IR	GB	10	19760001	19770000	0.0604802	160	-0.576076	0.564564
IR	GB	10	19770001	19780000	0.0471547	141	-0.812741	0.416366
IR	GB	10	19780001	19790000	0.0945372	152	0.0287831	0.977038
IR	GB	10	19790001	19800000	0.123551	113	0.54407	0.586394
IR	GB	10	19800001	19810000	0.105463	141	0.222834	0.823665
IR	GB	10	19810001	19820000	0.0838814	136	-0.160467	0.872513
IR	GB	10	19820001	19830000	0.123917	135	0.550565	0.581932
IR	GB	10	19830001	19840000	0.0840734	141	-0.157057	0.8752
IR	GB	10	19840001	19850000	0.0623712	150	-0.542493	0.587479
IR	GB	10	19850001	19860000	0.0641292	113	-0.51127	0.609162
IR	GB	10	19860001	19870000	0.0303335	87	-1.11149	0.266358
IR	GB	10	19870001	19880000	0.028811	75	-1.13853	0.2549
IR	GB	10	19880001	19890000	0.0952981	83	0.0422958	0.966263
IR	GB	10	19890001	19900000	0.0663679	90	-0.47151	0.637276
IR	GB	10	19900001	19910000	0.0336893	82	-1.05189	0.29285
IR	GB	10	19910001	19920000	0.0334185	63	-1.0567	0.290649
IR	GB	10	19920001	19930000	0.0308203	37	-1.10284	0.270096
IR	GB	10	19930001	19940000	0.026771	37	-1.17476	0.240091
IR	GB	10	19940001	19950000	0.0367608	17	-0.997338	0.318601
IR	GB	10	19950001	19960000	0.0260958	33	-1.18675	0.235326
IR	GB	10	19960001	19970000	0.0163281	29	-1.36023	0.173758
IR	GB	10	19970001	19980000	0.0256826	31	-1.19409	0.232443
IR	GB	10	19980001	19990000	0.0348286	38	-1.03165	0.302234
IR	GB	10	19990001	20000000	0.0766246	51	-0.289348	0.772315
IR	GB	10	20000001	20010000	0.0365191	93	-1.00163	0.316522
IR	GB	10	20010001	20020000	0.0782723	29	-0.260085	0.794798
IR	GB	10	20020001	20030000	0.0290173	109	-1.13486	0.256432
IR	GB	10	20030001	20040000	0.0621827	115	-0.545841	0.585175
IR	GB	10	20040001	20050000	0.0828513	133	-0.178762	0.858125
IR	GB	10	20050001	20060000	0.102959	133	0.178354	0.858445
IR	GB	10	20060001	20070000	0.126825	139	0.602216	0.54703
IR	GB	10	20070001	20080000	0.120556	130	0.490876	0.623514
IR	GB	10	20080001	20090000	0.0732346	121	-0.349556	0.726672
IR	GB	10	20090001	20100000	0.0956951	140	0.0493468	0.960643
IR	GB	10	20100001	20110000	0.0785232	119	-0.255629	0.798238
IR	GB	10	20110001	20120000	0.0365055	77	-1.00187	0.316406
IR	GB	10	20120001	20130000	0.106792	53	0.246428	0.805351
IR	GB	10	20130001	20140000	0.0557988	106	-0.659219	0.509755
IR	GB	10	20140001	20150000	0.0568661	113	-0.640263	0.522001
IR	GB	10	20150001	20160000	0.121719	120	0.511539	0.608974
IR	GB	10	20160001	20170000	0.0419291	110	-0.905549	0.365175
IR	GB	10	20170001	20180000	0.0518719	120	-0.728962	0.466025
IR	GB	10	20180001	20190000	0.0550584	110	-0.672369	0.501349
IR	GB	10	20190001	20200000	0.0794827	89	-0.238588	0.811425
IR	GB	10	20200001	20210000	0.0321779	39	-1.07873	0.280707
IR	GB	10	20210001	20220000	0.133954	23	0.728839	0.4661
IR	GB	10	20220001	20230000	0.110082	63	0.304854	0.760477
IR	GB	10	20230001	20240000	0.101326	53	0.149361	0.881269
IR	GB	10	20240001	20250000	0.106257	12	0.236924	0.812716
IR	GB	10	20250001	20260000	0.103028	10	0.179589	0.857475
IR	GB	10	20260001	20270000	0.133648	14	0.723403	0.469433
IR	GB	10	20270001	20280000	0.146142	9	0.945297	0.344507
IR	GB	10	20280001	20290000	0.0987821	8	0.104173	0.917032
IR	GB	10	20310001	20320000	0.0767328	13	-0.287427	0.773786
IR	GB	10	20320001	20330000	0.120054	14	0.481962	0.629833
IR	GB	10	20330001	20340000	0.130634	9	0.669864	0.502945
IR	GB	10	20340001	20350000	0.111235	12	0.325332	0.74493
IR	GB	10	20350001	20360000	0.0999981	6	0.12577	0.899914
IR	GB	10	20360001	20370000	0.0852659	11	-0.135878	0.891918
IR	GB	10	20370001	20380000	0.0473282	9	-0.809659	0.418136
IR	GB	10	20380001	20390000	0.0876895	10	-0.0928332	0.926036
IR	GB	10	20390001	20400000	0.137809	8	0.7973	0.425277
IR	GB	10	20400001	20410000	0.0611894	8	-0.56348	0.573108
IR	GB	10	20410001	20420000	0.0637939	7	-0.517224	0.605
IR	GB	10	20420001	20430000	0.106343	18	0.238452	0.81153
IR	GB	10	20430001	20440000	0.0789053	10	-0.248842	0.803483
IR	GB	10	20440001	20450000	0.0722417	8	-0.36719	0.713477
IR	GB	10	20450001	20460000	0.104981	12	0.21427	0.830336
IR	GB	10	20460001	20470000	0.07374	16	-0.34058	0.73342
IR	GB	10	20470001	20480000	0.0988232	11	0.104903	0.916453
IR	GB	11	100001	110000	0.0081215	1	-1.50598	0.132073
IR	GB	11	110001	120000	0.0281983	6	-1.14941	0.250387
IR	GB	11	120001	130000	0.0956085	5	0.0478085	0.961869
IR	GB	11	130001	140000	0.0482857	17	-0.792653	0.42798
IR	GB	11	140001	150000	0.0853286	10	-0.134764	0.892798
IR	GB	11	150001	160000	0.0231607	12	-1.23888	0.215391
IR	GB	11	160001	170000	0.019103	21	-1.31094	0.189877
IR	GB	11	170001	180000	0.066083	24	-0.47657	0.633668
IR	GB	11	180001	190000	0.0259722	27	-1.18895	0.234461
IR	GB	11	190001	200000	-0.00490305	25	-1.7373	0.0823348
IR	GB	11	200001	210000	0.105358	19	0.220962	0.825122
IR	GB	11	210001	220000	0.0346727	32	-1.03442	0.300938
IR	GB	11	220001	230000	0.126953	37	0.604498	0.545512
IR	GB	11	230001	240000	0.04113	33	-0.91974	0.357708
IR	GB	11	240001	250000	0.0383535	22	-0.969051	0.33252
IR	GB	11	250001	260000	0.0341907	30	-1.04298	0.296956
IR	GB	11	260001	270000	0.0922011	23	-0.0127079	0.989861
IR	GB	11	270001	280000	0.0336292	28	-1.05296	0.292361
IR	GB	11	280001	290000	0.0907589	35	-0.0383203	0.969432
IR	GB	11	290001	300000	0.0201996	33	-1.29147	0.196542
IR	GB	11	300001	310000	0.0416268	23	-0.910916	0.362339
IR	GB	11	310001	320000	0.134463	28	0.73787	0.460593
IR	GB	11	320001	330000	0.0405849	36	-0.929422	0.35267
IR	GB	11	330001	340000	0.0665669	34	-0.467975	0.639802
IR	GB	11	340001	350000	0.0345174	40	-1.03718	0.299651
IR	GB	11	350001	360000	0.0640874	32	-0.512012	0.608642
IR	GB	11	360001	370000	0.144804	54	0.921523	0.356777
IR	GB	11	370001	380000	0.132874	32	0.709658	0.477917
IR	GB	11	380001	390000	0.0511595	50	-0.741615	0.458321
IR	GB	11	390001	400000	0.0484908	43	-0.78901	0.430106
IR	GB	11	400001	410000	0.0559561	41	-0.656426	0.51155
IR	GB	11	410001	420000	0.0776647	48	-0.270876	0.786486
IR	GB	11	420001	430000	0.051629	46	-0.733276	0.46339
IR	GB	11	430001	440000	0.0919696	45	-0.016819	0.986581
IR	GB	11	440001	450000	0.182413	43	1.58948	0.111953
IR	GB	11	450001	460000	0.143756	45	0.902918	0.36657
IR	GB	11	460001	470000	0.126376	66	0.594241	0.552351
IR	GB	11	470001	480000	0.0776325	26	-0.271449	0.786046
IR	GB	11	480001	490000	0.0971866	32	0.0758368	0.939549
IR	GB	11	490001	500000	0.154709	39	1.09745	0.272445
IR	GB	11	500001	510000	0.111237	44	0.325378	0.744895
IR	GB	11	510001	520000	0.0958727	53	0.052501	0.958129
IR	GB	11	520001	530000	0.0901233	37	-0.0496099	0.960433
IR	GB	11	530001	540000	0.116614	47	0.42088	0.673843
IR	GB	11	540001	550000	0.120552	51	0.490811	0.62356
IR	GB	11	550001	560000	0.0940404	68	0.0199596	0.984076
IR	GB	11	560001	570000	0.111069	48	0.32239	0.747157
IR	GB	11	570001	580000	0.110502	39	0.312314	0.754802
IR	GB	11	580001	590000	0.0552733	56	-0.668553	0.503781
IR	GB	11	590001	600000	0.0931543	50	0.0042218	0.996631
IR	GB	11	600001	610000	0.0689741	60	-0.425223	0.670674
IR	GB	11	610001	620000	0.0842563	55	-0.153808	0.877761
IR	GB	11	620001	630000	0.0689936	44	-0.424877	0.670926
IR	GB	11	630001	640000	0.115846	61	0.407223	0.683844
IR	GB	11	640001	650000	0.10535	45	0.220815	0.825237
IR	GB	11	650001	660000	0.0997514	37	0.121387	0.903384
IR	GB	11	660001	670000	0.082315	54	-0.188285	0.850653
IR	GB	11	670001	680000	0.102837	45	0.176191	0.860144
IR	GB	11	680001	690000	0.0552581	4	-0.668821	0.503609
IR	GB	11	690001	700000	0.3127	9	3.9034	9.48489e-05
IR	GB	11	700001	710000	0.0334782	21	-1.05564	0.291134
IR	GB	11	710001	720000	0.044689	32	-0.856531	0.391704
IR	GB	11	720001	730000	0.0537882	37	-0.694928	0.4871
IR	GB	11	730001	740000	0.0288439	44	-1.13794	0.255144
IR	GB	11	740001	750000	0.0730291	27	-0.353206	0.723934
IR	GB	11	750001	760000	0.0531813	17	-0.705707	0.48037
IR	GB	11	760001	770000	0.129841	22	0.655789	0.51196
IR	GB	11	770001	780000	0.0760431	47	-0.299676	0.764424
IR	GB	11	780001	790000	0.127076	18	0.606676	0.544066
IR	GB	11	790001	800000	0.15919	34	1.17703	0.239184
IR	GB	11	800001	810000	0.0921229	59	-0.0140956	0.988754
IR	GB	11	810001	820000	0.0160533	36	-1.36511	0.172219
IR	GB	11	820001	830000	0.0245488	55	-1.21423	0.224662
IR	GB	11	830001	840000	0.0704901	56	-0.398299	0.69041
IR	GB	11	840001	850000	0.0837044	59	-0.16361	0.870038
IR	GB	11	850001	860000	0.0676117	57	-0.449421	0.653128
IR	GB	11	860001	870000	0.0407312	49	-0.926822	0.354019
IR	GB	11	870001	880000	0.0364107	30	-1.00356	0.315592
IR	GB	11	880001	890000	0.116994	6	0.427629	0.668921
IR	GB	11	890001	900000	0.0699314	47	-0.408221	0.683112
IR	GB	11	900001	910000	0.0420041	41	-0.904217	0.36588
IR	GB	11	910001	920000	0.115032	45	0.39277	0.694489
IR	GB	11	920001	930000	0.0599851	49	-0.58487	0.558635
IR	GB	11	930001	940000	0.0760345	52	-0.299829	0.764308
IR	GB	11	940001	950000	0.156925	43	1.13679	0.255624
IR	GB	11	950001	960000	0.0570282	62	-0.637384	0.523874
IR	GB	11	960001	970000	0.028602	62	-1.14224	0.253354
IR	GB	11	970001	980000	0.0417246	83	-0.90918	0.363255
IR	GB	11	980001	990000	0.0599213	64	-0.586003	0.557873
IR	GB	11	990001	1000000	0.0672498	53	-0.455848	0.648499
IR	GB	11	1000001	1010000	0.0768284	45	-0.285729	0.775086
IR	GB	11	1010001	1020000	0.147432	66	0.968212	0.332938
IR	GB	11	1020001	1030000	0.146804	55	0.95705	0.338542
IR	GB	11	1030001	1040000	0.05839	54	-0.613199	0.539745
IR	GB	11	1040001	1050000	0.0765221	57	-0.291169	0.770922
IR	GB	11	1050001	1060000	0.0507623	63	-0.748669	0.454057
IR	GB	11	1060001	1070000	0.0505842	39	-0.751832	0.452152
IR	GB	11	1070001	1080000	0.111146	61	0.323753	0.746125
IR	GB	11	1080001	1090000	0.033703	53	-1.05164	0.292963
IR	GB	11	1090001	1100000	0.0804128	59	-0.22207	0.82426
IR	GB	11	1100001	1110000	0.0735832	62	-0.343365	0.731324
IR	GB	11	1110001	1120000	0.0691876	66	-0.421432	0.673439
IR	GB	11	1120001	1130000	0.0833959	74	-0.169088	0.865727
IR	GB	11	1130001	1140000	0.0568392	69	-0.640742	0.521691
IR	GB	11	1140001	1150000	0.0981987	54	0.0938113	0.925259
IR	GB	11	1150001	1160000	0.0714844	62	-0.380639	0.703471
IR	GB	11	1160001	1170000	0.0692363	57	-0.420567	0.674071
IR	GB	11	1170001	1180000	0.0334648	69	-1.05588	0.291025
IR	GB	11	1180001	1190000	0.0606385	78	-0.573266	0.566465
IR	GB	11	1190001	1200000	0.0805905	60	-0.218914	0.826717
IR	GB	11	1200001	1210000	0.0611933	88	-0.563412	0.573155
IR	GB	11	1210001	1220000	0.0493009	66	-0.774623	0.438562
IR	GB	11	1220001	1230000	0.0231809	39	-1.23852	0.215523
IR	GB	11	1230001	1240000	0.0856424	43	-0.129191	0.897206
IR	GB	11	1240001	1250000	0.0299427	6	-1.11843	0.263384
IR	GB	11	1250001	1260000	0.175986	18	1.47533	0.140124
IR	GB	11	1260001	1270000	0.0728955	67	-0.355578	0.722156
IR	GB	11	1270001	1280000	0.0558613	60	-0.65811	0.510467
IR	GB	11	1280001	1290000	0.0242128	40	-1.22019	0.222391
IR	GB	11	1290001	1300000	0.0695911	20	-0.414264	0.67868
IR	GB	11	1300001	1310000	0.0581477	44	-0.617502	0.536904
IR	GB	11	1310001	1320000	0.0401095	13	-0.937864	0.348314
IR	GB	11	1320001	1330000	0.0908413	8	-0.0368566	0.970599
IR	GB	11	1330001	1340000	0.111694	48	0.333488	0.738766
IR	GB	11	1340001	1350000	0.101085	85	0.145069	0.884656
IR	GB	11	1350001	1360000	0.0762342	62	-0.296282	0.767015
IR	GB	11	1360001	1370000	0.0661264	109	-0.4758	0.634217
IR	GB	11	1370001	1380000	0.0512209	73	-0.740523	0.458983
IR	GB	11	1380001	1390000	0.048879	67	-0.782117	0.434146
IR	GB	11	1390001	1400000	0.0476936	65	-0.803169	0.421877
IR	GB	11	1400001	1410000	0.0404889	74	-0.931126	0.351788
IR	GB	11	1410001	1420000	0.0269776	56	-1.17109	0.241562
IR	GB	11	1420001	1430000	0.0479588	78	-0.798459	0.424604
IR	GB	11	1430001	1440000	0.0298994	76	-1.1192	0.263056
IR	GB	11	1440001	1450000	0.0399655	67	-0.940421	0.347001
IR	GB	11	1450001	1460000	0.0497753	84	-0.766198	0.443558
IR	GB	11	1460001	1470000	0.0374958	75	-0.984285	0.324975
IR	GB	11	1470001	1480000	0.0502209	92	-0.758285	0.448281
IR	GB	11	1480001	1490000	0.0391161	75	-0.955508	0.339321
IR	GB	11	1490001	1500000	0.077432	80	-0.275009	0.783309
IR	GB	11	1500001	1510000	0.0737411	56	-0.34056	0.733435
IR	GB	11	1510001	1520000	0.0273513	80	-1.16445	0.24424
IR	GB	11	1520001	1530000	0.0657208	82	-0.483003	0.629094
IR	GB	11	1530001	1540000	0.0406412	90	-0.928422	0.353189
IR	GB	11	1540001	1550000	0.0549393	86	-0.674484	0.500004
IR	GB	11	1550001	1560000	0.0362107	91	-1.00711	0.313883
IR	GB	11	1560001	1570000	0.0565345	73	-0.646153	0.51818
IR	GB	11	1570001	1580000	0.0176776	78	-1.33626	0.181465
IR	GB	11	1580001	1590000	0.0248242	72	-1.20933	0.226535
IR	GB	11	1590001	1600000	0.0609728	90	-0.567328	0.570491
IR	GB	11	1600001	1610000	0.0452537	76	-0.846502	0.397273
IR	GB	11	1610001	1620000	0.0500888	74	-0.76063	0.446878
IR	GB	11	1620001	1630000	0.0658434	81	-0.480825	0.630641
IR	GB	11	1630001	1640000	0.140807	107	0.850538	0.395026
IR	GB	11	1640001	1650000	0.0919648	72	-0.0169039	0.986513
IR	GB	11	1650001	1660000	0.0473198	85	-0.809809	0.41805
IR	GB	11	1660001	1670000	0.118302	88	0.450854	0.652095
IR	GB	11	1670001	1680000	0.0493629	54	-0.773523	0.439213
IR	GB	11	1680001	1690000	0.10989	73	0.301456	0.763067
IR	GB	11	1690001	1700000	0.0949757	71	0.0365707	0.970827
IR	GB	11	1700001	1710000	0.045895	83	-0.835113	0.403654
IR	GB	11	1710001	1720000	0.022925	64	-1.24307	0.213844
IR	GB	11	1720001	1730000	0.00522909	72	-1.55735	0.119388
IR	GB	11	1730001	1740000	0.0244321	70	-1.2163	0.223871
IR	GB	11	1740001	1750000	0.0183928	69	-1.32356	0.18565
IR	GB	11	1750001	1760000	0.0721207	76	-0.369339	0.711875
IR	GB	11	1760001	1770000	0.025614	81	-1.19531	0.231967
IR	GB	11	1770001	1780000	0.152731	95	1.06232	0.288092
IR	GB	11	1780001	1790000	0.0764071	60	-0.293211	0.769361
IR	GB	11	1790001	1800000	0.0297898	58	-1.12114	0.262226
IR	GB	11	1800001	1810000	0.033142	117	-1.06161	0.288413
IR	GB	11	1810001	1820000	0.082291	74	-0.188712	0.850318
IR	GB	11	1820001	1830000	0.0711436	68	-0.386693	0.698983
IR	GB	11	1830001	1840000	0.0902085	64	-0.0480957	0.96164
IR	GB	11	1840001	1850000	0.101251	96	0.14802	0.882327
IR	GB	11	1850001	1860000	0.141415	58	0.861338	0.389052
IR	GB	11	1860001	1870000	0.0971618	86	0.0753968	0.939899
IR	GB	11	1870001	1880000	0.0812491	62	-0.207217	0.835841
IR	GB	11	1880001	1890000	0.117078	72	0.429117	0.667838
IR	GB	11	1890001	1900000	0.0810784	78	-0.210248	0.833474
IR	GB	11	1900001	1910000	0.119958	58	0.480257	0.631045
IR	GB	11	1910001	1920000	0.0846591	50	-0.146655	0.883405
IR	GB	11	1920001	1930000	0.179955	13	1.54581	0.122149
IR	GB	11	1930001	1940000	0.126466	56	0.595843	0.55128
IR	GB	11	1940001	1950000	0.122298	48	0.521826	0.601791
IR	GB	11	1950001	1960000	0.0210543	43	-1.27629	0.201854
IR	GB	11	1960001	1970000	0.0513102	44	-0.738938	0.459944
IR	GB	11	1970001	1980000	0.0513926	52	-0.737474	0.460834
IR	GB	11	1980001	1990000	0.0576714	16	-0.625962	0.53134
IR	GB	11	1990001	2000000	0.15345	28	1.07509	0.282334
IR	GB	11	2000001	2010000	0.0315956	75	-1.08907	0.276122
IR	GB	11	2010001	2020000	0.0991051	74	0.109909	0.912482
IR	GB	11	2020001	2030000	0.0141078	34	-1.39966	0.161615
IR	GB	11	2030001	2040000	0.0856021	48	-0.129907	0.89664
IR	GB	11	2040001	2050000	0.140763	43	0.849758	0.39546
IR	GB	11	2050001	2060000	0.0694787	42	-0.416261	0.677219
IR	GB	11	2060001	2070000	0.0354122	54	-1.02129	0.307117
IR	GB	11	2070001	2080000	0.0796167	55	-0.236208	0.813271
IR	GB	11	2080001	2090000	0.0166221	29	-1.35501	0.175416
IR	GB	11	2090001	2100000	-0.00307966	27	-1.70491	0.0882107
IR	GB	11	2100001	2110000	0.0632168	56	-0.527474	0.597864
IR	GB	11	2110001	2120000	0.0463904	77	-0.826314	0.408626
IR	GB	11	2120001	2130000	0.0433388	29	-0.880511	0.378583
IR	GB	11	2130001	2140000	0.0154252	35	-1.37626	0.168741
IR	GB	11	2140001	2150000	0.0507855	36	-0.748257	0.454305
IR	GB	11	2150001	2160000	0.0444808	38	-0.860229	0.389663
IR	GB	11	2160001	2170000	0.0470043	19	-0.815412	0.414837
IR	GB	11	2170001	2180000	0.0718831	25	-0.373559	0.708732
IR	GB	11	2180001	2190000	0.0311409	5	-1.09715	0.272577
IR	GB	11	2190001	2200000	0.0861105	28	-0.120877	0.903789
IR	GB	11	2200001	2210000	0.0901784	19	-0.0486305	0.961214
IR	GB	11	2210001	2220000	0.175618	10	1.4688	0.141887
IR	GB	11	2220001	2230000	0.0222853	17	-1.25443	0.209687
IR	GB	11	2230001	2240000	0.104942	19	0.21358	0.830875
IR	GB	11	2240001	2250000	0.11884	40	0.460397	0.645231
IR	GB	11	2250001	2260000	0.0402967	18	-0.93454	0.350025
IR	GB	11	2260001	2270000	0.0686169	96	-0.431568	0.666055
IR	GB	11	2270001	2280000	0.0826623	48	-0.182119	0.85549
IR	GB	11	2280001	2290000	0.081453	33	-0.203595	0.83867
IR	GB	11	2290001	2300000	0.127518	29	0.614531	0.538864
IR	GB	11	2300001	2310000	0.123932	65	0.550842	0.581742
IR	GB	11	2310001	2320000	0.177548	12	1.50308	0.132819
IR	GB	11	2320001	2330000	0.0566868	21	-0.643448	0.519933
IR	GB	11	2330001	2340000	0.0905204	30	-0.042556	0.966055
IR	GB	11	2340001	2350000	0.0793831	48	-0.240357	0.810054
IR	GB	11	2350001	2360000	0.1584	35	1.16299	0.244833
IR	GB	11	2360001	2370000	0.0900561	16	-0.0508027	0.959483
IR	GB	11	2370001	2380000	0.0846053	14	-0.147611	0.88265
IR	GB	11	2380001	2390000	0.0648626	6	-0.498245	0.618312
IR	GB	11	2390001	2400000	0.101986	18	0.161069	0.872039
IR	GB	11	2400001	2410000	0.158036	31	1.15654	0.24746
IR	GB	11	2410001	2420000	0.194827	12	1.80995	0.0703035
IR	GB	11	2420001	2430000	0.217095	35	2.20543	0.0274236
IR	GB	11	2430001	2440000	0.237236	37	2.56313	0.0103732
IR	GB	11	2440001	2450000	0.174363	16	1.44651	0.148033
IR	GB	11	2450001	2460000	0.191445	10	1.74988	0.080139
IR	GB	11	2460001	2470000	0.165431	40	1.28787	0.197793
IR	GB	11	2470001	2480000	0.180076	58	1.54797	0.121629
IR	GB	11	2480001	2490000	0.11132	12	0.326857	0.743776
IR	GB	11	2490001	2500000	0.0452723	18	-0.846172	0.397457
IR	GB	11	2500001	2510000	0.0941942	37	0.0226915	0.981896
IR	GB	11	2510001	2520000	0.136523	42	0.774462	0.438658
IR	GB	11	2520001	2530000	0.0345042	36	-1.03742	0.299542
IR	GB	11	2530001	2540000	0.0749504	15	-0.319083	0.749663
IR	GB	11	2540001	2550000	0.119249	30	0.467665	0.640024
IR	GB	11	2550001	2560000	0.180859	46	1.56188	0.118317
IR	GB	11	2560001	2570000	0.0666668	15	-0.466201	0.641072
IR	GB	11	2570001	2580000	0.0625134	29	-0.539966	0.58922
IR	GB	11	2580001	2590000	0.0441022	28	-0.866953	0.385968
IR	GB	11	2590001	2600000	0.102752	35	0.174675	0.861335
IR	GB	11	2600001	2610000	0.203013	80	1.95533	0.0505442
IR	GB	11	2610001	2620000	0.239049	18	2.59533	0.00944994
IR	GB	11	2620001	2630000	0.191805	14	1.75627	0.0790417
IR	GB	11	2630001	2640000	0.140496	48	0.845029	0.398095
IR	GB	11	2640001	2650000	0.194848	54	1.81032	0.0702469
IR	GB	11	2650001	2660000	0.146077	37	0.944143	0.345097
IR	GB	11	2660001	2670000	0.165347	55	1.28638	0.19831
IR	GB	11	2670001	2680000	0.205931	47	2.00716	0.0447331
IR	GB	11	2680001	2690000	0.0770029	56	-0.28263	0.777461
IR	GB	11	2690001	2700000	0.300851	33	3.69296	0.000221656
IR	GB	11	2700001	2710000	0.264403	64	3.04563	0.00232195
IR	GB	11	2710001	2720000	0.376979	30	5.04501	4.53503e-07
IR	GB	11	2820001	2830000	0.173388	3	1.42919	0.152949
IR	GB	11	2830001	2840000	0.374886	10	5.00784	5.50438e-07
IR	GB	11	2840001	2850000	0.316782	44	3.97589	7.0116e-05
IR	GB	11	2850001	2860000	0.209587	38	2.0721	0.0382565
IR	GB	11	2860001	2870000	0.181411	78	1.57168	0.116024
IR	GB	11	2870001	2880000	0.213264	60	2.13739	0.0325662
IR	GB	11	2880001	2890000	0.21312	93	2.13484	0.0327744
IR	GB	11	2890001	2900000	0.157638	92	1.14946	0.250367
IR	GB	11	2900001	2910000	0.0669524	80	-0.461129	0.644706
IR	GB	11	2910001	2920000	0.161141	57	1.21168	0.225637
IR	GB	11	2920001	2930000	0.181286	79	1.56946	0.116542
IR	GB	11	2930001	2940000	0.184921	63	1.63401	0.102256
IR	GB	11	2940001	2950000	0.157543	63	1.14777	0.251063
IR	GB	11	2950001	2960000	0.219672	70	2.25121	0.0243725
IR	GB	11	2960001	2970000	0.213805	66	2.14699	0.0317937
IR	GB	11	2970001	2980000	0.246266	68	2.72351	0.00645919
IR	GB	11	2980001	2990000	0.0853836	79	-0.133788	0.893571
IR	GB	11	2990001	3000000	0.144903	65	0.923298	0.355852
IR	GB	11	3000001	3010000	0.177571	75	1.50348	0.132716
IR	GB	11	3010001	3020000	0.13436	58	0.736037	0.461708
IR	GB	11	3020001	3030000	0.140284	102	0.841259	0.400203
IR	GB	11	3030001	3040000	0.117232	108	0.43185	0.66585
IR	GB	11	3040001	3050000	0.0788102	65	-0.250532	0.802176
IR	GB	11	3050001	3060000	0.111842	77	0.336111	0.736787
IR	GB	11	3060001	3070000	0.116201	84	0.413533	0.679216
IR	GB	11	3070001	3080000	0.116403	45	0.41713	0.676583
IR	GB	11	3080001	3090000	0.131917	90	0.692652	0.488528
IR	GB	11	3090001	3100000	0.02367	78	-1.22983	0.21876
IR	GB	11	3100001	3110000	0.0629268	102	-0.532625	0.594293
IR	GB	11	3110001	3120000	0.0784709	66	-0.256559	0.797519
IR	GB	11	3120001	3130000	0.0566687	44	-0.643769	0.519725
IR	GB	11	3130001	3140000	0.0530271	94	-0.708445	0.478669
IR	GB	11	3140001	3150000	0.0399076	68	-0.94145	0.346474
IR	GB	11	3150001	3160000	0.030471	86	-1.10905	0.26741
IR	GB	11	3160001	3170000	0.0529125	60	-0.71048	0.477406
IR	GB	11	3170001	3180000	0.0420408	53	-0.903565	0.366226
IR	GB	11	3180001	3190000	0.0517742	99	-0.730697	0.464964
IR	GB	11	3190001	3200000	0.0756026	65	-0.307501	0.758462
IR	GB	11	3200001	3210000	0.0642965	59	-0.508299	0.611244
IR	GB	11	3210001	3220000	0.18314	72	1.60239	0.10907
IR	GB	11	3220001	3230000	0.132892	71	0.709963	0.477727
IR	GB	11	3230001	3240000	0.114371	87	0.381041	0.703173
IR	GB	11	3240001	3250000	0.0641473	79	-0.510948	0.609388
IR	GB	11	3250001	3260000	0.0997607	23	0.121553	0.903253
IR	GB	11	3260001	3270000	0.0932409	85	0.00575976	0.995404
IR	GB	11	3270001	3280000	0.179402	86	1.536	0.124539
IR	GB	11	3280001	3290000	0.10064	89	0.137167	0.890899
IR	GB	11	3290001	3300000	0.0835871	68	-0.165693	0.868398
IR	GB	11	3300001	3310000	0.097632	67	0.0837473	0.933257
IR	GB	11	3310001	3320000	0.0728973	58	-0.355546	0.72218
IR	GB	11	3320001	3330000	0.0584157	29	-0.612742	0.540047
IR	GB	11	3330001	3340000	0.108204	72	0.2715	0.786007
IR	GB	11	3340001	3350000	0.099892	32	0.123885	0.901406
IR	GB	11	3350001	3360000	0.10817	68	0.270905	0.786464
IR	GB	11	3360001	3370000	0.135452	20	0.755444	0.449982
IR	GB	11	3370001	3380000	0.0936155	15	0.012413	0.990096
IR	GB	11	3380001	3390000	0.168235	61	1.33766	0.181007
IR	GB	11	3390001	3400000	0.0501432	92	-0.759664	0.447455
IR	GB	11	3400001	3410000	0.0889476	69	-0.0704891	0.943804
IR	GB	11	3410001	3420000	0.131616	78	0.687313	0.491885
IR	GB	11	3420001	3430000	0.109919	58	0.301958	0.762684
IR	GB	11	3430001	3440000	0.0736132	81	-0.342832	0.731725
IR	GB	11	3440001	3450000	0.108102	53	0.269702	0.78739
IR	GB	11	3450001	3460000	0.105576	72	0.224833	0.822109
IR	GB	11	3460001	3470000	0.0986401	83	0.101652	0.919033
IR	GB	11	3470001	3480000	0.0444188	68	-0.861331	0.389056
IR	GB	11	3480001	3490000	0.0942784	83	0.0241863	0.980704
IR	GB	11	3490001	3500000	0.0697362	63	-0.411689	0.680568
IR	GB	11	3500001	3510000	0.0881483	56	-0.0846847	0.932512
IR	GB	11	3510001	3520000	0.0861531	65	-0.120121	0.904387
IR	GB	11	3520001	3530000	0.0650568	78	-0.494796	0.620744
IR	GB	11	3530001	3540000	0.0514321	59	-0.736774	0.46126
IR	GB	11	3540001	3550000	0.0764709	68	-0.292079	0.770226
IR	GB	11	3550001	3560000	0.0660877	55	-0.476486	0.633728
IR	GB	11	3560001	3570000	0.144802	82	0.921504	0.356788
IR	GB	11	3570001	3580000	0.0503159	62	-0.756596	0.449292
IR	GB	11	3580001	3590000	0.0220429	65	-1.25873	0.208127
IR	GB	11	3590001	3600000	0.07821	89	-0.261191	0.793945
IR	GB	11	3600001	3610000	0.0791331	79	-0.244798	0.806613
IR	GB	11	3610001	3620000	0.111803	67	0.335423	0.737306
IR	GB	11	3620001	3630000	0.103998	62	0.196812	0.843975
IR	GB	11	3630001	3640000	0.0921507	77	-0.013603	0.989147
IR	GB	11	3640001	3650000	0.0492658	56	-0.775246	0.438194
IR	GB	11	3650001	3660000	0.0472822	60	-0.810475	0.417667
IR	GB	11	3660001	3670000	0.0943235	67	0.0249871	0.980065
IR	GB	11	3670001	3680000	0.0786919	66	-0.252633	0.800552
IR	GB	11	3680001	3690000	0.113544	61	0.366343	0.714109
IR	GB	11	3690001	3700000	0.122271	86	0.521345	0.602126
IR	GB	11	3700001	3710000	0.0644811	93	-0.50502	0.613545
IR	GB	11	3710001	3720000	0.102065	53	0.162478	0.87093
IR	GB	11	3720001	3730000	0.121913	70	0.514989	0.606561
IR	GB	11	3730001	3740000	0.0791712	61	-0.244121	0.807137
IR	GB	11	3740001	3750000	0.0945707	79	0.0293767	0.976564
IR	GB	11	3750001	3760000	0.0692639	79	-0.420077	0.674429
IR	GB	11	3760001	3770000	0.107547	60	0.259831	0.794994
IR	GB	11	3770001	3780000	0.0780228	69	-0.264516	0.791383
IR	GB	11	3780001	3790000	0.112439	80	0.346728	0.728796
IR	GB	11	3790001	3800000	0.0920729	73	-0.0149842	0.988045
IR	GB	11	3800001	3810000	0.0659866	75	-0.478282	0.632449
IR	GB	11	3810001	3820000	0.044918	74	-0.852465	0.393956
IR	GB	11	3820001	3830000	0.0666631	53	-0.466267	0.641025
IR	GB	11	3830001	3840000	0.157553	65	1.14795	0.250988
IR	GB	11	3840001	3850000	0.0960873	75	0.056312	0.955093
IR	GB	11	3850001	3860000	0.0502447	70	-0.757862	0.448534
IR	GB	11	3860001	3870000	0.0569764	63	-0.638305	0.523275
IR	GB	11	3870001	3880000	0.202675	38	1.94933	0.0512565
IR	GB	11	3880001	3890000	0.0236033	17	-1.23102	0.218316
IR	GB	11	3890001	3900000	0.0159359	29	-1.36719	0.171565
[truncated: 21,483 more rows]

## Sheet: Table_S2d
Table S2d: Sliding windows (10kb) for dxy estimates between bumblebees collected from different geographical locations, including both wild and commercial bumblebees, calculated across the 18 chromosomal scaffolds of the Bombus terrestris reference genome assembly. For each 10kb window, the name of the populations being compared (IR = Ireland, GB = Great Britain, COM_1 = Commercial Supplier 1, CO…
Population_1	Population_2	Chromosome	window_poosition_1	window_position_2	average_dxy_per_window	number_of_sites	count_diffs	count_comparisons	count_missing
COM_1	TU	10	1	10000	NA	0	NA	NA	NA
DE	GB	10	1	10000	NA	0	NA	NA	NA
COM_2	GB	10	1	10000	NA	0	NA	NA	NA
COM_2	DE	10	1	10000	NA	0	NA	NA	NA
TU	GB	10	1	10000	NA	0	NA	NA	NA
TU	COM_2	10	1	10000	NA	0	NA	NA	NA
IR	GB	10	1	10000	NA	0	NA	NA	NA
TU	DE	10	1	10000	NA	0	NA	NA	NA
IR	COM_2	10	1	10000	NA	0	NA	NA	NA
IR	TU	10	1	10000	NA	0	NA	NA	NA
COM_1	GB	10	1	10000	NA	0	NA	NA	NA
COM_1	DE	10	1	10000	NA	0	NA	NA	NA
COM_1	COM_2	10	1	10000	NA	0	NA	NA	NA
COM_1	IR	10	1	10000	NA	0	NA	NA	NA
IR	DE	10	1	10000	NA	0	NA	NA	NA
TU	COM_2	10	10001	20000	NA	0	NA	NA	NA
DE	GB	10	10001	20000	NA	0	NA	NA	NA
COM_2	GB	10	10001	20000	NA	0	NA	NA	NA
COM_2	DE	10	10001	20000	NA	0	NA	NA	NA
TU	GB	10	10001	20000	NA	0	NA	NA	NA
TU	DE	10	10001	20000	NA	0	NA	NA	NA
IR	GB	10	10001	20000	NA	0	NA	NA	NA
IR	COM_2	10	10001	20000	NA	0	NA	NA	NA
IR	TU	10	10001	20000	NA	0	NA	NA	NA
COM_1	GB	10	10001	20000	NA	0	NA	NA	NA
COM_1	DE	10	10001	20000	NA	0	NA	NA	NA
COM_1	COM_2	10	10001	20000	NA	0	NA	NA	NA
COM_1	TU	10	10001	20000	NA	0	NA	NA	NA
COM_1	IR	10	10001	20000	NA	0	NA	NA	NA
IR	DE	10	10001	20000	NA	0	NA	NA	NA
COM_2	GB	10	20001	30000	NA	0	NA	NA	NA
COM_2	DE	10	20001	30000	NA	0	NA	NA	NA
TU	GB	10	20001	30000	NA	0	NA	NA	NA
TU	DE	10	20001	30000	NA	0	NA	NA	NA
TU	COM_2	10	20001	30000	NA	0	NA	NA	NA
IR	GB	10	20001	30000	NA	0	NA	NA	NA
COM_1	DE	10	20001	30000	NA	0	NA	NA	NA
IR	COM_2	10	20001	30000	NA	0	NA	NA	NA
COM_1	GB	10	20001	30000	NA	0	NA	NA	NA
COM_1	COM_2	10	20001	30000	NA	0	NA	NA	NA
COM_1	TU	10	20001	30000	NA	0	NA	NA	NA
COM_1	IR	10	20001	30000	NA	0	NA	NA	NA
IR	DE	10	20001	30000	NA	0	NA	NA	NA
DE	GB	10	20001	30000	NA	0	NA	NA	NA
IR	TU	10	20001	30000	NA	0	NA	NA	NA
COM_2	DE	10	30001	40000	NA	0	NA	NA	NA
COM_2	GB	10	30001	40000	NA	0	NA	NA	NA
TU	GB	10	30001	40000	NA	0	NA	NA	NA
TU	DE	10	30001	40000	NA	0	NA	NA	NA
TU	COM_2	10	30001	40000	NA	0	NA	NA	NA
IR	GB	10	30001	40000	NA	0	NA	NA	NA
IR	DE	10	30001	40000	NA	0	NA	NA	NA
DE	GB	10	30001	40000	NA	0	NA	NA	NA
IR	TU	10	30001	40000	NA	0	NA	NA	NA
COM_1	GB	10	30001	40000	NA	0	NA	NA	NA
COM_1	DE	10	30001	40000	NA	0	NA	NA	NA
COM_1	COM_2	10	30001	40000	NA	0	NA	NA	NA
COM_1	TU	10	30001	40000	NA	0	NA	NA	NA
COM_1	IR	10	30001	40000	NA	0	NA	NA	NA
IR	COM_2	10	30001	40000	NA	0	NA	NA	NA
TU	GB	10	40001	50000	NA	0	NA	NA	NA
TU	DE	10	40001	50000	NA	0	NA	NA	NA
TU	COM_2	10	40001	50000	NA	0	NA	NA	NA
IR	GB	10	40001	50000	NA	0	NA	NA	NA
IR	DE	10	40001	50000	NA	0	NA	NA	NA
IR	COM_2	10	40001	50000	NA	0	NA	NA	NA
COM_1	DE	10	40001	50000	NA	0	NA	NA	NA
COM_1	GB	10	40001	50000	NA	0	NA	NA	NA
COM_1	COM_2	10	40001	50000	NA	0	NA	NA	NA
COM_1	TU	10	40001	50000	NA	0	NA	NA	NA
COM_1	IR	10	40001	50000	NA	0	NA	NA	NA
COM_2	GB	10	40001	50000	NA	0	NA	NA	NA
IR	TU	10	40001	50000	NA	0	NA	NA	NA
DE	GB	10	40001	50000	NA	0	NA	NA	NA
COM_2	DE	10	40001	50000	NA	0	NA	NA	NA
COM_1	IR	10	50001	60000	NA	0	NA	NA	NA
COM_1	TU	10	50001	60000	NA	0	NA	NA	NA
DE	GB	10	50001	60000	NA	0	NA	NA	NA
COM_2	GB	10	50001	60000	NA	0	NA	NA	NA
COM_2	DE	10	50001	60000	NA	0	NA	NA	NA
TU	GB	10	50001	60000	NA	0	NA	NA	NA
TU	COM_2	10	50001	60000	NA	0	NA	NA	NA
IR	GB	10	50001	60000	NA	0	NA	NA	NA
TU	DE	10	50001	60000	NA	0	NA	NA	NA
IR	COM_2	10	50001	60000	NA	0	NA	NA	NA
IR	TU	10	50001	60000	NA	0	NA	NA	NA
COM_1	GB	10	50001	60000	NA	0	NA	NA	NA
COM_1	DE	10	50001	60000	NA	0	NA	NA	NA
COM_1	COM_2	10	50001	60000	NA	0	NA	NA	NA
IR	DE	10	50001	60000	NA	0	NA	NA	NA
IR	GB	10	60001	70000	NA	0	NA	NA	NA
COM_2	GB	10	60001	70000	NA	0	NA	NA	NA
COM_2	DE	10	60001	70000	NA	0	NA	NA	NA
TU	GB	10	60001	70000	NA	0	NA	NA	NA
TU	DE	10	60001	70000	NA	0	NA	NA	NA
TU	COM_2	10	60001	70000	NA	0	NA	NA	NA
IR	DE	10	60001	70000	NA	0	NA	NA	NA
COM_1	IR	10	60001	70000	NA	0	NA	NA	NA
IR	TU	10	60001	70000	NA	0	NA	NA	NA
COM_1	GB	10	60001	70000	NA	0	NA	NA	NA
COM_1	DE	10	60001	70000	NA	0	NA	NA	NA
COM_1	COM_2	10	60001	70000	NA	0	NA	NA	NA
COM_1	TU	10	60001	70000	NA	0	NA	NA	NA
DE	GB	10	60001	70000	NA	0	NA	NA	NA
IR	COM_2	10	60001	70000	NA	0	NA	NA	NA
TU	GB	10	70001	80000	NA	0	NA	NA	NA
COM_2	DE	10	70001	80000	NA	0	NA	NA	NA
COM_1	TU	10	70001	80000	NA	0	NA	NA	NA
DE	GB	10	70001	80000	NA	0	NA	NA	NA
TU	DE	10	70001	80000	NA	0	NA	NA	NA
COM_2	GB	10	70001	80000	NA	0	NA	NA	NA
TU	COM_2	10	70001	80000	NA	0	NA	NA	NA
COM_1	IR	10	70001	80000	NA	0	NA	NA	NA
IR	DE	10	70001	80000	NA	0	NA	NA	NA
IR	COM_2	10	70001	80000	NA	0	NA	NA	NA
IR	TU	10	70001	80000	NA	0	NA	NA	NA
COM_1	GB	10	70001	80000	NA	0	NA	NA	NA
COM_1	DE	10	70001	80000	NA	0	NA	NA	NA
COM_1	COM_2	10	70001	80000	NA	0	NA	NA	NA
IR	GB	10	70001	80000	NA	0	NA	NA	NA
DE	GB	10	80001	90000	NA	0	NA	NA	NA
COM_2	GB	10	80001	90000	NA	0	NA	NA	NA
COM_2	DE	10	80001	90000	NA	0	NA	NA	NA
TU	GB	10	80001	90000	NA	0	NA	NA	NA
TU	DE	10	80001	90000	NA	0	NA	NA	NA
TU	COM_2	10	80001	90000	NA	0	NA	NA	NA
IR	GB	10	80001	90000	NA	0	NA	NA	NA
IR	DE	10	80001	90000	NA	0	NA	NA	NA
IR	TU	10	80001	90000	NA	0	NA	NA	NA
COM_1	GB	10	80001	90000	NA	0	NA	NA	NA
COM_1	DE	10	80001	90000	NA	0	NA	NA	NA
COM_1	COM_2	10	80001	90000	NA	0	NA	NA	NA
COM_1	TU	10	80001	90000	NA	0	NA	NA	NA
COM_1	IR	10	80001	90000	NA	0	NA	NA	NA
IR	COM_2	10	80001	90000	NA	0	NA	NA	NA
DE	GB	10	90001	100000	NA	0	NA	NA	NA
COM_2	GB	10	90001	100000	NA	0	NA	NA	NA
COM_2	DE	10	90001	100000	NA	0	NA	NA	NA
TU	GB	10	90001	100000	NA	0	NA	NA	NA
TU	COM_2	10	90001	100000	NA	0	NA	NA	NA
TU	DE	10	90001	100000	NA	0	NA	NA	NA
IR	GB	10	90001	100000	NA	0	NA	NA	NA
COM_1	DE	10	90001	100000	NA	0	NA	NA	NA
IR	COM_2	10	90001	100000	NA	0	NA	NA	NA
COM_1	IR	10	90001	100000	NA	0	NA	NA	NA
COM_1	TU	10	90001	100000	NA	0	NA	NA	NA
IR	DE	10	90001	100000	NA	0	NA	NA	NA
COM_1	GB	10	90001	100000	NA	0	NA	NA	NA
IR	TU	10	90001	100000	NA	0	NA	NA	NA
COM_1	COM_2	10	90001	100000	NA	0	NA	NA	NA
COM_2	GB	10	100001	110000	NA	0	NA	NA	NA
COM_2	DE	10	100001	110000	NA	0	NA	NA	NA
TU	GB	10	100001	110000	NA	0	NA	NA	NA
TU	DE	10	100001	110000	NA	0	NA	NA	NA
TU	COM_2	10	100001	110000	NA	0	NA	NA	NA
IR	GB	10	100001	110000	NA	0	NA	NA	NA
IR	DE	10	100001	110000	NA	0	NA	NA	NA
DE	GB	10	100001	110000	NA	0	NA	NA	NA
IR	TU	10	100001	110000	NA	0	NA	NA	NA
COM_1	GB	10	100001	110000	NA	0	NA	NA	NA
COM_1	DE	10	100001	110000	NA	0	NA	NA	NA
COM_1	COM_2	10	100001	110000	NA	0	NA	NA	NA
COM_1	TU	10	100001	110000	NA	0	NA	NA	NA
COM_1	IR	10	100001	110000	NA	0	NA	NA	NA
IR	COM_2	10	100001	110000	NA	0	NA	NA	NA
DE	GB	10	110001	120000	NA	0	NA	NA	NA
COM_2	GB	10	110001	120000	NA	0	NA	NA	NA
COM_2	DE	10	110001	120000	NA	0	NA	NA	NA
TU	GB	10	110001	120000	NA	0	NA	NA	NA
TU	DE	10	110001	120000	NA	0	NA	NA	NA
TU	COM_2	10	110001	120000	NA	0	NA	NA	NA
IR	GB	10	110001	120000	NA	0	NA	NA	NA
IR	DE	10	110001	120000	NA	0	NA	NA	NA
IR	TU	10	110001	120000	NA	0	NA	NA	NA
COM_1	GB	10	110001	120000	NA	0	NA	NA	NA
COM_1	DE	10	110001	120000	NA	0	NA	NA	NA
COM_1	COM_2	10	110001	120000	NA	0	NA	NA	NA
COM_1	IR	10	110001	120000	NA	0	NA	NA	NA
IR	COM_2	10	110001	120000	NA	0	NA	NA	NA
COM_1	TU	10	110001	120000	NA	0	NA	NA	NA
DE	GB	10	120001	130000	NA	0	NA	NA	NA
IR	GB	10	120001	130000	NA	0	NA	NA	NA
COM_2	GB	10	120001	130000	NA	0	NA	NA	NA
COM_2	DE	10	120001	130000	NA	0	NA	NA	NA
TU	GB	10	120001	130000	NA	0	NA	NA	NA
TU	DE	10	120001	130000	NA	0	NA	NA	NA
TU	COM_2	10	120001	130000	NA	0	NA	NA	NA
IR	DE	10	120001	130000	NA	0	NA	NA	NA
IR	TU	10	120001	130000	NA	0	NA	NA	NA
COM_1	GB	10	120001	130000	NA	0	NA	NA	NA
COM_1	DE	10	120001	130000	NA	0	NA	NA	NA
COM_1	COM_2	10	120001	130000	NA	0	NA	NA	NA
COM_1	TU	10	120001	130000	NA	0	NA	NA	NA
COM_1	IR	10	120001	130000	NA	0	NA	NA	NA
IR	COM_2	10	120001	130000	NA	0	NA	NA	NA
COM_2	GB	10	130001	140000	NA	0	NA	NA	NA
COM_2	DE	10	130001	140000	NA	0	NA	NA	NA
TU	GB	10	130001	140000	NA	0	NA	NA	NA
TU	DE	10	130001	140000	NA	0	NA	NA	NA
TU	COM_2	10	130001	140000	NA	0	NA	NA	NA
IR	GB	10	130001	140000	NA	0	NA	NA	NA
IR	DE	10	130001	140000	NA	0	NA	NA	NA
DE	GB	10	130001	140000	NA	0	NA	NA	NA
IR	TU	10	130001	140000	NA	0	NA	NA	NA
COM_1	GB	10	130001	140000	NA	0	NA	NA	NA
COM_1	DE	10	130001	140000	NA	0	NA	NA	NA
COM_1	COM_2	10	130001	140000	NA	0	NA	NA	NA
COM_1	TU	10	130001	140000	NA	0	NA	NA	NA
COM_1	IR	10	130001	140000	NA	0	NA	NA	NA
IR	COM_2	10	130001	140000	NA	0	NA	NA	NA
DE	GB	10	140001	150000	NA	0	NA	NA	NA
COM_2	GB	10	140001	150000	NA	0	NA	NA	NA
COM_2	DE	10	140001	150000	NA	0	NA	NA	NA
TU	GB	10	140001	150000	NA	0	NA	NA	NA
TU	DE	10	140001	150000	NA	0	NA	NA	NA
TU	COM_2	10	140001	150000	NA	0	NA	NA	NA
IR	GB	10	140001	150000	NA	0	NA	NA	NA
IR	DE	10	140001	150000	NA	0	NA	NA	NA
IR	TU	10	140001	150000	NA	0	NA	NA	NA
COM_1	GB	10	140001	150000	NA	0	NA	NA	NA
COM_1	DE	10	140001	150000	NA	0	NA	NA	NA
COM_1	COM_2	10	140001	150000	NA	0	NA	NA	NA
COM_1	TU	10	140001	150000	NA	0	NA	NA	NA
COM_1	IR	10	140001	150000	NA	0	NA	NA	NA
IR	COM_2	10	140001	150000	NA	0	NA	NA	NA
DE	GB	10	150001	160000	NA	0	NA	NA	NA
COM_2	GB	10	150001	160000	NA	0	NA	NA	NA
COM_2	DE	10	150001	160000	NA	0	NA	NA	NA
TU	GB	10	150001	160000	NA	0	NA	NA	NA
IR	GB	10	150001	160000	NA	0	NA	NA	NA
TU	COM_2	10	150001	160000	NA	0	NA	NA	NA
IR	DE	10	150001	160000	NA	0	NA	NA	NA
TU	DE	10	150001	160000	NA	0	NA	NA	NA
IR	TU	10	150001	160000	NA	0	NA	NA	NA
COM_1	GB	10	150001	160000	NA	0	NA	NA	NA
COM_1	DE	10	150001	160000	NA	0	NA	NA	NA
COM_1	COM_2	10	150001	160000	NA	0	NA	NA	NA
COM_1	TU	10	150001	160000	NA	0	NA	NA	NA
COM_1	IR	10	150001	160000	NA	0	NA	NA	NA
IR	COM_2	10	150001	160000	NA	0	NA	NA	NA
DE	GB	10	160001	170000	NA	0	NA	NA	NA
COM_2	GB	10	160001	170000	NA	0	NA	NA	NA
COM_2	DE	10	160001	170000	NA	0	NA	NA	NA
TU	GB	10	160001	170000	NA	0	NA	NA	NA
TU	DE	10	160001	170000	NA	0	NA	NA	NA
TU	COM_2	10	160001	170000	NA	0	NA	NA	NA
IR	GB	10	160001	170000	NA	0	NA	NA	NA
IR	DE	10	160001	170000	NA	0	NA	NA	NA
IR	COM_2	10	160001	170000	NA	0	NA	NA	NA
IR	TU	10	160001	170000	NA	0	NA	NA	NA
COM_1	GB	10	160001	170000	NA	0	NA	NA	NA
COM_1	DE	10	160001	170000	NA	0	NA	NA	NA
COM_1	COM_2	10	160001	170000	NA	0	NA	NA	NA
COM_1	TU	10	160001	170000	NA	0	NA	NA	NA
COM_1	IR	10	160001	170000	NA	0	NA	NA	NA
COM_2	GB	10	170001	180000	NA	0	NA	NA	NA
COM_2	DE	10	170001	180000	NA	0	NA	NA	NA
DE	GB	10	170001	180000	NA	0	NA	NA	NA
TU	DE	10	170001	180000	NA	0	NA	NA	NA
TU	COM_2	10	170001	180000	NA	0	NA	NA	NA
IR	GB	10	170001	180000	NA	0	NA	NA	NA
IR	DE	10	170001	180000	NA	0	NA	NA	NA
TU	GB	10	170001	180000	NA	0	NA	NA	NA
IR	TU	10	170001	180000	NA	0	NA	NA	NA
COM_1	GB	10	170001	180000	NA	0	NA	NA	NA
COM_1	DE	10	170001	180000	NA	0	NA	NA	NA
COM_1	COM_2	10	170001	180000	NA	0	NA	NA	NA
COM_1	TU	10	170001	180000	NA	0	NA	NA	NA
COM_1	IR	10	170001	180000	NA	0	NA	NA	NA
IR	COM_2	10	170001	180000	NA	0	NA	NA	NA
DE	GB	10	180001	190000	NA	0	NA	NA	NA
COM_2	GB	10	180001	190000	NA	0	NA	NA	NA
COM_2	DE	10	180001	190000	NA	0	NA	NA	NA
TU	DE	10	180001	190000	NA	0	NA	NA	NA
TU	COM_2	10	180001	190000	NA	0	NA	NA	NA
IR	GB	10	180001	190000	NA	0	NA	NA	NA
IR	DE	10	180001	190000	NA	0	NA	NA	NA
TU	GB	10	180001	190000	NA	0	NA	NA	NA
IR	TU	10	180001	190000	NA	0	NA	NA	NA
COM_1	GB	10	180001	190000	NA	0	NA	NA	NA
COM_1	DE	10	180001	190000	NA	0	NA	NA	NA
COM_1	COM_2	10	180001	190000	NA	0	NA	NA	NA
COM_1	TU	10	180001	190000	NA	0	NA	NA	NA
COM_1	IR	10	180001	190000	NA	0	NA	NA	NA
IR	COM_2	10	180001	190000	NA	0	NA	NA	NA
COM_2	DE	10	190001	200000	NA	0	NA	NA	NA
TU	GB	10	190001	200000	NA	0	NA	NA	NA
TU	DE	10	190001	200000	NA	0	NA	NA	NA
TU	COM_2	10	190001	200000	NA	0	NA	NA	NA
IR	GB	10	190001	200000	NA	0	NA	NA	NA
IR	DE	10	190001	200000	NA	0	NA	NA	NA
COM_1	DE	10	190001	200000	NA	0	NA	NA	NA
IR	TU	10	190001	200000	NA	0	NA	NA	NA
COM_1	GB	10	190001	200000	NA	0	NA	NA	NA
COM_1	COM_2	10	190001	200000	NA	0	NA	NA	NA
COM_1	TU	10	190001	200000	NA	0	NA	NA	NA
COM_1	IR	10	190001	200000	NA	0	NA	NA	NA
COM_2	GB	10	190001	200000	NA	0	NA	NA	NA
IR	COM_2	10	190001	200000	NA	0	NA	NA	NA
DE	GB	10	190001	200000	NA	0	NA	NA	NA
COM_1	IR	10	200001	210000	NA	0	NA	NA	NA
TU	DE	10	200001	210000	NA	0	NA	NA	NA
DE	GB	10	200001	210000	NA	0	NA	NA	NA
COM_2	GB	10	200001	210000	NA	0	NA	NA	NA
COM_2	DE	10	200001	210000	NA	0	NA	NA	NA
TU	GB	10	200001	210000	NA	0	NA	NA	NA
TU	COM_2	10	200001	210000	NA	0	NA	NA	NA
IR	DE	10	200001	210000	NA	0	NA	NA	NA
IR	GB	10	200001	210000	NA	0	NA	NA	NA
IR	TU	10	200001	210000	NA	0	NA	NA	NA
COM_1	GB	10	200001	210000	NA	0	NA	NA	NA
COM_1	DE	10	200001	210000	NA	0	NA	NA	NA
COM_1	COM_2	10	200001	210000	NA	0	NA	NA	NA
COM_1	TU	10	200001	210000	NA	0	NA	NA	NA
IR	COM_2	10	200001	210000	NA	0	NA	NA	NA
COM_2	GB	10	210001	220000	NA	0	NA	NA	NA
COM_2	DE	10	210001	220000	NA	0	NA	NA	NA
DE	GB	10	210001	220000	NA	0	NA	NA	NA
COM_1	TU	10	210001	220000	NA	0	NA	NA	NA
COM_1	IR	10	210001	220000	NA	0	NA	NA	NA
TU	GB	10	210001	220000	NA	0	NA	NA	NA
COM_1	COM_2	10	210001	220000	NA	0	NA	NA	NA
TU	DE	10	210001	220000	NA	0	NA	NA	NA
IR	TU	10	210001	220000	NA	0	NA	NA	NA
IR	GB	10	210001	220000	NA	0	NA	NA	NA
IR	DE	10	210001	220000	NA	0	NA	NA	NA
IR	COM_2	10	210001	220000	NA	0	NA	NA	NA
COM_1	GB	10	210001	220000	NA	0	NA	NA	NA
COM_1	DE	10	210001	220000	NA	0	NA	NA	NA
TU	COM_2	10	210001	220000	NA	0	NA	NA	NA
TU	DE	10	220001	230000	NA	0	NA	NA	NA
DE	GB	10	220001	230000	NA	0	NA	NA	NA
COM_2	GB	10	220001	230000	NA	0	NA	NA	NA
COM_2	DE	10	220001	230000	NA	0	NA	NA	NA
TU	GB	10	220001	230000	NA	0	NA	NA	NA
IR	GB	10	220001	230000	NA	0	NA	NA	NA
TU	COM_2	10	220001	230000	NA	0	NA	NA	NA
IR	COM_2	10	220001	230000	NA	0	NA	NA	NA
IR	TU	10	220001	230000	NA	0	NA	NA	NA
COM_1	GB	10	220001	230000	NA	0	NA	NA	NA
COM_1	DE	10	220001	230000	NA	0	NA	NA	NA
COM_1	COM_2	10	220001	230000	NA	0	NA	NA	NA
COM_1	TU	10	220001	230000	NA	0	NA	NA	NA
IR	DE	10	220001	230000	NA	0	NA	NA	NA
COM_1	IR	10	220001	230000	NA	0	NA	NA	NA
COM_2	DE	10	230001	240000	NA	0	NA	NA	NA
DE	GB	10	230001	240000	NA	0	NA	NA	NA
COM_2	GB	10	230001	240000	NA	0	NA	NA	NA
TU	GB	10	230001	240000	NA	0	NA	NA	NA
TU	DE	10	230001	240000	NA	0	NA	NA	NA
TU	COM_2	10	230001	240000	NA	0	NA	NA	NA
IR	DE	10	230001	240000	NA	0	NA	NA	NA
IR	COM_2	10	230001	240000	NA	0	NA	NA	NA
IR	TU	10	230001	240000	NA	0	NA	NA	NA
COM_1	GB	10	230001	240000	NA	0	NA	NA	NA
COM_1	DE	10	230001	240000	NA	0	NA	NA	NA
COM_1	COM_2	10	230001	240000	NA	0	NA	NA	NA
COM_1	TU	10	230001	240000	NA	0	NA	NA	NA
COM_1	IR	10	230001	240000	NA	0	NA	NA	NA
IR	GB	10	230001	240000	NA	0	NA	NA	NA
COM_2	DE	10	240001	250000	NA	0	NA	NA	NA
TU	GB	10	240001	250000	NA	0	NA	NA	NA
TU	DE	10	240001	250000	NA	0	NA	NA	NA
TU	COM_2	10	240001	250000	NA	0	NA	NA	NA
IR	GB	10	240001	250000	NA	0	NA	NA	NA
COM_2	GB	10	240001	250000	NA	0	NA	NA	NA
IR	COM_2	10	240001	250000	NA	0	NA	NA	NA
IR	TU	10	240001	250000	NA	0	NA	NA	NA
COM_1	DE	10	240001	250000	NA	0	NA	NA	NA
COM_1	COM_2	10	240001	250000	NA	0	NA	NA	NA
COM_1	TU	10	240001	250000	NA	0	NA	NA	NA
COM_1	IR	10	240001	250000	NA	0	NA	NA	NA
IR	DE	10	240001	250000	NA	0	NA	NA	NA
DE	GB	10	240001	250000	NA	0	NA	NA	NA
COM_1	GB	10	240001	250000	NA	0	NA	NA	NA
COM_1	IR	10	250001	260000	NA	0	NA	NA	NA
COM_1	TU	10	250001	260000	NA	0	NA	NA	NA
DE	GB	10	250001	260000	NA	0	NA	NA	NA
COM_2	GB	10	250001	260000	NA	0	NA	NA	NA
COM_2	DE	10	250001	260000	NA	0	NA	NA	NA
TU	GB	10	250001	260000	NA	0	NA	NA	NA
TU	DE	10	250001	260000	NA	0	NA	NA	NA
IR	GB	10	250001	260000	NA	0	NA	NA	NA
IR	DE	10	250001	260000	NA	0	NA	NA	NA
IR	COM_2	10	250001	260000	NA	0	NA	NA	NA
IR	TU	10	250001	260000	NA	0	NA	NA	NA
COM_1	GB	10	250001	260000	NA	0	NA	NA	NA
COM_1	DE	10	250001	260000	NA	0	NA	NA	NA
TU	COM_2	10	250001	260000	NA	0	NA	NA	NA
COM_1	COM_2	10	250001	260000	NA	0	NA	NA	NA
DE	GB	10	260001	270000	NA	0	NA	NA	NA
COM_2	GB	10	260001	270000	NA	0	NA	NA	NA
COM_2	DE	10	260001	270000	NA	0	NA	NA	NA
TU	GB	10	260001	270000	NA	0	NA	NA	NA
TU	DE	10	260001	270000	NA	0	NA	NA	NA
TU	COM_2	10	260001	270000	NA	0	NA	NA	NA
IR	GB	10	260001	270000	NA	0	NA	NA	NA
IR	DE	10	260001	270000	NA	0	NA	NA	NA
IR	COM_2	10	260001	270000	NA	0	NA	NA	NA
IR	TU	10	260001	270000	NA	0	NA	NA	NA
COM_1	GB	10	260001	270000	NA	0	NA	NA	NA
COM_1	DE	10	260001	270000	NA	0	NA	NA	NA
COM_1	COM_2	10	260001	270000	NA	0	NA	NA	NA
COM_1	TU	10	260001	270000	NA	0	NA	NA	NA
COM_1	IR	10	260001	270000	NA	0	NA	NA	NA
DE	GB	10	270001	280000	NA	0	NA	NA	NA
COM_2	GB	10	270001	280000	NA	0	NA	NA	NA
COM_2	DE	10	270001	280000	NA	0	NA	NA	NA
TU	GB	10	270001	280000	NA	0	NA	NA	NA
TU	DE	10	270001	280000	NA	0	NA	NA	NA
TU	COM_2	10	270001	280000	NA	0	NA	NA	NA
IR	TU	10	270001	280000	NA	0	NA	NA	NA
IR	DE	10	270001	280000	NA	0	NA	NA	NA
IR	GB	10	270001	280000	NA	0	NA	NA	NA
COM_1	IR	10	270001	280000	NA	0	NA	NA	NA
COM_1	COM_2	10	270001	280000	NA	0	NA	NA	NA
COM_1	TU	10	270001	280000	NA	0	NA	NA	NA
COM_1	GB	10	270001	280000	NA	0	NA	NA	NA
IR	COM_2	10	270001	280000	NA	0	NA	NA	NA
COM_1	DE	10	270001	280000	NA	0	NA	NA	NA
DE	GB	10	280001	290000	NA	0	NA	NA	NA
COM_2	GB	10	280001	290000	NA	0	NA	NA	NA
COM_2	DE	10	280001	290000	NA	0	NA	NA	NA
TU	GB	10	280001	290000	NA	0	NA	NA	NA
TU	DE	10	280001	290000	NA	0	NA	NA	NA
TU	COM_2	10	280001	290000	NA	0	NA	NA	NA
IR	DE	10	280001	290000	NA	0	NA	NA	NA
IR	COM_2	10	280001	290000	NA	0	NA	NA	NA
COM_1	GB	10	280001	290000	NA	0	NA	NA	NA
COM_1	DE	10	280001	290000	NA	0	NA	NA	NA
COM_1	COM_2	10	280001	290000	NA	0	NA	NA	NA
COM_1	TU	10	280001	290000	NA	0	NA	NA	NA
COM_1	IR	10	280001	290000	NA	0	NA	NA	NA
IR	GB	10	280001	290000	NA	0	NA	NA	NA
IR	TU	10	280001	290000	NA	0	NA	NA	NA
DE	GB	10	290001	300000	NA	0	NA	NA	NA
COM_1	IR	10	290001	300000	NA	0	NA	NA	NA
COM_2	GB	10	290001	300000	NA	0	NA	NA	NA
COM_2	DE	10	290001	300000	NA	0	NA	NA	NA
TU	GB	10	290001	300000	NA	0	NA	NA	NA
TU	COM_2	10	290001	300000	NA	0	NA	NA	NA
IR	GB	10	290001	300000	NA	0	NA	NA	NA
IR	DE	10	290001	300000	NA	0	NA	NA	NA
TU	DE	10	290001	300000	NA	0	NA	NA	NA
IR	TU	10	290001	300000	NA	0	NA	NA	NA
COM_1	GB	10	290001	300000	NA	0	NA	NA	NA
COM_1	DE	10	290001	300000	NA	0	NA	NA	NA
COM_1	COM_2	10	290001	300000	NA	0	NA	NA	NA
COM_1	TU	10	290001	300000	NA	0	NA	NA	NA
IR	COM_2	10	290001	300000	NA	0	NA	NA	NA
TU	COM_2	10	300001	310000	NA	0	NA	NA	NA
DE	GB	10	300001	310000	NA	0	NA	NA	NA
COM_2	GB	10	300001	310000	NA	0	NA	NA	NA
COM_2	DE	10	300001	310000	NA	0	NA	NA	NA
TU	GB	10	300001	310000	NA	0	NA	NA	NA
TU	DE	10	300001	310000	NA	0	NA	NA	NA
IR	GB	10	300001	310000	NA	0	NA	NA	NA
COM_1	DE	10	300001	310000	NA	0	NA	NA	NA
IR	COM_2	10	300001	310000	NA	0	NA	NA	NA
IR	TU	10	300001	310000	NA	0	NA	NA	NA
COM_1	GB	10	300001	310000	NA	0	NA	NA	NA
COM_1	COM_2	10	300001	310000	NA	0	NA	NA	NA
COM_1	TU	10	300001	310000	NA	0	NA	NA	NA
COM_1	IR	10	300001	310000	NA	0	NA	NA	NA
IR	DE	10	300001	310000	NA	0	NA	NA	NA
IR	GB	10	310001	320000	NA	0	NA	NA	NA
DE	GB	10	310001	320000	NA	0	NA	NA	NA
COM_2	GB	10	310001	320000	NA	0	NA	NA	NA
COM_2	DE	10	310001	320000	NA	0	NA	NA	NA
TU	GB	10	310001	320000	NA	0	NA	NA	NA
TU	COM_2	10	310001	320000	NA	0	NA	NA	NA
IR	DE	10	310001	320000	NA	0	NA	NA	NA
TU	DE	10	310001	320000	NA	0	NA	NA	NA
IR	TU	10	310001	320000	NA	0	NA	NA	NA
COM_1	IR	10	310001	320000	NA	0	NA	NA	NA
COM_1	TU	10	310001	320000	NA	0	NA	NA	NA
COM_1	COM_2	10	310001	320000	NA	0	NA	NA	NA
IR	COM_2	10	310001	320000	NA	0	NA	NA	NA
COM_1	GB	10	310001	320000	NA	0	NA	NA	NA
COM_1	DE	10	310001	320000	NA	0	NA	NA	NA
TU	COM_2	10	320001	330000	NA	0	NA	NA	NA
DE	GB	10	320001	330000	NA	0	NA	NA	NA
COM_2	GB	10	320001	330000	NA	0	NA	NA	NA
COM_2	DE	10	320001	330000	NA	0	NA	NA	NA
TU	GB	10	320001	330000	NA	0	NA	NA	NA
TU	DE	10	320001	330000	NA	0	NA	NA	NA
IR	GB	10	320001	330000	NA	0	NA	NA	NA
IR	DE	10	320001	330000	NA	0	NA	NA	NA
IR	COM_2	10	320001	330000	NA	0	NA	NA	NA
IR	TU	10	320001	330000	NA	0	NA	NA	NA
COM_1	GB	10	320001	330000	NA	0	NA	NA	NA
COM_1	DE	10	320001	330000	NA	0	NA	NA	NA
COM_1	COM_2	10	320001	330000	NA	0	NA	NA	NA
COM_1	TU	10	320001	330000	NA	0	NA	NA	NA
COM_1	IR	10	320001	330000	NA	0	NA	NA	NA
TU	DE	10	330001	340000	NA	0	NA	NA	NA
TU	GB	10	330001	340000	NA	0	NA	NA	NA
TU	COM_2	10	330001	340000	NA	0	NA	NA	NA
COM_2	GB	10	330001	340000	NA	0	NA	NA	NA
DE	GB	10	330001	340000	NA	0	NA	NA	NA
COM_2	DE	10	330001	340000	NA	0	NA	NA	NA
IR	GB	10	330001	340000	NA	0	NA	NA	NA
IR	DE	10	330001	340000	NA	0	NA	NA	NA
IR	COM_2	10	330001	340000	NA	0	NA	NA	NA
IR	TU	10	330001	340000	NA	0	NA	NA	NA
COM_1	GB	10	330001	340000	NA	0	NA	NA	NA
COM_1	DE	10	330001	340000	NA	0	NA	NA	NA
COM_1	COM_2	10	330001	340000	NA	0	NA	NA	NA
COM_1	TU	10	330001	340000	NA	0	NA	NA	NA
COM_1	IR	10	330001	340000	NA	0	NA	NA	NA
DE	GB	10	340001	350000	NA	0	NA	NA	NA
COM_2	GB	10	340001	350000	NA	0	NA	NA	NA
COM_2	DE	10	340001	350000	NA	0	NA	NA	NA
TU	GB	10	340001	350000	NA	0	NA	NA	NA
TU	DE	10	340001	350000	NA	0	NA	NA	NA
TU	COM_2	10	340001	350000	NA	0	NA	NA	NA
IR	GB	10	340001	350000	NA	0	NA	NA	NA
COM_1	GB	10	340001	350000	NA	0	NA	NA	NA
IR	COM_2	10	340001	350000	NA	0	NA	NA	NA
IR	TU	10	340001	350000	NA	0	NA	NA	NA
COM_1	DE	10	340001	350000	NA	0	NA	NA	NA
COM_1	COM_2	10	340001	350000	NA	0	NA	NA	NA
COM_1	TU	10	340001	350000	NA	0	NA	NA	NA
COM_1	IR	10	340001	350000	NA	0	NA	NA	NA
IR	DE	10	340001	350000	NA	0	NA	NA	NA
TU	DE	10	350001	360000	NA	0	NA	NA	NA
TU	GB	10	350001	360000	NA	0	NA	NA	NA
TU	COM_2	10	350001	360000	NA	0	NA	NA	NA
COM_2	GB	10	350001	360000	NA	0	NA	NA	NA
DE	GB	10	350001	360000	NA	0	NA	NA	NA
COM_2	DE	10	350001	360000	NA	0	NA	NA	NA
IR	GB	10	350001	360000	NA	0	NA	NA	NA
IR	DE	10	350001	360000	NA	0	NA	NA	NA
IR	COM_2	10	350001	360000	NA	0	NA	NA	NA
IR	TU	10	350001	360000	NA	0	NA	NA	NA
COM_1	GB	10	350001	360000	NA	0	NA	NA	NA
COM_1	DE	10	350001	360000	NA	0	NA	NA	NA
COM_1	COM_2	10	350001	360000	NA	0	NA	NA	NA
COM_1	TU	10	350001	360000	NA	0	NA	NA	NA
COM_1	IR	10	350001	360000	NA	0	NA	NA	NA
DE	GB	10	360001	370000	NA	0	NA	NA	NA
COM_2	GB	10	360001	370000	NA	0	NA	NA	NA
COM_2	DE	10	360001	370000	NA	0	NA	NA	NA
TU	GB	10	360001	370000	NA	0	NA	NA	NA
TU	DE	10	360001	370000	NA	0	NA	NA	NA
TU	COM_2	10	360001	370000	NA	0	NA	NA	NA
IR	GB	10	360001	370000	NA	0	NA	NA	NA
IR	DE	10	360001	370000	NA	0	NA	NA	NA
IR	COM_2	10	360001	370000	NA	0	NA	NA	NA
IR	TU	10	360001	370000	NA	0	NA	NA	NA
COM_1	GB	10	360001	370000	NA	0	NA	NA	NA
COM_1	DE	10	360001	370000	NA	0	NA	NA	NA
COM_1	COM_2	10	360001	370000	NA	0	NA	NA	NA
COM_1	TU	10	360001	370000	NA	0	NA	NA	NA
COM_1	IR	10	360001	370000	NA	0	NA	NA	NA
DE	GB	10	370001	380000	NA	0	NA	NA	NA
COM_2	GB	10	370001	380000	NA	0	NA	NA	NA
COM_2	DE	10	370001	380000	NA	0	NA	NA	NA
TU	GB	10	370001	380000	NA	0	NA	NA	NA
TU	DE	10	370001	380000	NA	0	NA	NA	NA
TU	COM_2	10	370001	380000	NA	0	NA	NA	NA
IR	GB	10	370001	380000	NA	0	NA	NA	NA
COM_1	GB	10	370001	380000	NA	0	NA	NA	NA
IR	COM_2	10	370001	380000	NA	0	NA	NA	NA
IR	TU	10	370001	380000	NA	0	NA	NA	NA
COM_1	DE	10	370001	380000	NA	0	NA	NA	NA
COM_1	COM_2	10	370001	380000	NA	0	NA	NA	NA
COM_1	TU	10	370001	380000	NA	0	NA	NA	NA
COM_1	IR	10	370001	380000	NA	0	NA	NA	NA
IR	DE	10	370001	380000	NA	0	NA	NA	NA
DE	GB	10	380001	390000	NA	0	NA	NA	NA
COM_2	GB	10	380001	390000	NA	0	NA	NA	NA
COM_2	DE	10	380001	390000	NA	0	NA	NA	NA
TU	GB	10	380001	390000	NA	0	NA	NA	NA
TU	DE	10	380001	390000	NA	0	NA	NA	NA
TU	COM_2	10	380001	390000	NA	0	NA	NA	NA
IR	GB	10	380001	390000	NA	0	NA	NA	NA
COM_1	GB	10	380001	390000	NA	0	NA	NA	NA
IR	COM_2	10	380001	390000	NA	0	NA	NA	NA
IR	TU	10	380001	390000	NA	0	NA	NA	NA
COM_1	DE	10	380001	390000	NA	0	NA	NA	NA
COM_1	COM_2	10	380001	390000	NA	0	NA	NA	NA
COM_1	TU	10	380001	390000	NA	0	NA	NA	NA
COM_1	IR	10	380001	390000	NA	0	NA	NA	NA
IR	DE	10	380001	390000	NA	0	NA	NA	NA
TU	DE	10	390001	400000	NA	0	NA	NA	NA
TU	GB	10	390001	400000	NA	0	NA	NA	NA
TU	COM_2	10	390001	400000	NA	0	NA	NA	NA
COM_2	GB	10	390001	400000	NA	0	NA	NA	NA
DE	GB	10	390001	400000	NA	0	NA	NA	NA
COM_2	DE	10	390001	400000	NA	0	NA	NA	NA
IR	GB	10	390001	400000	NA	0	NA	NA	NA
IR	DE	10	390001	400000	NA	0	NA	NA	NA
IR	COM_2	10	390001	400000	NA	0	NA	NA	NA
IR	TU	10	390001	400000	NA	0	NA	NA	NA
COM_1	GB	10	390001	400000	NA	0	NA	NA	NA
COM_1	DE	10	390001	400000	NA	0	NA	NA	NA
COM_1	COM_2	10	390001	400000	NA	0	NA	NA	NA
COM_1	TU	10	390001	400000	NA	0	NA	NA	NA
COM_1	IR	10	390001	400000	NA	0	NA	NA	NA
DE	GB	10	400001	410000	NA	0	NA	NA	NA
COM_2	GB	10	400001	410000	NA	0	NA	NA	NA
COM_2	DE	10	400001	410000	NA	0	NA	NA	NA
TU	GB	10	400001	410000	NA	0	NA	NA	NA
TU	DE	10	400001	410000	NA	0	NA	NA	NA
TU	COM_2	10	400001	410000	NA	0	NA	NA	NA
IR	GB	10	400001	410000	NA	0	NA	NA	NA
IR	DE	10	400001	410000	NA	0	NA	NA	NA
IR	COM_2	10	400001	410000	NA	0	NA	NA	NA
IR	TU	10	400001	410000	NA	0	NA	NA	NA
COM_1	GB	10	400001	410000	NA	0	NA	NA	NA
COM_1	DE	10	400001	410000	NA	0	NA	NA	NA
COM_1	COM_2	10	400001	410000	NA	0	NA	NA	NA
COM_1	TU	10	400001	410000	NA	0	NA	NA	NA
COM_1	IR	10	400001	410000	NA	0	NA	NA	NA
DE	GB	10	410001	420000	NA	0	NA	NA	NA
COM_2	GB	10	410001	420000	NA	0	NA	NA	NA
COM_2	DE	10	410001	420000	NA	0	NA	NA	NA
TU	GB	10	410001	420000	NA	0	NA	NA	NA
TU	DE	10	410001	420000	NA	0	NA	NA	NA
TU	COM_2	10	410001	420000	NA	0	NA	NA	NA
IR	GB	10	410001	420000	NA	0	NA	NA	NA
IR	DE	10	410001	420000	NA	0	NA	NA	NA
IR	COM_2	10	410001	420000	NA	0	NA	NA	NA
IR	TU	10	410001	420000	NA	0	NA	NA	NA
COM_1	GB	10	410001	420000	NA	0	NA	NA	NA
COM_1	DE	10	410001	420000	NA	0	NA	NA	NA
COM_1	COM_2	10	410001	420000	NA	0	NA	NA	NA
COM_1	TU	10	410001	420000	NA	0	NA	NA	NA
COM_1	IR	10	410001	420000	NA	0	NA	NA	NA
DE	GB	10	420001	430000	NA	0	NA	NA	NA
COM_2	GB	10	420001	430000	NA	0	NA	NA	NA
COM_2	DE	10	420001	430000	NA	0	NA	NA	NA
TU	GB	10	420001	430000	NA	0	NA	NA	NA
TU	DE	10	420001	430000	NA	0	NA	NA	NA
TU	COM_2	10	420001	430000	NA	0	NA	NA	NA
IR	GB	10	420001	430000	NA	0	NA	NA	NA
IR	DE	10	420001	430000	NA	0	NA	NA	NA
IR	COM_2	10	420001	430000	NA	0	NA	NA	NA
IR	TU	10	420001	430000	NA	0	NA	NA	NA
COM_1	GB	10	420001	430000	NA	0	NA	NA	NA
COM_1	DE	10	420001	430000	NA	0	NA	NA	NA
COM_1	COM_2	10	420001	430000	NA	0	NA	NA	NA
COM_1	TU	10	420001	430000	NA	0	NA	NA	NA
COM_1	IR	10	420001	430000	NA	0	NA	NA	NA
DE	GB	10	430001	440000	NA	0	NA	NA	NA
COM_2	GB	10	430001	440000	NA	0	NA	NA	NA
COM_2	DE	10	430001	440000	NA	0	NA	NA	NA
TU	GB	10	430001	440000	NA	0	NA	NA	NA
TU	DE	10	430001	440000	NA	0	NA	NA	NA
TU	COM_2	10	430001	440000	NA	0	NA	NA	NA
IR	GB	10	430001	440000	NA	0	NA	NA	NA
IR	DE	10	430001	440000	NA	0	NA	NA	NA
IR	COM_2	10	430001	440000	NA	0	NA	NA	NA
IR	TU	10	430001	440000	NA	0	NA	NA	NA
COM_1	GB	10	430001	440000	NA	0	NA	NA	NA
COM_1	DE	10	430001	440000	NA	0	NA	NA	NA
COM_1	COM_2	10	430001	440000	NA	0	NA	NA	NA
COM_1	TU	10	430001	440000	NA	0	NA	NA	NA
COM_1	IR	10	430001	440000	NA	0	NA	NA	NA
DE	GB	10	440001	450000	NA	0	NA	NA	NA
COM_2	GB	10	440001	450000	NA	0	NA	NA	NA
COM_2	DE	10	440001	450000	NA	0	NA	NA	NA
TU	GB	10	440001	450000	NA	0	NA	NA	NA
TU	DE	10	440001	450000	NA	0	NA	NA	NA
TU	COM_2	10	440001	450000	NA	0	NA	NA	NA
IR	GB	10	440001	450000	NA	0	NA	NA	NA
IR	DE	10	440001	450000	NA	0	NA	NA	NA
IR	COM_2	10	440001	450000	NA	0	NA	NA	NA
IR	TU	10	440001	450000	NA	0	NA	NA	NA
COM_1	GB	10	440001	450000	NA	0	NA	NA	NA
COM_1	DE	10	440001	450000	NA	0	NA	NA	NA
COM_1	COM_2	10	440001	450000	NA	0	NA	NA	NA
COM_1	TU	10	440001	450000	NA	0	NA	NA	NA
COM_1	IR	10	440001	450000	NA	0	NA	NA	NA
DE	GB	10	450001	460000	NA	0	NA	NA	NA
COM_2	GB	10	450001	460000	NA	0	NA	NA	NA
COM_2	DE	10	450001	460000	NA	0	NA	NA	NA
TU	GB	10	450001	460000	NA	0	NA	NA	NA
TU	DE	10	450001	460000	NA	0	NA	NA	NA
TU	COM_2	10	450001	460000	NA	0	NA	NA	NA
IR	GB	10	450001	460000	NA	0	NA	NA	NA
IR	DE	10	450001	460000	NA	0	NA	NA	NA
IR	COM_2	10	450001	460000	NA	0	NA	NA	NA
IR	TU	10	450001	460000	NA	0	NA	NA	NA
COM_1	GB	10	450001	460000	NA	0	NA	NA	NA
COM_1	DE	10	450001	460000	NA	0	NA	NA	NA
COM_1	COM_2	10	450001	460000	NA	0	NA	NA	NA
COM_1	TU	10	450001	460000	NA	0	NA	NA	NA
COM_1	IR	10	450001	460000	NA	0	NA	NA	NA
DE	GB	10	460001	470000	NA	0	NA	NA	NA
COM_2	GB	10	460001	470000	NA	0	NA	NA	NA
COM_2	DE	10	460001	470000	NA	0	NA	NA	NA
TU	GB	10	460001	470000	NA	0	NA	NA	NA
TU	DE	10	460001	470000	NA	0	NA	NA	NA
TU	COM_2	10	460001	470000	NA	0	NA	NA	NA
IR	GB	10	460001	470000	NA	0	NA	NA	NA
IR	DE	10	460001	470000	NA	0	NA	NA	NA
IR	COM_2	10	460001	470000	NA	0	NA	NA	NA
IR	TU	10	460001	470000	NA	0	NA	NA	NA
COM_1	GB	10	460001	470000	NA	0	NA	NA	NA
COM_1	DE	10	460001	470000	NA	0	NA	NA	NA
COM_1	COM_2	10	460001	470000	NA	0	NA	NA	NA
COM_1	TU	10	460001	470000	NA	0	NA	NA	NA
COM_1	IR	10	460001	470000	NA	0	NA	NA	NA
COM_2	GB	10	470001	480000	NA	0	NA	NA	NA
COM_2	DE	10	470001	480000	NA	0	NA	NA	NA
TU	GB	10	470001	480000	NA	0	NA	NA	NA
TU	DE	10	470001	480000	NA	0	NA	NA	NA
TU	COM_2	10	470001	480000	NA	0	NA	NA	NA
IR	GB	10	470001	480000	NA	0	NA	NA	NA
DE	GB	10	470001	480000	NA	0	NA	NA	NA
IR	DE	10	470001	480000	NA	0	NA	NA	NA
IR	TU	10	470001	480000	NA	0	NA	NA	NA
COM_1	IR	10	470001	480000	NA	0	NA	NA	NA
COM_1	TU	10	470001	480000	NA	0	NA	NA	NA
IR	COM_2	10	470001	480000	NA	0	NA	NA	NA
COM_1	DE	10	470001	480000	NA	0	NA	NA	NA
COM_1	GB	10	470001	480000	NA	0	NA	NA	NA
COM_1	COM_2	10	470001	480000	NA	0	NA	NA	NA
DE	GB	10	480001	490000	NA	0	NA	NA	NA
COM_2	GB	10	480001	490000	NA	0	NA	NA	NA
COM_2	DE	10	480001	490000	NA	0	NA	NA	NA
TU	GB	10	480001	490000	NA	0	NA	NA	NA
TU	DE	10	480001	490000	NA	0	NA	NA	NA
IR	GB	10	480001	490000	NA	0	NA	NA	NA
IR	DE	10	480001	490000	NA	0	NA	NA	NA
TU	COM_2	10	480001	490000	NA	0	NA	NA	NA
IR	TU	10	480001	490000	NA	0	NA	NA	NA
COM_1	GB	10	480001	490000	NA	0	NA	NA	NA
COM_1	DE	10	480001	490000	NA	0	NA	NA	NA
COM_1	COM_2	10	480001	490000	NA	0	NA	NA	NA
COM_1	TU	10	480001	490000	NA	0	NA	NA	NA
COM_1	IR	10	480001	490000	NA	0	NA	NA	NA
IR	COM_2	10	480001	490000	NA	0	NA	NA	NA
DE	GB	10	490001	500000	0.251852	6	544	2160	0
COM_2	GB	10	490001	500000	0.308333	6	888	2880	0
COM_2	DE	10	490001	500000	0.180556	6	52	288	0
TU	GB	10	490001	500000	0.283333	6	408	1440	0
TU	DE	10	490001	500000	0.25	6	36	144	0
TU	COM_2	10	490001	500000	0.25	6	48	192	0
IR	DE	10	490001	500000	0.37037	6	880	2376	0
IR	GB	10	490001	500000	0.247138	6	5872	23760	0
IR	TU	10	490001	500000	0.406566	6	644	1584	0
COM_1	GB	10	490001	500000	0.246667	6	888	3600	0
COM_1	DE	10	490001	500000	0.277778	6	100	360	0
COM_1	COM_2	10	490001	500000	0.325	6	156	480	0
COM_1	TU	10	490001	500000	0.35	6	84	240	0
COM_1	IR	10	490001	500000	0.306061	6	1212	3960	0
IR	COM_2	10	490001	500000	0.430556	6	1364	3168	0
DE	GB	10	500001	510000	0.341975	9	1108	3240	0
COM_2	GB	10	500001	510000	0.194444	9	840	4320	0
COM_2	DE	10	500001	510000	0.268519	9	116	432	0
TU	GB	10	500001	510000	0.4	9	864	2160	0
TU	DE	10	500001	510000	0.333333	9	72	216	0
TU	COM_2	10	500001	510000	0.333333	9	96	288	0
IR	GB	10	500001	510000	0.170258	9	6068	35640	0
IR	COM_2	10	500001	510000	0.11532	9	548	4752	0
IR	TU	10	500001	510000	0.350168	9	832	2376	0
COM_1	GB	10	500001	510000	0.234815	9	1268	5400	0
COM_1	DE	10	500001	510000	0.303704	9	164	540	0
COM_1	COM_2	10	500001	510000	0.172222	9	124	720	0
COM_1	TU	10	500001	510000	0.333333	9	120	360	0
COM_1	IR	10	500001	510000	0.16431	9	976	5940	0
IR	DE	10	500001	510000	0.283951	9	1012	3564	0
DE	GB	10	510001	520000	0.401852	6	868	2160	0
COM_2	GB	10	510001	520000	0.161111	6	464	2880	0
COM_2	DE	10	510001	520000	0.277778	6	80	288	0
TU	GB	10	510001	520000	0.177778	6	256	1440	0
TU	DE	10	510001	520000	0.361111	6	52	144	0
IR	GB	10	510001	520000	0.18165	6	4316	23760	0
TU	COM_2	10	510001	520000	0.0833333	6	16	192	0
IR	DE	10	510001	520000	0.291246	6	692	2376	0
COM_1	IR	10	510001	520000	0.030303	6	120	3960	0
COM_1	TU	10	510001	520000	0.0833333	6	20	240	0
COM_1	COM_2	10	510001	520000	0	6	0	480	0
IR	COM_2	10	510001	520000	0.030303	6	96	3168	0
COM_1	GB	10	510001	520000	0.161111	6	580	3600	0
IR	TU	10	510001	520000	0.108586	6	172	1584	0
COM_1	DE	10	510001	520000	0.277778	6	100	360	0
DE	GB	10	520001	530000	0.398889	10	1436	3600	0
COM_2	GB	10	520001	530000	0.338333	10	1624	4800	0
COM_2	DE	10	520001	530000	0.35	10	168	480	0
TU	GB	10	520001	530000	0.33	10	792	2400	0
TU	DE	10	520001	530000	0.316667	10	76	240	0
IR	GB	10	520001	530000	0.221313	10	8764	39600	0
IR	DE	10	520001	530000	0.327273	10	1296	3960	0
TU	COM_2	10	520001	530000	0.325	10	104	320	0
IR	TU	10	520001	530000	0.225758	10	596	2640	0
COM_1	GB	10	520001	530000	0.200667	10	1204	6000	0
COM_1	DE	10	520001	530000	0.293333	10	176	600	0
COM_1	COM_2	10	520001	530000	0.29	10	232	800	0
COM_1	TU	10	520001	530000	0.23	10	92	400	0
COM_1	IR	10	520001	530000	0.153939	10	1016	6600	0
IR	COM_2	10	520001	530000	0.284848	10	1504	5280	0
DE	GB	10	530001	540000	0.35	4	504	1440	0
COM_2	GB	10	530001	540000	0.325	4	624	1920	0
COM_2	DE	10	530001	540000	0.270833	4	52	192	0
TU	GB	10	530001	540000	0.35	4	336	960	0
TU	DE	10	530001	540000	0.291667	4	28	96	0
TU	COM_2	10	530001	540000	0.25	4	32	128	0
IR	GB	10	530001	540000	0.408586	4	6472	15840	0
IR	COM_2	10	530001	540000	0.331439	4	700	2112	0
IR	TU	10	530001	540000	0.314394	4	332	1056	0
COM_1	GB	10	530001	540000	0.386667	4	928	2400	0
COM_1	DE	10	530001	540000	0.283333	4	68	240	0
COM_1	COM_2	10	530001	540000	0.3375	4	108	320	0
COM_1	TU	10	530001	540000	0.275	4	44	160	0
COM_1	IR	10	530001	540000	0.381818	4	1008	2640	0
IR	DE	10	530001	540000	0.340909	4	540	1584	0
DE	GB	10	540001	550000	0.2	1	72	360	0
COM_2	GB	10	540001	550000	0.2	1	96	480	0
COM_2	DE	10	540001	550000	0	1	0	48	0
TU	GB	10	540001	550000	0.2	1	48	240	0
TU	DE	10	540001	550000	0	1	0	24	0
TU	COM_2	10	540001	550000	0	1	0	32	0
IR	GB	10	540001	550000	0.2	1	792	3960	0
IR	DE	10	540001	550000	0	1	0	396	0
IR	TU	10	540001	550000	0	1	0	264	0
COM_1	GB	10	540001	550000	0.2	1	120	600	0
COM_1	DE	10	540001	550000	0	1	0	60	0
COM_1	COM_2	10	540001	550000	0	1	0	80	0
COM_1	TU	10	540001	550000	0	1	0	40	0
COM_1	IR	10	540001	550000	0	1	0	660	0
IR	COM_2	10	540001	550000	0	1	0	528	0
DE	GB	10	550001	560000	0.0666667	1	24	360	0
COM_2	GB	10	550001	560000	0.0666667	1	32	480	0
COM_2	DE	10	550001	560000	0	1	0	48	0
TU	GB	10	550001	560000	0.0666667	1	16	240	0
TU	DE	10	550001	560000	0	1	0	24	0
TU	COM_2	10	550001	560000	0	1	0	32	0
IR	GB	10	550001	560000	0.0929293	1	368	3960	0
IR	DE	10	550001	560000	0.030303	1	12	396	0
IR	TU	10	550001	560000	0.030303	1	8	264	0
COM_1	IR	10	550001	560000	0.030303	1	20	660	0
COM_1	TU	10	550001	560000	0	1	0	40	0
IR	COM_2	10	550001	560000	0.030303	1	16	528	0
COM_1	DE	10	550001	560000	0	1	0	60	0
COM_1	GB	10	550001	560000	0.0666667	1	40	600	0
COM_1	COM_2	10	550001	560000	0	1	0	80	0
DE	GB	10	560001	570000	0.458025	18	2968	6480	0
COM_2	GB	10	560001	570000	0.175	18	1512	8640	0
COM_2	DE	10	560001	570000	0.421296	18	364	864	0
TU	GB	10	560001	570000	0.175926	18	760	4320	0
TU	DE	10	560001	570000	0.425926	18	184	432	0
TU	COM_2	10	560001	570000	0.0972222	18	56	576	0
IR	DE	10	560001	570000	0.451178	18	3216	7128	0
IR	GB	10	560001	570000	0.169136	18	12056	71280	0
IR	TU	10	560001	570000	0.13468	18	640	4752	0
COM_1	GB	10	560001	570000	0.172593	18	1864	10800	0
COM_1	DE	10	560001	570000	0.42963	18	464	1080	0
COM_1	COM_2	10	560001	570000	0.141667	18	204	1440	0
COM_1	TU	10	560001	570000	0.166667	18	120	720	0
COM_1	IR	10	560001	570000	0.13064	18	1552	11880	0
IR	COM_2	10	560001	570000	0.125	18	1188	9504	0
DE	GB	10	570001	580000	0.184444	10	664	3600	0
COM_2	GB	10	570001	580000	0.118333	10	568	4800	0
COM_2	DE	10	570001	580000	0.125	10	60	480	0
TU	GB	10	570001	580000	0.146667	10	352	2400	0
TU	DE	10	570001	580000	0.116667	10	28	240	0
IR	GB	10	570001	580000	0.132929	10	5264	39600	0
TU	COM_2	10	570001	580000	0.075	10	24	320	0
IR	DE	10	570001	580000	0.145455	10	576	3960	0
IR	TU	10	570001	580000	0.0954545	10	252	2640	0
COM_1	GB	10	570001	580000	0.237333	10	1424	6000	0
COM_1	DE	10	570001	580000	0.28	10	168	600	0
COM_1	COM_2	10	570001	580000	0.175	10	140	800	0
COM_1	TU	10	570001	580000	0.23	10	92	400	0
COM_1	IR	10	570001	580000	0.191515	10	1264	6600	0
IR	COM_2	10	570001	580000	0.0704545	10	372	5280	0
DE	GB	10	580001	590000	0.211111	13	988	4680	0
COM_2	GB	10	580001	590000	0.184615	13	1152	6240	0
COM_2	DE	10	580001	590000	0.166667	13	104	624	0
TU	GB	10	580001	590000	0.169231	13	528	3120	0
TU	DE	10	580001	590000	0.0897436	13	28	312	0
TU	COM_2	10	580001	590000	0.0961538	13	40	416	0
IR	GB	10	580001	590000	0.241103	13	12412	51480	0
IR	COM_2	10	580001	590000	0.20979	13	1440	6864	0
IR	TU	10	580001	590000	0.162005	13	556	3432	0
COM_1	GB	10	580001	590000	0.308205	13	2404	7800	0
COM_1	DE	10	580001	590000	0.297436	13	232	780	0
COM_1	COM_2	10	580001	590000	0.338462	13	352	1040	0
COM_1	TU	10	580001	590000	0.269231	13	140	520	0
COM_1	IR	10	580001	590000	0.33007	13	2832	8580	0
IR	DE	10	580001	590000	0.226884	13	1168	5148	0
DE	GB	10	590001	600000	0.12037	6	260	2160	0
COM_2	GB	10	590001	600000	0.108333	6	312	2880	0
COM_2	DE	10	590001	600000	0.0694444	6	20	288	0
TU	GB	10	590001	600000	0.0722222	6	104	1440	0
TU	DE	10	590001	600000	0.0555556	6	8	144	0
TU	COM_2	10	590001	600000	0.0416667	6	8	192	0
IR	GB	10	590001	600000	0.173906	6	4132	23760	0
IR	DE	10	590001	600000	0.149832	6	356	2376	0
IR	TU	10	590001	600000	0.111111	6	176	1584	0
COM_1	IR	10	590001	600000	0.134343	6	532	3960	0
COM_1	TU	10	590001	600000	0.0333333	6	8	240	0
IR	COM_2	10	590001	600000	0.140152	6	444	3168	0
COM_1	DE	10	590001	600000	0.0666667	6	24	360	0
COM_1	GB	10	590001	600000	0.101111	6	364	3600	0
COM_1	COM_2	10	590001	600000	0.0583333	6	28	480	0
DE	GB	10	600001	610000	0.236601	17	1448	6120	0
COM_2	GB	10	600001	610000	0.188235	17	1536	8160	0
COM_2	DE	10	600001	610000	0.264706	17	216	816	0
TU	GB	10	600001	610000	0.113725	17	464	4080	0
TU	DE	10	600001	610000	0.215686	17	88	408	0
IR	GB	10	600001	610000	0.157813	17	10624	67320	0
TU	COM_2	10	600001	610000	0.147059	17	80	544	0
IR	TU	10	600001	610000	0.101604	17	456	4488	0
COM_1	GB	10	600001	610000	0.129412	17	1320	10200	0
COM_1	DE	10	600001	610000	0.227451	17	232	1020	0
COM_1	COM_2	10	600001	610000	0.141176	17	192	1360	0
COM_1	TU	10	600001	610000	0.0941176	17	64	680	0
COM_1	IR	10	600001	610000	0.13975	17	1568	11220	0
IR	COM_2	10	600001	610000	0.187166	17	1680	8976	0
IR	DE	10	600001	610000	0.259061	17	1744	6732	0
IR	GB	10	610001	620000	0.194949	11	8492	43560	0
DE	GB	10	610001	620000	0.178788	11	708	3960	0
COM_2	GB	10	610001	620000	0.362121	11	1912	5280	0
COM_2	DE	10	610001	620000	0.325758	11	172	528	0
TU	GB	10	610001	620000	0.133333	11	352	2640	0
TU	DE	10	610001	620000	0.106061	11	28	264	0
TU	COM_2	10	610001	620000	0.318182	11	112	352	0
IR	DE	10	610001	620000	0.171717	11	748	4356	0
IR	TU	10	610001	620000	0.119835	11	348	2904	0
COM_1	GB	10	610001	620000	0.173939	11	1148	6600	0
COM_1	DE	10	610001	620000	0.157576	11	104	660	0
COM_1	COM_2	10	610001	620000	0.377273	11	332	880	0
COM_1	TU	10	610001	620000	0.1	11	44	440	0
COM_1	IR	10	610001	620000	0.158127	11	1148	7260	0
IR	COM_2	10	610001	620000	0.37259	11	2164	5808	0
DE	GB	10	620001	630000	0.148148	6	320	2160	0
COM_2	GB	10	620001	630000	0.152778	6	440	2880	0
COM_2	DE	10	620001	630000	0.180556	6	52	288	0
TU	GB	10	620001	630000	0.0444444	6	64	1440	0
TU	DE	10	620001	630000	0.111111	6	16	144	0
TU	COM_2	10	620001	630000	0.125	6	24	192	0
IR	GB	10	620001	630000	0.13367	6	3176	23760	0
IR	DE	10	620001	630000	0.207071	6	492	2376	0
IR	TU	10	620001	630000	0.0959596	6	152	1584	0
COM_1	GB	10	620001	630000	0.14	6	504	3600	0
COM_1	DE	10	620001	630000	0.166667	6	60	360	0
COM_1	COM_2	10	620001	630000	0.191667	6	92	480	0
COM_1	TU	10	620001	630000	0.1	6	24	240	0
COM_1	IR	10	620001	630000	0.185859	6	736	3960	0
IR	COM_2	10	620001	630000	0.215909	6	684	3168	0
IR	GB	10	630001	640000	0.213384	12	10140	47520	0
DE	GB	10	630001	640000	0.217593	12	940	4320	0
COM_2	GB	10	630001	640000	0.251389	12	1448	5760	0
COM_2	DE	10	630001	640000	0.263889	12	152	576	0
TU	GB	10	630001	640000	0.263889	12	760	2880	0
TU	COM_2	10	630001	640000	0.270833	12	104	384	0
IR	DE	10	630001	640000	0.248316	12	1180	4752	0
TU	DE	10	630001	640000	0.347222	12	100	288	0
IR	TU	10	630001	640000	0.289141	12	916	3168	0
COM_1	IR	10	630001	640000	0.183838	12	1456	7920	0
COM_1	TU	10	630001	640000	0.275	12	132	480	0
COM_1	COM_2	10	630001	640000	0.233333	12	224	960	0
IR	COM_2	10	630001	640000	0.287879	12	1824	6336	0
COM_1	GB	10	630001	640000	0.158333	12	1140	7200	0
COM_1	DE	10	630001	640000	0.127778	12	92	720	0
TU	COM_2	10	640001	650000	0.025	10	8	320	0
DE	GB	10	640001	650000	0.0811111	10	292	3600	0
COM_2	GB	10	640001	650000	0.0733333	10	352	4800	0
COM_2	DE	10	640001	650000	0.0416667	10	20	480	0
TU	GB	10	640001	650000	0.05	10	120	2400	0
TU	DE	10	640001	650000	0.0333333	10	8	240	0
IR	GB	10	640001	650000	0.144747	10	5732	39600	0
IR	DE	10	640001	650000	0.136364	10	540	3960	0
IR	COM_2	10	640001	650000	0.12803	10	676	5280	0
IR	TU	10	640001	650000	0.10303	10	272	2640	0
COM_1	GB	10	640001	650000	0.120667	10	724	6000	0
COM_1	DE	10	640001	650000	0.113333	10	68	600	0
COM_1	COM_2	10	640001	650000	0.105	10	84	800	0
COM_1	TU	10	640001	650000	0.08	10	32	400	0
COM_1	IR	10	640001	650000	0.178182	10	1176	6600	0
TU	DE	10	650001	660000	0.0833333	4	8	96	0
TU	GB	10	650001	660000	0.108333	4	104	960	0
TU	COM_2	10	650001	660000	0	4	0	128	0
COM_2	GB	10	650001	660000	0.108333	4	208	1920	0
DE	GB	10	650001	660000	0.175	4	252	1440	0
COM_2	DE	10	650001	660000	0.0833333	4	16	192	0
IR	GB	10	650001	660000	0.156818	4	2484	15840	0
IR	DE	10	650001	660000	0.103535	4	164	1584	0
IR	COM_2	10	650001	660000	0.0606061	4	128	2112	0
IR	TU	10	650001	660000	0.0606061	4	64	1056	0
COM_1	GB	10	650001	660000	0.108333	4	260	2400	0
COM_1	DE	10	650001	660000	0.0833333	4	20	240	0
COM_1	COM_2	10	650001	660000	0	4	0	320	0
COM_1	TU	10	650001	660000	0	4	0	160	0
COM_1	IR	10	650001	660000	0.0606061	4	160	2640	0
DE	GB	10	660001	670000	0.0733333	5	132	1800	0
COM_2	GB	10	660001	670000	0.0733333	5	176	2400	0
COM_2	DE	10	660001	670000	0	5	0	240	0
TU	GB	10	660001	670000	0.0733333	5	88	1200	0
TU	DE	10	660001	670000	0	5	0	120	0
TU	COM_2	10	660001	670000	0	5	0	160	0
IR	GB	10	660001	670000	0.145253	5	2876	19800	0
COM_1	GB	10	660001	670000	0.206667	5	620	3000	0
IR	COM_2	10	660001	670000	0.0848485	5	224	2640	0
IR	TU	10	660001	670000	0.0848485	5	112	1320	0
COM_1	DE	10	660001	670000	0.16	5	48	300	0
COM_1	COM_2	10	660001	670000	0.16	5	64	400	0
COM_1	TU	10	660001	670000	0.16	5	32	200	0
COM_1	IR	10	660001	670000	0.215758	5	712	3300	0
IR	DE	10	660001	670000	0.0848485	5	168	1980	0
TU	DE	10	670001	680000	0.25641	13	80	312	0
TU	GB	10	670001	680000	0.187179	13	584	3120	0
TU	COM_2	10	670001	680000	0.115385	13	48	416	0
COM_2	GB	10	670001	680000	0.148718	13	928	6240	0
DE	GB	10	670001	680000	0.316239	13	1480	4680	0
COM_2	DE	10	670001	680000	0.25641	13	160	624	0
IR	GB	10	670001	680000	0.218337	13	11240	51480	0
IR	DE	10	670001	680000	0.321678	13	1656	5148	0
IR	COM_2	10	670001	680000	0.157343	13	1080	6864	0
IR	TU	10	670001	680000	0.179487	13	616	3432	0
COM_1	GB	10	670001	680000	0.210256	13	1640	7800	0
COM_1	DE	10	670001	680000	0.307692	13	240	780	0
COM_1	COM_2	10	670001	680000	0.161538	13	168	1040	0
COM_1	TU	10	670001	680000	0.169231	13	88	520	0
COM_1	IR	10	670001	680000	0.217249	13	1864	8580	0
DE	GB	10	680001	690000	0.28	10	1008	3600	0
COM_2	GB	10	680001	690000	0.193333	10	928	4800	0
COM_2	DE	10	680001	690000	0.325	10	156	480	0
TU	GB	10	680001	690000	0.0933333	10	224	2400	0
TU	DE	10	680001	690000	0.233333	10	56	240	0
TU	COM_2	10	680001	690000	0.125	10	40	320	0
IR	GB	10	680001	690000	0.210707	10	8344	39600	0
IR	DE	10	680001	690000	0.341414	10	1352	3960	0
IR	COM_2	10	680001	690000	0.206818	10	1092	5280	0
IR	TU	10	680001	690000	0.154545	10	408	2640	0
COM_1	GB	10	680001	690000	0.204	10	1224	6000	0
COM_1	DE	10	680001	690000	0.28	10	168	600	0
COM_1	COM_2	10	680001	690000	0.225	10	180	800	0
COM_1	TU	10	680001	690000	0.14	10	56	400	0
COM_1	IR	10	680001	690000	0.242424	10	1600	6600	0
DE	GB	10	690001	700000	0.1375	16	792	5760	0
COM_2	GB	10	690001	700000	0.1125	16	864	7680	0
COM_2	DE	10	690001	700000	0.119792	16	92	768	0
TU	GB	10	690001	700000	0.175	16	672	3840	0
TU	DE	10	690001	700000	0.1875	16	72	384	0
TU	COM_2	10	690001	700000	0.140625	16	72	512	0
IR	GB	10	690001	700000	0.214646	16	13600	63360	0
COM_1	GB	10	690001	700000	0.111667	16	1072	9600	0
IR	COM_2	10	690001	700000	0.19839	16	1676	8448	0
IR	TU	10	690001	700000	0.282197	16	1192	4224	0
COM_1	DE	10	690001	700000	0.116667	16	112	960	0
COM_1	COM_2	10	690001	700000	0.084375	16	108	1280	0
COM_1	TU	10	690001	700000	0.1625	16	104	640	0
COM_1	IR	10	690001	700000	0.193561	16	2044	10560	0
IR	DE	10	690001	700000	0.215278	16	1364	6336	0
DE	GB	10	700001	710000	0.19697	22	1560	7920	0
COM_2	GB	10	700001	710000	0.284848	22	3008	10560	0
COM_2	DE	10	700001	710000	0.234848	22	248	1056	0
TU	GB	10	700001	710000	0.215152	22	1136	5280	0
TU	DE	10	700001	710000	0.106061	22	56	528	0
TU	COM_2	10	700001	710000	0.261364	22	184	704	0
IR	GB	10	700001	710000	0.255005	22	22216	87120	0
COM_1	GB	10	700001	710000	0.298788	22	3944	13200	0
IR	COM_2	10	700001	710000	0.304408	22	3536	11616	0
IR	TU	10	700001	710000	0.190083	22	1104	5808	0
COM_1	DE	10	700001	710000	0.260606	22	344	1320	0
COM_1	COM_2	10	700001	710000	0.368182	22	648	1760	0
COM_1	TU	10	700001	710000	0.290909	22	256	880	0
COM_1	IR	10	700001	710000	0.314325	22	4564	14520	0
IR	DE	10	700001	710000	0.176768	22	1540	8712	0
TU	DE	10	710001	720000	0.390625	32	300	768	0
TU	GB	10	710001	720000	0.507292	32	3896	7680	0
TU	COM_2	10	710001	720000	0.382812	32	392	1024	0
COM_2	GB	10	710001	720000	0.428646	32	6584	15360	0
DE	GB	10	710001	720000	0.408681	32	4708	11520	0
COM_2	DE	10	710001	720000	0.432292	32	664	1536	0
IR	GB	10	710001	720000	0.437027	32	55380	126720	0
IR	DE	10	710001	720000	0.362058	32	4588	12672	0
IR	COM_2	10	710001	720000	0.443182	32	7488	16896	0
IR	TU	10	710001	720000	0.338542	32	2860	8448	0
COM_1	GB	10	710001	720000	0.428958	32	8236	19200	0
COM_1	DE	10	710001	720000	0.385417	32	740	1920	0
COM_1	COM_2	10	710001	720000	0.40625	32	1040	2560	0
COM_1	TU	10	710001	720000	0.296875	32	380	1280	0
COM_1	IR	10	710001	720000	0.384848	32	8128	21120	0
DE	GB	10	720001	730000	0.345594	29	3608	10440	0
COM_2	GB	10	720001	730000	0.371839	29	5176	13920	0
COM_2	DE	10	720001	730000	0.356322	29	496	1392	0
TU	GB	10	720001	730000	0.267816	29	1864	6960	0
TU	DE	10	720001	730000	0.33908	29	236	696	0
TU	COM_2	10	720001	730000	0.422414	29	392	928	0
IR	GB	10	720001	730000	0.285824	29	32824	114840	0
IR	DE	10	720001	730000	0.326019	29	3744	11484	0
IR	COM_2	10	720001	730000	0.401776	29	6152	15312	0
IR	TU	10	720001	730000	0.18652	29	1428	7656	0
COM_1	GB	10	720001	730000	0.310805	29	5408	17400	0
COM_1	DE	10	720001	730000	0.386207	29	672	1740	0
COM_1	COM_2	10	720001	730000	0.4	29	928	2320	0
COM_1	TU	10	720001	730000	0.258621	29	300	1160	0
COM_1	IR	10	720001	730000	0.289237	29	5536	19140	0
DE	GB	10	730001	740000	0.298765	36	3872	12960	0
COM_2	GB	10	730001	740000	0.258796	36	4472	17280	0
COM_2	DE	10	730001	740000	0.342593	36	592	1728	0
TU	GB	10	730001	740000	0.282407	36	2440	8640	0
TU	DE	10	730001	740000	0.416667	36	360	864	0
TU	COM_2	10	730001	740000	0.166667	36	192	1152	0
IR	GB	10	730001	740000	0.275982	36	39344	142560	0
IR	DE	10	730001	740000	0.265152	36	3780	14256	0
IR	COM_2	10	730001	740000	0.301768	36	5736	19008	0
IR	TU	10	730001	740000	0.340067	36	3232	9504	0
COM_1	GB	10	730001	740000	0.356667	36	7704	21600	0
COM_1	DE	10	730001	740000	0.390741	36	844	2160	0
COM_1	COM_2	10	730001	740000	0.325	36	936	2880	0
COM_1	TU	10	730001	740000	0.305556	36	440	1440	0
COM_1	IR	10	730001	740000	0.365657	36	8688	23760	0
DE	GB	10	740001	750000	0.307407	24	2656	8640	0
COM_2	GB	10	740001	750000	0.266667	24	3072	11520	0
COM_2	DE	10	740001	750000	0.263889	24	304	1152	0
TU	GB	10	740001	750000	0.270833	24	1560	5760	0
TU	DE	10	740001	750000	0.222222	24	128	576	0
TU	COM_2	10	740001	750000	0.208333	24	160	768	0
IR	GB	10	740001	750000	0.273316	24	25976	95040	0
IR	DE	10	740001	750000	0.268098	24	2548	9504	0
IR	COM_2	10	740001	750000	0.250631	24	3176	12672	0
IR	TU	10	740001	750000	0.247475	24	1568	6336	0
COM_1	GB	10	740001	750000	0.305	24	4392	14400	0
COM_1	DE	10	740001	750000	0.375	24	540	1440	0
COM_1	COM_2	10	740001	750000	0.341667	24	656	1920	0
COM_1	TU	10	740001	750000	0.341667	24	328	960	0
COM_1	IR	10	740001	750000	0.304545	24	4824	15840	0
DE	GB	10	750001	760000	0.234473	39	3292	14040	0
COM_2	GB	10	750001	760000	0.285043	39	5336	18720	0
COM_2	DE	10	750001	760000	0.365385	39	684	1872	0
TU	GB	10	750001	760000	0.304274	39	2848	9360	0
TU	DE	10	750001	760000	0.324786	39	304	936	0
TU	COM_2	10	750001	760000	0.25641	39	320	1248	0
IR	GB	10	750001	760000	0.199042	39	30740	154440	0
COM_1	GB	10	750001	760000	0.171795	39	4020	23400	0
IR	COM_2	10	750001	760000	0.293901	39	6052	20592	0
IR	TU	10	750001	760000	0.304584	39	3136	10296	0
IR	DE	10	750001	760000	0.178969	39	2764	15444	0
COM_1	DE	10	750001	760000	0.17094	39	400	2340	0
COM_1	COM_2	10	750001	760000	0.273077	39	852	3120	0
COM_1	TU	10	750001	760000	0.276923	39	432	1560	0
COM_1	IR	10	750001	760000	0.140326	39	3612	25740	0
DE	GB	10	760001	770000	0.164021	21	1240	7560	0
COM_2	GB	10	760001	770000	0.687302	21	6928	10080	0
COM_2	DE	10	760001	770000	0.662698	21	668	1008	0
TU	GB	10	760001	770000	0.31746	21	1600	5040	0
TU	DE	10	760001	770000	0.325397	21	164	504	0
TU	COM_2	10	760001	770000	0.654762	21	440	672	0
IR	GB	10	760001	770000	0.186051	21	15472	83160	0
IR	DE	10	760001	770000	0.151034	21	1256	8316	0
IR	COM_2	10	760001	770000	0.716811	21	7948	11088	0
IR	TU	10	760001	770000	0.295094	21	1636	5544	0
COM_1	GB	10	760001	770000	0.259683	21	3272	12600	0
COM_1	DE	10	760001	770000	0.219048	21	276	1260	0
COM_1	COM_2	10	760001	770000	0.616667	21	1036	1680	0
COM_1	TU	10	760001	770000	0.347619	21	292	840	0
COM_1	IR	10	760001	770000	0.24733	21	3428	13860	0
COM_2	GB	10	770001	780000	0.350725	23	3872	11040	0
COM_2	DE	10	770001	780000	0.347826	23	384	1104	0
TU	GB	10	770001	780000	0.405797	23	2240	5520	0
TU	DE	10	770001	780000	0.427536	23	236	552	0
DE	GB	10	770001	780000	0.237198	23	1964	8280	0
TU	COM_2	10	770001	780000	0.402174	23	296	736	0
IR	GB	10	770001	780000	0.261792	23	23844	91080	0
COM_1	GB	10	770001	780000	0.397971	23	5492	13800	0
IR	COM_2	10	770001	780000	0.334651	23	4064	12144	0
IR	TU	10	770001	780000	0.430171	23	2612	6072	0
COM_1	DE	10	770001	780000	0.382609	23	528	1380	0
COM_1	COM_2	10	770001	780000	0.430435	23	792	1840	0
COM_1	TU	10	770001	780000	0.43913	23	404	920	0
COM_1	IR	10	770001	780000	0.393412	23	5972	15180	0
IR	DE	10	770001	780000	0.196311	23	1788	9108	0
DE	GB	10	780001	790000	0.301932	46	5000	16560	0
COM_2	GB	10	780001	790000	0.343841	46	7592	22080	0
COM_2	DE	10	780001	790000	0.315217	46	696	2208	0
TU	GB	10	780001	790000	0.385507	46	4256	11040	0
TU	DE	10	780001	790000	0.362319	46	400	1104	0
TU	COM_2	10	780001	790000	0.440217	46	648	1472	0
IR	GB	10	780001	790000	0.279007	46	50824	182160	0
COM_1	GB	10	780001	790000	0.331304	46	9144	27600	0
IR	COM_2	10	780001	790000	0.310935	46	7552	24288	0
IR	TU	10	780001	790000	0.399209	46	4848	12144	0
COM_1	DE	10	780001	790000	0.317391	46	876	2760	0
COM_1	COM_2	10	780001	790000	0.363043	46	1336	3680	0
COM_1	TU	10	780001	790000	0.343478	46	632	1840	0
COM_1	IR	10	780001	790000	0.31054	46	9428	30360	0
IR	DE	10	780001	790000	0.26614	46	4848	18216	0
TU	DE	10	790001	800000	0.339286	28	228	672	0
TU	GB	10	790001	800000	0.329762	28	2216	6720	0
TU	COM_2	10	790001	800000	0.339286	28	304	896	0
COM_2	GB	10	790001	800000	0.383929	28	5160	13440	0
DE	GB	10	790001	800000	0.316667	28	3192	10080	0
COM_2	DE	10	790001	800000	0.410714	28	552	1344	0
IR	GB	10	790001	800000	0.326623	28	36216	110880	0
IR	DE	10	790001	800000	0.327922	28	3636	11088	0
IR	COM_2	10	790001	800000	0.426407	28	6304	14784	0
IR	TU	10	790001	800000	0.363095	28	2684	7392	0
COM_1	GB	10	790001	800000	0.360476	28	6056	16800	0
COM_1	DE	10	790001	800000	0.407143	28	684	1680	0
COM_1	COM_2	10	790001	800000	0.378571	28	848	2240	0
COM_1	TU	10	790001	800000	0.310714	28	348	1120	0
COM_1	IR	10	790001	800000	0.369264	28	6824	18480	0
DE	GB	10	800001	810000	0.414222	25	3728	9000	0
COM_2	GB	10	800001	810000	0.421333	25	5056	12000	0
COM_2	DE	10	800001	810000	0.563333	25	676	1200	0
TU	GB	10	800001	810000	0.332	25	1992	6000	0
TU	DE	10	800001	810000	0.333333	25	200	600	0
TU	COM_2	10	800001	810000	0.43	25	344	800	0
IR	GB	10	800001	810000	0.360242	25	35664	99000	0
IR	DE	10	800001	810000	0.374141	25	3704	9900	0
IR	COM_2	10	800001	810000	0.448788	25	5924	13200	0
IR	TU	10	800001	810000	0.311515	25	2056	6600	0
COM_1	GB	10	800001	810000	0.416	25	6240	15000	0
COM_1	DE	10	800001	810000	0.352	25	528	1500	0
COM_1	COM_2	10	800001	810000	0.498	25	996	2000	0
COM_1	TU	10	800001	810000	0.376	25	376	1000	0
COM_1	IR	10	800001	810000	0.420848	25	6944	16500	0
DE	GB	10	810001	820000	0.312821	39	4392	14040	0
COM_2	GB	10	810001	820000	0.299145	39	5600	18720	0
COM_2	DE	10	810001	820000	0.487179	39	912	1872	0
TU	GB	10	810001	820000	0.347863	39	3256	9360	0
TU	DE	10	810001	820000	0.363248	39	340	936	0
TU	COM_2	10	810001	820000	0.423077	39	528	1248	0
IR	GB	10	810001	820000	0.190572	39	29432	154440	0
IR	DE	10	810001	820000	0.318311	39	4916	15444	0
IR	COM_2	10	810001	820000	0.285159	39	5872	20592	0
IR	TU	10	810001	820000	0.353924	39	3644	10296	0
COM_1	GB	10	810001	820000	0.216752	39	5072	23400	0
COM_1	DE	10	810001	820000	0.411966	39	964	2340	0
COM_1	COM_2	10	810001	820000	0.223077	39	696	3120	0
COM_1	TU	10	810001	820000	0.392308	39	612	1560	0
COM_1	IR	10	810001	820000	0.181197	39	4664	25740	0
DE	GB	10	820001	830000	0.401042	32	4620	11520	0
COM_2	GB	10	820001	830000	0.388021	32	5960	15360	0
COM_2	DE	10	820001	830000	0.520833	32	800	1536	0
TU	GB	10	820001	830000	0.366667	32	2816	7680	0
TU	DE	10	820001	830000	0.385417	32	296	768	0
TU	COM_2	10	820001	830000	0.398438	32	408	1024	0
IR	GB	10	820001	830000	0.3381	32	42844	126720	0
IR	DE	10	820001	830000	0.43024	32	5452	12672	0
IR	COM_2	10	820001	830000	0.370739	32	6264	16896	0
IR	TU	10	820001	830000	0.374053	32	3160	8448	0
COM_1	GB	10	820001	830000	0.380208	32	7300	19200	0
COM_1	DE	10	820001	830000	0.5	32	960	1920	0
COM_1	COM_2	10	820001	830000	0.278125	32	712	2560	0
COM_1	TU	10	820001	830000	0.36875	32	472	1280	0
COM_1	IR	10	820001	830000	0.378598	32	7996	21120	0
DE	GB	10	830001	840000	0.338211	41	4992	14760	0
COM_2	GB	10	830001	840000	0.365854	41	7200	19680	0
COM_2	DE	10	830001	840000	0.341463	41	672	1968	0
TU	GB	10	830001	840000	0.38374	41	3776	9840	0
TU	DE	10	830001	840000	0.349593	41	344	984	0
TU	COM_2	10	830001	840000	0.378049	41	496	1312	0
IR	GB	10	830001	840000	0.295689	41	48008	162360	0
IR	DE	10	830001	840000	0.354028	41	5748	16236	0
IR	COM_2	10	830001	840000	0.371766	41	8048	21648	0
IR	TU	10	830001	840000	0.432373	41	4680	10824	0
COM_1	GB	10	830001	840000	0.325203	41	8000	24600	0
COM_1	DE	10	830001	840000	0.305691	41	752	2460	0
COM_1	COM_2	10	830001	840000	0.378049	41	1240	3280	0
COM_1	TU	10	830001	840000	0.356098	41	584	1640	0
COM_1	IR	10	830001	840000	0.339246	41	9180	27060	0
DE	GB	10	840001	850000	0.339259	45	5496	16200	0
COM_2	GB	10	840001	850000	0.336296	45	7264	21600	0
COM_2	DE	10	840001	850000	0.137037	45	296	2160	0
TU	GB	10	840001	850000	0.3	45	3240	10800	0
TU	DE	10	840001	850000	0.177778	45	192	1080	0
TU	COM_2	10	840001	850000	0.188889	45	272	1440	0
IR	GB	10	840001	850000	0.353356	45	62968	178200	0
IR	DE	10	840001	850000	0.365208	45	6508	17820	0
IR	COM_2	10	840001	850000	0.378114	45	8984	23760	0
IR	TU	10	840001	850000	0.280135	45	3328	11880	0
COM_1	GB	10	840001	850000	0.38637	45	10432	27000	0
COM_1	DE	10	840001	850000	0.325926	45	880	2700	0
COM_1	COM_2	10	840001	850000	0.324444	45	1168	3600	0
COM_1	TU	10	840001	850000	0.297778	45	536	1800	0
COM_1	IR	10	840001	850000	0.353805	45	10508	29700	0
DE	GB	10	850001	860000	0.337908	51	6204	18360	0
COM_2	GB	10	850001	860000	0.317647	51	7776	24480	0
COM_2	DE	10	850001	860000	0.243464	51	596	2448	0
TU	GB	10	850001	860000	0.366667	51	4488	12240	0
TU	DE	10	850001	860000	0.248366	51	304	1224	0
TU	COM_2	10	850001	860000	0.279412	51	456	1632	0
IR	GB	10	850001	860000	0.32452	51	65540	201960	0
IR	DE	10	850001	860000	0.342642	51	6920	20196	0
IR	COM_2	10	850001	860000	0.294266	51	7924	26928	0
IR	TU	10	850001	860000	0.383244	51	5160	13464	0
COM_1	GB	10	850001	860000	0.340523	51	10420	30600	0
COM_1	DE	10	850001	860000	0.290196	51	888	3060	0
COM_1	COM_2	10	850001	860000	0.257843	51	1052	4080	0
COM_1	TU	10	850001	860000	0.32549	51	664	2040	0
COM_1	IR	10	850001	860000	0.350089	51	11784	33660	0
DE	GB	10	860001	870000	0.313468	33	3724	11880	0
COM_2	GB	10	860001	870000	0.270202	33	4280	15840	0
COM_2	DE	10	860001	870000	0.272727	33	432	1584	0
TU	GB	10	860001	870000	0.390909	33	3096	7920	0
TU	DE	10	860001	870000	0.40404	33	320	792	0
TU	COM_2	10	860001	870000	0.409091	33	432	1056	0
IR	GB	10	860001	870000	0.248638	33	32492	130680	0
IR	DE	10	860001	870000	0.314968	33	4116	13068	0
IR	COM_2	10	860001	870000	0.278696	33	4856	17424	0
IR	TU	10	860001	870000	0.394858	33	3440	8712	0
COM_1	GB	10	860001	870000	0.25596	33	5068	19800	0
COM_1	DE	10	860001	870000	0.280808	33	556	1980	0
COM_1	COM_2	10	860001	870000	0.239394	33	632	2640	0
COM_1	TU	10	860001	870000	0.436364	33	576	1320	0
COM_1	IR	10	860001	870000	0.260422	33	5672	21780	0
DE	GB	10	870001	880000	0.380247	36	4928	12960	0
COM_2	GB	10	870001	880000	0.431019	36	7448	17280	0
COM_2	DE	10	870001	880000	0.342593	36	592	1728	0
TU	GB	10	870001	880000	0.339815	36	2936	8640	0
TU	DE	10	870001	880000	0.310185	36	268	864	0
TU	COM_2	10	870001	880000	0.229167	36	264	1152	0
IR	GB	10	870001	880000	0.372615	36	53120	142560	0
IR	DE	10	870001	880000	0.3844	36	5480	14256	0
IR	COM_2	10	870001	880000	0.424663	36	8072	19008	0
IR	TU	10	870001	880000	0.317761	36	3020	9504	0
COM_1	GB	10	870001	880000	0.345926	36	7472	21600	0
COM_1	DE	10	870001	880000	0.364815	36	788	2160	0
COM_1	COM_2	10	870001	880000	0.363889	36	1048	2880	0
COM_1	TU	10	870001	880000	0.275	36	396	1440	0
COM_1	IR	10	870001	880000	0.350673	36	8332	23760	0
DE	GB	10	880001	890000	0.315556	35	3976	12600	0
COM_2	GB	10	880001	890000	0.318095	35	5344	16800	0
COM_2	DE	10	880001	890000	0.27619	35	464	1680	0
TU	GB	10	880001	890000	0.304762	35	2560	8400	0
TU	DE	10	880001	890000	0.2	35	168	840	0
TU	COM_2	10	880001	890000	0.271429	35	304	1120	0
IR	GB	10	880001	890000	0.337662	35	46800	138600	0
IR	DE	10	880001	890000	0.262915	35	3644	13860	0
IR	COM_2	10	880001	890000	0.34329	35	6344	18480	0
IR	TU	10	880001	890000	0.257143	35	2376	9240	0
COM_1	GB	10	880001	890000	0.292952	35	6152	21000	0
COM_1	DE	10	880001	890000	0.32381	35	680	2100	0
COM_1	COM_2	10	880001	890000	0.331429	35	928	2800	0
COM_1	TU	10	880001	890000	0.274286	35	384	1400	0
COM_1	IR	10	880001	890000	0.319134	35	7372	23100	0
DE	GB	10	890001	900000	0.335185	42	5068	15120	0
COM_2	GB	10	890001	900000	0.345238	42	6960	20160	0
COM_2	DE	10	890001	900000	0.295635	42	596	2016	0
TU	GB	10	890001	900000	0.307143	42	3096	10080	0
TU	DE	10	890001	900000	0.321429	42	324	1008	0
TU	COM_2	10	890001	900000	0.35119	42	472	1344	0
IR	GB	10	890001	900000	0.339418	42	56452	166320	0
IR	DE	10	890001	900000	0.267196	42	4444	16632	0
IR	COM_2	10	890001	900000	0.303211	42	6724	22176	0
IR	TU	10	890001	900000	0.327201	42	3628	11088	0
COM_1	GB	10	890001	900000	0.324603	42	8180	25200	0
COM_1	DE	10	890001	900000	0.3	42	756	2520	0
COM_1	COM_2	10	890001	900000	0.339286	42	1140	3360	0
COM_1	TU	10	890001	900000	0.297619	42	500	1680	0
COM_1	IR	10	890001	900000	0.356999	42	9896	27720	0
DE	GB	10	900001	910000	0.326211	39	4580	14040	0
COM_2	GB	10	900001	910000	0.305983	39	5728	18720	0
COM_2	DE	10	900001	910000	0.282051	39	528	1872	0
TU	GB	10	900001	910000	0.297436	39	2784	9360	0
TU	DE	10	900001	910000	0.273504	39	256	936	0
TU	COM_2	10	900001	910000	0.224359	39	280	1248	0
IR	GB	10	900001	910000	0.338384	39	52260	154440	0
IR	DE	10	900001	910000	0.31857	39	4920	15444	0
IR	COM_2	10	900001	910000	0.319736	39	6584	20592	0
IR	TU	10	900001	910000	0.317793	39	3272	10296	0
COM_1	GB	10	900001	910000	0.270598	39	6332	23400	0
COM_1	DE	10	900001	910000	0.336752	39	788	2340	0
COM_1	COM_2	10	900001	910000	0.307692	39	960	3120	0
COM_1	TU	10	900001	910000	0.292308	39	456	1560	0
COM_1	IR	10	900001	910000	0.340482	39	8764	25740	0
DE	GB	10	910001	920000	0.294222	25	2648	9000	0
COM_2	GB	10	910001	920000	0.325333	25	3904	12000	0
COM_2	DE	10	910001	920000	0.33	25	396	1200	0
TU	GB	10	910001	920000	0.290667	25	1744	6000	0
TU	DE	10	910001	920000	0.173333	25	104	600	0
TU	COM_2	10	910001	920000	0.29	25	232	800	0
IR	GB	10	910001	920000	0.24897	25	24648	99000	0
IR	DE	10	910001	920000	0.249293	25	2468	9900	0
IR	COM_2	10	910001	920000	0.266364	25	3516	13200	0
IR	TU	10	910001	920000	0.218182	25	1440	6600	0
COM_1	GB	10	910001	920000	0.238933	25	3584	15000	0
COM_1	DE	10	910001	920000	0.250667	25	376	1500	0
COM_1	COM_2	10	910001	920000	0.302	25	604	2000	0
COM_1	TU	10	910001	920000	0.24	25	240	1000	0
COM_1	IR	10	910001	920000	0.207758	25	3428	16500	0
DE	GB	10	920001	930000	0.219444	24	1896	8640	0
COM_2	GB	10	920001	930000	0.213194	24	2456	11520	0
COM_2	DE	10	920001	930000	0.159722	24	184	1152	0
TU	GB	10	920001	930000	0.216667	24	1248	5760	0
TU	DE	10	920001	930000	0.173611	24	100	576	0
TU	COM_2	10	920001	930000	0.1875	24	144	768	0
IR	GB	10	920001	930000	0.23468	24	22304	95040	0
IR	DE	10	920001	930000	0.185185	24	1760	9504	0
IR	COM_2	10	920001	930000	0.188763	24	2392	12672	0
IR	TU	10	920001	930000	0.1875	24	1188	6336	0
COM_1	GB	10	920001	930000	0.266111	24	3832	14400	0
COM_1	DE	10	920001	930000	0.238889	24	344	1440	0
COM_1	COM_2	10	920001	930000	0.216667	24	416	1920	0
COM_1	TU	10	920001	930000	0.2375	24	228	960	0
COM_1	IR	10	920001	930000	0.246465	24	3904	15840	0
DE	GB	10	930001	940000	0.234568	9	760	3240	0
COM_2	GB	10	930001	940000	0.266667	9	1152	4320	0
COM_2	DE	10	930001	940000	0.277778	9	120	432	0
TU	GB	10	930001	940000	0.203704	9	440	2160	0
TU	DE	10	930001	940000	0.185185	9	40	216	0
TU	COM_2	10	930001	940000	0.222222	9	64	288	0
IR	GB	10	930001	940000	0.246016	9	8768	35640	0
IR	DE	10	930001	940000	0.219978	9	784	3564	0
IR	COM_2	10	930001	940000	0.281145	9	1336	4752	0
IR	TU	10	930001	940000	0.212121	9	504	2376	0
COM_1	GB	10	930001	940000	0.28	9	1512	5400	0
COM_1	DE	10	930001	940000	0.251852	9	136	540	0
COM_1	COM_2	10	930001	940000	0.3	9	216	720	0
COM_1	TU	10	930001	940000	0.2	9	72	360	0
COM_1	IR	10	930001	940000	0.26532	9	1576	5940	0
DE	GB	10	940001	950000	0.290598	26	2720	9360	0
COM_2	GB	10	940001	950000	0.31859	26	3976	12480	0
COM_2	DE	10	940001	950000	0.272436	26	340	1248	0
TU	GB	10	940001	950000	0.301282	26	1880	6240	0
TU	DE	10	940001	950000	0.275641	26	172	624	0
TU	COM_2	10	940001	950000	0.326923	26	272	832	0
IR	GB	10	940001	950000	0.321911	26	33144	102960	0
IR	DE	10	940001	950000	0.308858	26	3180	10296	0
IR	COM_2	10	940001	950000	0.310315	26	4260	13728	0
IR	TU	10	940001	950000	0.339744	26	2332	6864	0
COM_1	GB	10	940001	950000	0.314872	26	4912	15600	0
COM_1	DE	10	940001	950000	0.305128	26	476	1560	0
COM_1	COM_2	10	940001	950000	0.355769	26	740	2080	0
COM_1	TU	10	940001	950000	0.25	26	260	1040	0
COM_1	IR	10	940001	950000	0.356643	26	6120	17160	0
COM_2	GB	10	950001	960000	0.261508	42	5272	20160	0
COM_2	DE	10	950001	960000	0.251984	42	508	2016	0
TU	GB	10	950001	960000	0.265079	42	2672	10080	0
TU	DE	10	950001	960000	0.22619	42	228	1008	0
TU	COM_2	10	950001	960000	0.255952	42	344	1344	0
IR	GB	10	950001	960000	0.305123	42	50748	166320	0
DE	GB	10	950001	960000	0.27963	42	4228	15120	0
IR	DE	10	950001	960000	0.268158	42	4460	16632	0
IR	TU	10	950001	960000	0.268038	42	2972	11088	0
COM_1	IR	10	950001	960000	0.318038	42	8816	27720	0
COM_1	TU	10	950001	960000	0.288095	42	484	1680	0
IR	COM_2	10	950001	960000	0.298521	42	6620	22176	0
COM_1	DE	10	950001	960000	0.274603	42	692	2520	0
COM_1	GB	10	950001	960000	0.280159	42	7060	25200	0
COM_1	COM_2	10	950001	960000	0.24881	42	836	3360	0
DE	GB	10	960001	970000	0.290653	63	6592	22680	0
COM_2	GB	10	960001	970000	0.282011	63	8528	30240	0
COM_2	DE	10	960001	970000	0.314815	63	952	3024	0
TU	GB	10	960001	970000	0.226455	63	3424	15120	0
TU	DE	10	960001	970000	0.150794	63	228	1512	0
IR	GB	10	960001	970000	0.231329	63	57712	249480	0
IR	DE	10	960001	970000	0.230079	63	5740	24948	0
TU	COM_2	10	960001	970000	0.253968	63	512	2016	0
IR	TU	10	960001	970000	0.1633	63	2716	16632	0
COM_1	GB	10	960001	970000	0.29037	63	10976	37800	0
COM_1	DE	10	960001	970000	0.349206	63	1320	3780	0
COM_1	COM_2	10	960001	970000	0.3	63	1512	5040	0
COM_1	TU	10	960001	970000	0.280952	63	708	2520	0
COM_1	IR	10	960001	970000	0.281193	63	11692	41580	0
IR	COM_2	10	960001	970000	0.276335	63	9192	33264	0
IR	GB	10	970001	980000	0.285881	46	52076	182160	0
COM_2	GB	10	970001	980000	0.295652	46	6528	22080	0
COM_2	DE	10	970001	980000	0.273551	46	604	2208	0
TU	GB	10	970001	980000	0.294928	46	3256	11040	0
TU	DE	10	970001	980000	0.268116	46	296	1104	0
DE	GB	10	970001	980000	0.227778	46	3772	16560	0
IR	DE	10	970001	980000	0.295784	46	5388	18216	0
TU	COM_2	10	970001	980000	0.288043	46	424	1472	0
IR	TU	10	970001	980000	0.320817	46	3896	12144	0
COM_1	GB	10	970001	980000	0.26942	46	7436	27600	0
COM_1	DE	10	970001	980000	0.268116	46	740	2760	0
COM_1	COM_2	10	970001	980000	0.303261	46	1116	3680	0
COM_1	TU	10	970001	980000	0.295652	46	544	1840	0
COM_1	IR	10	970001	980000	0.274572	46	8336	30360	0
IR	COM_2	10	970001	980000	0.321311	46	7804	24288	0
DE	GB	10	980001	990000	0.263818	39	3704	14040	0
COM_2	GB	10	980001	990000	0.350855	39	6568	18720	0
COM_2	DE	10	980001	990000	0.348291	39	652	1872	0
TU	GB	10	980001	990000	0.329915	39	3088	9360	0
TU	DE	10	980001	990000	0.307692	39	288	936	0
TU	COM_2	10	980001	990000	0.288462	39	360	1248	0
IR	GB	10	980001	990000	0.286661	39	44272	154440	0
IR	DE	10	980001	990000	0.272468	39	4208	15444	0
IR	TU	10	980001	990000	0.336441	39	3464	10296	0
COM_1	GB	10	980001	990000	0.316581	39	7408	23400	0
COM_1	DE	10	980001	990000	0.270085	39	632	2340	0
COM_1	COM_2	10	980001	990000	0.321795	39	1004	3120	0
COM_1	TU	10	980001	990000	0.297436	39	464	1560	0
COM_1	IR	10	980001	990000	0.320746	39	8256	25740	0
IR	COM_2	10	980001	990000	0.349068	39	7188	20592	0
DE	GB	10	990001	1000000	0.270303	55	5352	19800	0
COM_2	GB	10	990001	1000000	0.278182	55	7344	26400	0
COM_2	DE	10	990001	1000000	0.290909	55	768	2640	0
TU	GB	10	990001	1000000	0.278182	55	3672	13200	0
TU	DE	10	990001	1000000	0.3	55	396	1320	0
TU	COM_2	10	990001	1000000	0.259091	55	456	1760	0
IR	DE	10	990001	1000000	0.31258	55	6808	21780	0
IR	GB	10	990001	1000000	0.277282	55	60392	217800	0
IR	TU	10	990001	1000000	0.291736	55	4236	14520	0
COM_1	IR	10	990001	1000000	0.299063	55	10856	36300	0
COM_1	TU	10	990001	1000000	0.263636	55	580	2200	0
IR	COM_2	10	990001	1000000	0.299449	55	8696	29040	0
COM_1	DE	10	990001	1000000	0.300606	55	992	3300	0
COM_1	GB	10	990001	1000000	0.265939	55	8776	33000	0
COM_1	COM_2	10	990001	1000000	0.292727	55	1288	4400	0
DE	GB	10	1000001	1010000	0.297187	79	8452	28440	0
COM_2	GB	10	1000001	1010000	0.305907	79	11600	37920	0
COM_2	DE	10	1000001	1010000	0.290084	79	1100	3792	0
TU	GB	10	1000001	1010000	0.346835	79	6576	18960	0
TU	DE	10	1000001	1010000	0.316456	79	600	1896	0
IR	GB	10	1000001	1010000	0.302225	79	94548	312840	0
TU	COM_2	10	1000001	1010000	0.256329	79	648	2528	0
IR	TU	10	1000001	1010000	0.350211	79	7304	20856	0
COM_1	GB	10	1000001	1010000	0.29865	79	14156	47400	0
COM_1	DE	10	1000001	1010000	0.27173	79	1288	4740	0
COM_1	COM_2	10	1000001	1010000	0.29557	79	1868	6320	0
COM_1	TU	10	1000001	1010000	0.321519	79	1016	3160	0
COM_1	IR	10	1000001	1010000	0.294361	79	15348	52140	0
IR	COM_2	10	1000001	1010000	0.340717	79	14212	41712	0
IR	DE	10	1000001	1010000	0.282189	79	8828	31284	0
IR	GB	10	1010001	1020000	0.274904	58	63140	229680	0
DE	GB	10	1010001	1020000	0.26341	58	5500	20880	0
COM_2	GB	10	1010001	1020000	0.271839	58	7568	27840	0
COM_2	DE	10	1010001	1020000	0.278736	58	776	2784	0
TU	GB	10	1010001	1020000	0.312069	58	4344	13920	0
TU	DE	10	1010001	1020000	0.284483	58	396	1392	0
TU	COM_2	10	1010001	1020000	0.271552	58	504	1856	0
IR	COM_2	10	1010001	1020000	0.277952	58	8512	30624	0
IR	TU	10	1010001	1020000	0.305381	58	4676	15312	0
COM_1	GB	10	1010001	1020000	0.258966	58	9012	34800	0
COM_1	DE	10	1010001	1020000	0.248276	58	864	3480	0
COM_1	COM_2	10	1010001	1020000	0.286207	58	1328	4640	0
COM_1	TU	10	1010001	1020000	0.274138	58	636	2320	0
COM_1	IR	10	1010001	1020000	0.276385	58	10580	38280	0
IR	DE	10	1010001	1020000	0.285092	58	6548	22968	0
DE	GB	10	1020001	1030000	0.271521	103	10068	37080	0
COM_2	GB	10	1020001	1030000	0.2911	103	14392	49440	0
COM_2	DE	10	1020001	1030000	0.296117	103	1464	4944	0
TU	GB	10	1020001	1030000	0.29288	103	7240	24720	0
TU	DE	10	1020001	1030000	0.279935	103	692	2472	0
TU	COM_2	10	1020001	1030000	0.208738	103	688	3296	0
IR	GB	10	1020001	1030000	0.309748	103	126340	407880	0
IR	COM_2	10	1020001	1030000	0.312004	103	16968	54384	0
IR	TU	10	1020001	1030000	0.287879	103	7828	27192	0
COM_1	GB	10	1020001	1030000	0.30945	103	19124	61800	0
COM_1	DE	10	1020001	1030000	0.307443	103	1900	6180	0
COM_1	COM_2	10	1020001	1030000	0.292233	103	2408	8240	0
COM_1	TU	10	1020001	1030000	0.272816	103	1124	4120	0
COM_1	IR	10	1020001	1030000	0.335452	103	22804	67980	0
IR	DE	10	1020001	1030000	0.245366	103	10008	40788	0
DE	GB	10	1030001	1040000	0.274765	59	5836	21240	0
COM_2	GB	10	1030001	1040000	0.258192	59	7312	28320	0
COM_2	DE	10	1030001	1040000	0.269774	59	764	2832	0
TU	GB	10	1030001	1040000	0.334463	59	4736	14160	0
TU	DE	10	1030001	1040000	0.319209	59	452	1416	0
IR	GB	10	1030001	1040000	0.265691	59	62076	233640	0
TU	COM_2	10	1030001	1040000	0.292373	59	552	1888	0
IR	DE	10	1030001	1040000	0.275809	59	6444	23364	0
COM_1	IR	10	1030001	1040000	0.288444	59	11232	38940	0
COM_1	TU	10	1030001	1040000	0.340678	59	804	2360	0
COM_1	COM_2	10	1030001	1040000	0.292373	59	1380	4720	0
IR	COM_2	10	1030001	1040000	0.254109	59	7916	31152	0
COM_1	GB	10	1030001	1040000	0.278983	59	9876	35400	0
IR	TU	10	1030001	1040000	0.311505	59	4852	15576	0
COM_1	DE	10	1030001	1040000	0.297175	59	1052	3540	0
DE	GB	10	1040001	1050000	0.336852	60	7276	21600	0
COM_2	GB	10	1040001	1050000	0.325278	60	9368	28800	0
COM_2	DE	10	1040001	1050000	0.329167	60	948	2880	0
TU	GB	10	1040001	1050000	0.349444	60	5032	14400	0
TU	DE	10	1040001	1050000	0.322222	60	464	1440	0
IR	GB	10	1040001	1050000	0.332071	60	78900	237600	0
IR	DE	10	1040001	1050000	0.307239	60	7300	23760	0
TU	COM_2	10	1040001	1050000	0.316667	60	608	1920	0
IR	TU	10	1040001	1050000	0.294949	60	4672	15840	0
COM_1	GB	10	1040001	1050000	0.350778	60	12628	36000	0
COM_1	DE	10	1040001	1050000	0.332222	60	1196	3600	0
COM_1	COM_2	10	1040001	1050000	0.3575	60	1716	4800	0
COM_1	TU	10	1040001	1050000	0.37	60	888	2400	0
COM_1	IR	10	1040001	1050000	0.358182	60	14184	39600	0
IR	COM_2	10	1040001	1050000	0.31351	60	9932	31680	0
IR	GB	10	1050001	1060000	0.256646	50	50816	198000	0
COM_2	GB	10	1050001	1060000	0.242667	50	5824	24000	0
COM_2	DE	10	1050001	1060000	0.278333	50	668	2400	0
TU	GB	10	1050001	1060000	0.262	50	3144	12000	0
TU	DE	10	1050001	1060000	0.31	50	372	1200	0
DE	GB	10	1050001	1060000	0.296444	50	5336	18000	0
IR	DE	10	1050001	1060000	0.314747	50	6232	19800	0
TU	COM_2	10	1050001	1060000	0.25	50	400	1600	0
IR	TU	10	1050001	1060000	0.247576	50	3268	13200	0
COM_1	IR	10	1050001	1060000	0.264485	50	8728	33000	0
COM_1	TU	10	1050001	1060000	0.266	50	532	2000	0
IR	COM_2	10	1050001	1060000	0.251061	50	6628	26400	0
COM_1	DE	10	1050001	1060000	0.285333	50	856	3000	0
COM_1	GB	10	1050001	1060000	0.247733	50	7432	30000	0
COM_1	COM_2	10	1050001	1060000	0.225	50	900	4000	0
DE	GB	10	1060001	1070000	0.269499	51	4948	18360	0
COM_2	GB	10	1060001	1070000	0.257516	51	6304	24480	0
COM_2	DE	10	1060001	1070000	0.245098	51	600	2448	0
TU	GB	10	1060001	1070000	0.3	51	3672	12240	0
TU	DE	10	1060001	1070000	0.30719	51	376	1224	0
IR	GB	10	1060001	1070000	0.260032	51	52516	201960	0
TU	COM_2	10	1060001	1070000	0.279412	51	456	1632	0
IR	TU	10	1060001	1070000	0.272133	51	3664	13464	0
COM_1	GB	10	1060001	1070000	0.277516	51	8492	30600	0
COM_1	DE	10	1060001	1070000	0.264052	51	808	3060	0
COM_1	COM_2	10	1060001	1070000	0.227451	51	928	4080	0
COM_1	TU	10	1060001	1070000	0.294118	51	600	2040	0
COM_1	IR	10	1060001	1070000	0.235175	51	7916	33660	0
IR	COM_2	10	1060001	1070000	0.215983	51	5816	26928	0
IR	DE	10	1060001	1070000	0.239057	51	4828	20196	0
IR	GB	10	1070001	1080000	0.301202	58	69180	229680	0
DE	GB	10	1070001	1080000	0.266475	58	5564	20880	0
COM_2	GB	10	1070001	1080000	0.321839	58	8960	27840	0
COM_2	DE	10	1070001	1080000	0.280172	58	780	2784	0
TU	GB	10	1070001	1080000	0.335632	58	4672	13920	0
TU	DE	10	1070001	1080000	0.270115	58	376	1392	0
TU	COM_2	10	1070001	1080000	0.310345	58	576	1856	0
IR	COM_2	10	1070001	1080000	0.337121	58	10324	30624	0
IR	TU	10	1070001	1080000	0.368339	58	5640	15312	0
COM_1	IR	10	1070001	1080000	0.295298	58	11304	38280	0
COM_1	TU	10	1070001	1080000	0.341379	58	792	2320	0
IR	DE	10	1070001	1080000	0.273946	58	6292	22968	0
COM_1	DE	10	1070001	1080000	0.286207	58	996	3480	0
COM_1	GB	10	1070001	1080000	0.319195	58	11108	34800	0
COM_1	COM_2	10	1070001	1080000	0.335345	58	1556	4640	0
DE	GB	10	1080001	1090000	0.240523	51	4416	18360	0
COM_2	GB	10	1080001	1090000	0.279739	51	6848	24480	0
COM_2	DE	10	1080001	1090000	0.281046	51	688	2448	0
TU	GB	10	1080001	1090000	0.290196	51	3552	12240	0
TU	DE	10	1080001	1090000	0.300654	51	368	1224	0
IR	GB	10	1080001	1090000	0.248643	51	50216	201960	0
TU	COM_2	10	1080001	1090000	0.338235	51	552	1632	0
IR	TU	10	1080001	1090000	0.30719	51	4136	13464	0
COM_1	GB	10	1080001	1090000	0.257516	51	7880	30600	0
COM_1	DE	10	1080001	1090000	0.245752	51	752	3060	0
COM_1	COM_2	10	1080001	1090000	0.288235	51	1176	4080	0
COM_1	TU	10	1080001	1090000	0.329412	51	672	2040	0
COM_1	IR	10	1080001	1090000	0.269875	51	9084	33660	0
IR	COM_2	10	1080001	1090000	0.288176	51	7760	26928	0
IR	DE	10	1080001	1090000	0.246583	51	4980	20196	0
IR	GB	10	1090001	1100000	0.291994	54	62440	213840	0
DE	GB	10	1090001	1100000	0.290123	54	5640	19440	0
COM_2	GB	10	1090001	1100000	0.25	54	6480	25920	0
COM_2	DE	10	1090001	1100000	0.305556	54	792	2592	0
TU	GB	10	1090001	1100000	0.291975	54	3784	12960	0
TU	DE	10	1090001	1100000	0.268519	54	348	1296	0
TU	COM_2	10	1090001	1100000	0.273148	54	472	1728	0
IR	DE	10	1090001	1100000	0.261504	54	5592	21384	0
IR	TU	10	1090001	1100000	0.252245	54	3596	14256	0
COM_1	GB	10	1090001	1100000	0.269383	54	8728	32400	0
COM_1	DE	10	1090001	1100000	0.280247	54	908	3240	0
COM_1	COM_2	10	1090001	1100000	0.248148	54	1072	4320	0
COM_1	TU	10	1090001	1100000	0.275926	54	596	2160	0
COM_1	IR	10	1090001	1100000	0.281818	54	10044	35640	0
IR	COM_2	10	1090001	1100000	0.29349	54	8368	28512	0
DE	GB	10	1100001	1110000	0.26092	29	2724	10440	0
COM_2	GB	10	1100001	1110000	0.265517	29	3696	13920	0
COM_2	DE	10	1100001	1110000	0.252874	29	352	1392	0
TU	GB	10	1100001	1110000	0.287356	29	2000	6960	0
TU	DE	10	1100001	1110000	0.264368	29	184	696	0
TU	COM_2	10	1100001	1110000	0.301724	29	280	928	0
IR	GB	10	1100001	1110000	0.294288	29	33796	114840	0
IR	DE	10	1100001	1110000	0.245559	29	2820	11484	0
IR	TU	10	1100001	1110000	0.273772	29	2096	7656	0
COM_1	GB	10	1100001	1110000	0.307356	29	5348	17400	0
COM_1	DE	10	1100001	1110000	0.257471	29	448	1740	0
COM_1	COM_2	10	1100001	1110000	0.313793	29	728	2320	0
COM_1	TU	10	1100001	1110000	0.282759	29	328	1160	0
COM_1	IR	10	1100001	1110000	0.278161	29	5324	19140	0
IR	COM_2	10	1100001	1110000	0.30721	29	4704	15312	0
DE	GB	10	1110001	1120000	0.29409	47	4976	16920	0
COM_2	GB	10	1110001	1120000	0.26844	47	6056	22560	0
COM_2	DE	10	1110001	1120000	0.276596	47	624	2256	0
TU	GB	10	1110001	1120000	0.28227	47	3184	11280	0
TU	DE	10	1110001	1120000	0.294326	47	332	1128	0
TU	COM_2	10	1110001	1120000	0.234043	47	352	1504	0
IR	GB	10	1110001	1120000	0.26989	47	50232	186120	0
IR	DE	10	1110001	1120000	0.311412	47	5796	18612	0
IR	TU	10	1110001	1120000	0.269826	47	3348	12408	0
COM_1	IR	10	1110001	1120000	0.278401	47	8636	31020	0
COM_1	TU	10	1110001	1120000	0.3	47	564	1880	0
IR	COM_2	10	1110001	1120000	0.270793	47	6720	24816	0
COM_1	DE	10	1110001	1120000	0.286525	47	808	2820	0
COM_1	GB	10	1110001	1120000	0.24766	47	6984	28200	0
COM_1	COM_2	10	1110001	1120000	0.280851	47	1056	3760	0
DE	GB	10	1120001	1130000	0.222222	39	3120	14040	0
COM_2	GB	10	1120001	1130000	0.201282	39	3768	18720	0
COM_2	DE	10	1120001	1130000	0.179487	39	336	1872	0
TU	GB	10	1120001	1130000	0.228205	39	2136	9360	0
TU	DE	10	1120001	1130000	0.183761	39	172	936	0
IR	GB	10	1120001	1130000	0.254235	39	39264	154440	0
IR	DE	10	1120001	1130000	0.221704	39	3424	15444	0
TU	COM_2	10	1120001	1130000	0.179487	39	224	1248	0
IR	TU	10	1120001	1130000	0.211733	39	2180	10296	0
COM_1	GB	10	1120001	1130000	0.251966	39	5896	23400	0
COM_1	DE	10	1120001	1130000	0.246154	39	576	2340	0
COM_1	COM_2	10	1120001	1130000	0.215385	39	672	3120	0
COM_1	TU	10	1120001	1130000	0.24359	39	380	1560	0
COM_1	IR	10	1120001	1130000	0.268221	39	6904	25740	0
IR	COM_2	10	1120001	1130000	0.205128	39	4224	20592	0
DE	GB	10	1130001	1140000	0.321759	48	5560	17280	0
COM_2	GB	10	1130001	1140000	0.246528	48	5680	23040	0
COM_2	DE	10	1130001	1140000	0.314236	48	724	2304	0
TU	GB	10	1130001	1140000	0.256944	48	2960	11520	0
TU	DE	10	1130001	1140000	0.277778	48	320	1152	0
TU	COM_2	10	1130001	1140000	0.208333	48	320	1536	0
IR	DE	10	1130001	1140000	0.32681	48	6212	19008	0
IR	GB	10	1130001	1140000	0.278535	48	52944	190080	0
IR	TU	10	1130001	1140000	0.255051	48	3232	12672	0
COM_1	GB	10	1130001	1140000	0.286944	48	8264	28800	0
COM_1	DE	10	1130001	1140000	0.316667	48	912	2880	0
COM_1	COM_2	10	1130001	1140000	0.255208	48	980	3840	0
COM_1	TU	10	1130001	1140000	0.2625	48	504	1920	0
COM_1	IR	10	1130001	1140000	0.25846	48	8188	31680	0
IR	COM_2	10	1130001	1140000	0.25363	48	6428	25344	0
DE	GB	10	1140001	1150000	0.240509	48	4156	17280	0
COM_2	GB	10	1140001	1150000	0.235069	48	5416	23040	0
COM_2	DE	10	1140001	1150000	0.230903	48	532	2304	0
TU	GB	10	1140001	1150000	0.229167	48	2640	11520	0
TU	DE	10	1140001	1150000	0.194444	48	224	1152	0
TU	COM_2	10	1140001	1150000	0.239583	48	368	1536	0
IR	GB	10	1140001	1150000	0.242782	48	46148	190080	0
IR	COM_2	10	1140001	1150000	0.228378	48	5788	25344	0
IR	TU	10	1140001	1150000	0.247475	48	3136	12672	0
COM_1	GB	10	1140001	1150000	0.222917	48	6420	28800	0
COM_1	DE	10	1140001	1150000	0.227778	48	656	2880	0
COM_1	COM_2	10	1140001	1150000	0.217708	48	836	3840	0
COM_1	TU	10	1140001	1150000	0.220833	48	424	1920	0
COM_1	IR	10	1140001	1150000	0.213258	48	6756	31680	0
IR	DE	10	1140001	1150000	0.227062	48	4316	19008	0
DE	GB	10	1150001	1160000	0.272889	25	2456	9000	0
COM_2	GB	10	1150001	1160000	0.290667	25	3488	12000	0
COM_2	DE	10	1150001	1160000	0.256667	25	308	1200	0
TU	GB	10	1150001	1160000	0.28	25	1680	6000	0
TU	DE	10	1150001	1160000	0.22	25	132	600	0
IR	GB	10	1150001	1160000	0.29204	25	28912	99000	0
TU	COM_2	10	1150001	1160000	0.25	25	200	800	0
IR	DE	10	1150001	1160000	0.30303	25	3000	9900	0
COM_1	IR	10	1150001	1160000	0.263515	25	4348	16500	0
COM_1	TU	10	1150001	1160000	0.276	25	276	1000	0
COM_1	COM_2	10	1150001	1160000	0.27	25	540	2000	0
IR	COM_2	10	1150001	1160000	0.291212	25	3844	13200	0
COM_1	GB	10	1150001	1160000	0.28	25	4200	15000	0
IR	TU	10	1150001	1160000	0.292727	25	1932	6600	0
COM_1	DE	10	1150001	1160000	0.274667	25	412	1500	0
DE	GB	10	1160001	1170000	0.235897	39	3312	14040	0
COM_2	GB	10	1160001	1170000	0.249145	39	4664	18720	0
COM_2	DE	10	1160001	1170000	0.235043	39	440	1872	0
TU	GB	10	1160001	1170000	0.25812	39	2416	9360	0
TU	DE	10	1160001	1170000	0.222222	39	208	936	0
IR	GB	10	1160001	1170000	0.241336	39	37272	154440	0
IR	DE	10	1160001	1170000	0.223517	39	3452	15444	0
TU	COM_2	10	1160001	1170000	0.275641	39	344	1248	0
IR	TU	10	1160001	1170000	0.275835	39	2840	10296	0
COM_1	GB	10	1160001	1170000	0.269402	39	6304	23400	0
COM_1	DE	10	1160001	1170000	0.247863	39	580	2340	0
COM_1	COM_2	10	1160001	1170000	0.282051	39	880	3120	0
COM_1	TU	10	1160001	1170000	0.210256	39	328	1560	0
COM_1	IR	10	1160001	1170000	0.268842	39	6920	25740	0
IR	COM_2	10	1160001	1170000	0.214452	39	4416	20592	0
DE	GB	10	1170001	1180000	0.312169	42	4720	15120	0
COM_2	GB	10	1170001	1180000	0.310714	42	6264	20160	0
COM_2	DE	10	1170001	1180000	0.271825	42	548	2016	0
TU	GB	10	1170001	1180000	0.3	42	3024	10080	0
TU	DE	10	1170001	1180000	0.301587	42	304	1008	0
TU	COM_2	10	1170001	1180000	0.297619	42	400	1344	0
IR	GB	10	1170001	1180000	0.291823	42	48536	166320	0
IR	COM_2	10	1170001	1180000	0.311869	42	6916	22176	0
IR	TU	10	1170001	1180000	0.290765	42	3224	11088	0
COM_1	GB	10	1170001	1180000	0.327937	42	8264	25200	0
COM_1	DE	10	1170001	1180000	0.328571	42	828	2520	0
COM_1	COM_2	10	1170001	1180000	0.334524	42	1124	3360	0
COM_1	TU	10	1170001	1180000	0.32381	42	544	1680	0
COM_1	IR	10	1170001	1180000	0.332035	42	9204	27720	0
IR	DE	10	1170001	1180000	0.322751	42	5368	16632	0
DE	GB	10	1180001	1190000	0.253763	62	5664	22320	0
COM_2	GB	10	1180001	1190000	0.226344	62	6736	29760	0
COM_2	DE	10	1180001	1190000	0.262097	62	780	2976	0
TU	GB	10	1180001	1190000	0.263441	62	3920	14880	0
TU	DE	10	1180001	1190000	0.231183	62	344	1488	0
TU	COM_2	10	1180001	1190000	0.282258	62	560	1984	0
IR	GB	10	1180001	1190000	0.25321	62	62168	245520	0
IR	DE	10	1180001	1190000	0.259205	62	6364	24552	0
IR	TU	10	1180001	1190000	0.276637	62	4528	16368	0
COM_1	GB	10	1180001	1190000	0.243011	62	9040	37200	0
COM_1	DE	10	1180001	1190000	0.268817	62	1000	3720	0
COM_1	COM_2	10	1180001	1190000	0.226613	62	1124	4960	0
COM_1	TU	10	1180001	1190000	0.293548	62	728	2480	0
COM_1	IR	10	1180001	1190000	0.246432	62	10084	40920	0
IR	COM_2	10	1180001	1190000	0.246212	62	8060	32736	0
DE	GB	10	1190001	1200000	0.345878	31	3860	11160	0
COM_2	GB	10	1190001	1200000	0.343548	31	5112	14880	0
COM_2	DE	10	1190001	1200000	0.357527	31	532	1488	0
TU	GB	10	1190001	1200000	0.347312	31	2584	7440	0
TU	DE	10	1190001	1200000	0.290323	31	216	744	0
TU	COM_2	10	1190001	1200000	0.346774	31	344	992	0
IR	GB	10	1190001	1200000	0.351222	31	43116	122760	0
IR	DE	10	1190001	1200000	0.383187	31	4704	12276	0
IR	TU	10	1190001	1200000	0.367546	31	3008	8184	0
COM_1	IR	10	1190001	1200000	0.362659	31	7420	20460	0
COM_1	TU	10	1190001	1200000	0.316129	31	392	1240	0
IR	COM_2	10	1190001	1200000	0.36437	31	5964	16368	0
COM_1	DE	10	1190001	1200000	0.324731	31	604	1860	0
COM_1	GB	10	1190001	1200000	0.33914	31	6308	18600	0
COM_1	COM_2	10	1190001	1200000	0.369355	31	916	2480	0
DE	GB	10	1200001	1210000	0.30641	26	2868	9360	0
COM_2	GB	10	1200001	1210000	0.30641	26	3824	12480	0
COM_2	DE	10	1200001	1210000	0.144231	26	180	1248	0
TU	GB	10	1200001	1210000	0.308974	26	1928	6240	0
TU	DE	10	1200001	1210000	0.217949	26	136	624	0
TU	COM_2	10	1200001	1210000	0.201923	26	168	832	0
IR	DE	10	1200001	1210000	0.242036	26	2492	10296	0
IR	GB	10	1200001	1210000	0.341686	26	35180	102960	0
IR	TU	10	1200001	1210000	0.27972	26	1920	6864	0
COM_1	GB	10	1200001	1210000	0.339231	26	5292	15600	0
COM_1	DE	10	1200001	1210000	0.325641	26	508	1560	0
COM_1	COM_2	10	1200001	1210000	0.328846	26	684	2080	0
COM_1	TU	10	1200001	1210000	0.323077	26	336	1040	0
COM_1	IR	10	1200001	1210000	0.337995	26	5800	17160	0
IR	COM_2	10	1200001	1210000	0.281177	26	3860	13728	0
DE	GB	10	1210001	1220000	0.244444	21	1848	7560	0
COM_2	GB	10	1210001	1220000	0.206349	21	2080	10080	0
COM_2	DE	10	1210001	1220000	0.210317	21	212	1008	0
TU	GB	10	1210001	1220000	0.293651	21	1480	5040	0
TU	DE	10	1210001	1220000	0.309524	21	156	504	0
IR	GB	10	1210001	1220000	0.293506	21	24408	83160	0
TU	COM_2	10	1210001	1220000	0.297619	21	200	672	0
IR	DE	10	1210001	1220000	0.342953	21	2852	8316	0
IR	TU	10	1210001	1220000	0.348485	21	1932	5544	0
COM_1	GB	10	1210001	1220000	0.27746	21	3496	12600	0
COM_1	DE	10	1210001	1220000	0.247619	21	312	1260	0
COM_1	COM_2	10	1210001	1220000	0.27381	21	460	1680	0
COM_1	TU	10	1210001	1220000	0.290476	21	244	840	0
COM_1	IR	10	1210001	1220000	0.347763	21	4820	13860	0
IR	COM_2	10	1210001	1220000	0.290404	21	3220	11088	0
DE	GB	10	1220001	1230000	0.301282	26	2820	9360	0
COM_2	GB	10	1220001	1230000	0.275	26	3432	12480	0
COM_2	DE	10	1220001	1230000	0.237179	26	296	1248	0
TU	GB	10	1220001	1230000	0.342308	26	2136	6240	0
TU	DE	10	1220001	1230000	0.391026	26	244	624	0
TU	COM_2	10	1220001	1230000	0.326923	26	272	832	0
IR	GB	10	1220001	1230000	0.294056	26	30276	102960	0
IR	COM_2	10	1220001	1230000	0.265152	26	3640	13728	0
IR	TU	10	1220001	1230000	0.262821	26	1804	6864	0
COM_1	GB	10	1220001	1230000	0.319744	26	4988	15600	0
COM_1	DE	10	1220001	1230000	0.315385	26	492	1560	0
COM_1	COM_2	10	1220001	1230000	0.311538	26	648	2080	0
COM_1	TU	10	1220001	1230000	0.280769	26	292	1040	0
COM_1	IR	10	1220001	1230000	0.300699	26	5160	17160	0
IR	DE	10	1220001	1230000	0.328283	26	3380	10296	0
DE	GB	10	1230001	1240000	0.279532	38	3824	13680	0
COM_2	GB	10	1230001	1240000	0.291667	38	5320	18240	0
COM_2	DE	10	1230001	1240000	0.274123	38	500	1824	0
TU	GB	10	1230001	1240000	0.314912	38	2872	9120	0
TU	DE	10	1230001	1240000	0.29386	38	268	912	0
TU	COM_2	10	1230001	1240000	0.177632	38	216	1216	0
IR	GB	10	1230001	1240000	0.27193	38	40920	150480	0
IR	DE	10	1230001	1240000	0.282031	38	4244	15048	0
IR	TU	10	1230001	1240000	0.285088	38	2860	10032	0
COM_1	IR	10	1230001	1240000	0.255502	38	6408	25080	0
COM_1	TU	10	1230001	1240000	0.281579	38	428	1520	0
IR	COM_2	10	1230001	1240000	0.281699	38	5652	20064	0
COM_1	DE	10	1230001	1240000	0.27193	38	620	2280	0
COM_1	GB	10	1230001	1240000	0.26386	38	6016	22800	0
COM_1	COM_2	10	1230001	1240000	0.275	38	836	3040	0
DE	GB	10	1240001	1250000	0.306614	42	4636	15120	0
COM_2	GB	10	1240001	1250000	0.253175	42	5104	20160	0
COM_2	DE	10	1240001	1250000	0.293651	42	592	2016	0
TU	GB	10	1240001	1250000	0.326984	42	3296	10080	0
TU	DE	10	1240001	1250000	0.380952	42	384	1008	0
IR	GB	10	1240001	1250000	0.241342	42	40140	166320	0
TU	COM_2	10	1240001	1250000	0.357143	42	480	1344	0
IR	TU	10	1240001	1250000	0.310967	42	3448	11088	0
COM_1	GB	10	1240001	1250000	0.265873	42	6700	25200	0
COM_1	DE	10	1240001	1250000	0.285714	42	720	2520	0
COM_1	COM_2	10	1240001	1250000	0.280952	42	944	3360	0
COM_1	TU	10	1240001	1250000	0.319048	42	536	1680	0
COM_1	IR	10	1240001	1250000	0.286003	42	7928	27720	0
IR	COM_2	10	1240001	1250000	0.27417	42	6080	22176	0
IR	DE	10	1240001	1250000	0.319865	42	5320	16632	0
IR	GB	10	1250001	1260000	0.300782	31	36924	122760	0
DE	GB	10	1250001	1260000	0.305018	31	3404	11160	0
COM_2	GB	10	1250001	1260000	0.255914	31	3808	14880	0
COM_2	DE	10	1250001	1260000	0.327957	31	488	1488	0
TU	GB	10	1250001	1260000	0.304301	31	2264	7440	0
TU	DE	10	1250001	1260000	0.33871	31	252	744	0
TU	COM_2	10	1250001	1260000	0.282258	31	280	992	0
IR	DE	10	1250001	1260000	0.328772	31	4036	12276	0
IR	TU	10	1250001	1260000	0.34653	31	2836	8184	0
COM_1	GB	10	1250001	1260000	0.285376	31	5308	18600	0
COM_1	DE	10	1250001	1260000	0.346237	31	644	1860	0
COM_1	COM_2	10	1250001	1260000	0.277419	31	688	2480	0
COM_1	TU	10	1250001	1260000	0.274194	31	340	1240	0
COM_1	IR	10	1250001	1260000	0.326491	31	6680	20460	0
IR	COM_2	10	1250001	1260000	0.322092	31	5272	16368	0
DE	GB	10	1260001	1270000	0.223932	39	3144	14040	0
COM_2	GB	10	1260001	1270000	0.260684	39	4880	18720	0
COM_2	DE	10	1260001	1270000	0.224359	39	420	1872	0
TU	GB	10	1260001	1270000	0.205128	39	1920	9360	0
TU	DE	10	1260001	1270000	0.175214	39	164	936	0
TU	COM_2	10	1260001	1270000	0.230769	39	288	1248	0
IR	GB	10	1260001	1270000	0.256669	39	39640	154440	0
IR	DE	10	1260001	1270000	0.227661	39	3516	15444	0
IR	TU	10	1260001	1270000	0.207848	39	2140	10296	0
COM_1	GB	10	1260001	1270000	0.247521	39	5792	23400	0
COM_1	DE	10	1260001	1270000	0.220513	39	516	2340	0
COM_1	COM_2	10	1260001	1270000	0.252564	39	788	3120	0
COM_1	TU	10	1260001	1270000	0.202564	39	316	1560	0
COM_1	IR	10	1260001	1270000	0.25641	39	6600	25740	0
IR	COM_2	10	1260001	1270000	0.27331	39	5628	20592	0
IR	GB	10	1270001	1280000	0.294805	56	65376	221760	0
DE	GB	10	1270001	1280000	0.310714	56	6264	20160	0
COM_2	GB	10	1270001	1280000	0.280655	56	7544	26880	0
COM_2	DE	10	1270001	1280000	0.296131	56	796	2688	0
TU	GB	10	1270001	1280000	0.266071	56	3576	13440	0
TU	COM_2	10	1270001	1280000	0.236607	56	424	1792	0
IR	DE	10	1270001	1280000	0.312771	56	6936	22176	0
TU	DE	10	1270001	1280000	0.306548	56	412	1344	0
IR	TU	10	1270001	1280000	0.275703	56	4076	14784	0
COM_1	IR	10	1270001	1280000	0.354329	56	13096	36960	0
COM_1	TU	10	1270001	1280000	0.333929	56	748	2240	0
COM_1	COM_2	10	1270001	1280000	0.341964	56	1532	4480	0
IR	COM_2	10	1270001	1280000	0.27178	56	8036	29568	0
COM_1	GB	10	1270001	1280000	0.348571	56	11712	33600	0
COM_1	DE	10	1270001	1280000	0.338095	56	1136	3360	0
TU	COM_2	10	1280001	1290000	0.197368	57	360	1824	0
DE	GB	10	1280001	1290000	0.232554	57	4772	20520	0
COM_2	GB	10	1280001	1290000	0.245322	57	6712	27360	0
COM_2	DE	10	1280001	1290000	0.244152	57	668	2736	0
TU	GB	10	1280001	1290000	0.210526	57	2880	13680	0
TU	DE	10	1280001	1290000	0.21345	57	292	1368	0
IR	GB	10	1280001	1290000	0.231313	57	52212	225720	0
IR	DE	10	1280001	1290000	0.227184	57	5128	22572	0
IR	COM_2	10	1280001	1290000	0.234848	57	7068	30096	0
IR	TU	10	1280001	1290000	0.214514	57	3228	15048	0
COM_1	GB	10	1280001	1290000	0.246199	57	8420	34200	0
COM_1	DE	10	1280001	1290000	0.25614	57	876	3420	0
COM_1	COM_2	10	1280001	1290000	0.285088	57	1300	4560	0
COM_1	TU	10	1280001	1290000	0.236842	57	540	2280	0
COM_1	IR	10	1280001	1290000	0.252738	57	9508	37620	0
TU	DE	10	1290001	1300000	0.277778	63	420	1512	0
TU	GB	10	1290001	1300000	0.298413	63	4512	15120	0
TU	COM_2	10	1290001	1300000	0.305556	63	616	2016	0
COM_2	GB	10	1290001	1300000	0.280688	63	8488	30240	0
DE	GB	10	1290001	1300000	0.267549	63	6068	22680	0
COM_2	DE	10	1290001	1300000	0.26455	63	800	3024	0
IR	GB	10	1290001	1300000	0.294901	63	73572	249480	0
IR	DE	10	1290001	1300000	0.245952	63	6136	24948	0
IR	COM_2	10	1290001	1300000	0.287638	63	9568	33264	0
IR	TU	10	1290001	1300000	0.297018	63	4940	16632	0
COM_1	GB	10	1290001	1300000	0.272698	63	10308	37800	0
COM_1	DE	10	1290001	1300000	0.269841	63	1020	3780	0
COM_1	COM_2	10	1290001	1300000	0.279365	63	1408	5040	0
COM_1	TU	10	1290001	1300000	0.3	63	756	2520	0
COM_1	IR	10	1290001	1300000	0.27773	63	11548	41580	0
DE	GB	10	1300001	1310000	0.272868	43	4224	15480	0
COM_2	GB	10	1300001	1310000	0.258915	43	5344	20640	0
COM_2	DE	10	1300001	1310000	0.275194	43	568	2064	0
TU	GB	10	1300001	1310000	0.337984	43	3488	10320	0
TU	DE	10	1300001	1310000	0.321705	43	332	1032	0
TU	COM_2	10	1300001	1310000	0.319767	43	440	1376	0
IR	GB	10	1300001	1310000	0.284285	43	48408	170280	0
COM_1	GB	10	1300001	1310000	0.251163	43	6480	25800	0
IR	COM_2	10	1300001	1310000	0.269556	43	6120	22704	0
IR	TU	10	1300001	1310000	0.371036	43	4212	11352	0
COM_1	DE	10	1300001	1310000	0.244961	43	632	2580	0
COM_1	COM_2	10	1300001	1310000	0.209302	43	720	3440	0
COM_1	TU	10	1300001	1310000	0.327907	43	564	1720	0
COM_1	IR	10	1300001	1310000	0.269486	43	7648	28380	0
IR	DE	10	1300001	1310000	0.315715	43	5376	17028	0
TU	DE	10	1310001	1320000	0.29321	54	380	1296	0
TU	GB	10	1310001	1320000	0.282716	54	3664	12960	0
TU	COM_2	10	1310001	1320000	0.25463	54	440	1728	0
COM_2	GB	10	1310001	1320000	0.265432	54	6880	25920	0
DE	GB	10	1310001	1320000	0.279424	54	5432	19440	0
COM_2	DE	10	1310001	1320000	0.25463	54	660	2592	0
IR	GB	10	1310001	1320000	0.29379	54	62824	213840	0
IR	DE	10	1310001	1320000	0.280022	54	5988	21384	0
IR	COM_2	10	1310001	1320000	0.265011	54	7556	28512	0
IR	TU	10	1310001	1320000	0.317901	54	4532	14256	0
COM_1	GB	10	1310001	1320000	0.272346	54	8824	32400	0
COM_1	DE	10	1310001	1320000	0.275309	54	892	3240	0
COM_1	COM_2	10	1310001	1320000	0.24537	54	1060	4320	0
COM_1	TU	10	1310001	1320000	0.261111	54	564	2160	0
COM_1	IR	10	1310001	1320000	0.276768	54	9864	35640	0
DE	GB	10	1320001	1330000	0.297314	91	9740	32760	0
COM_2	GB	10	1320001	1330000	0.315751	91	13792	43680	0
COM_2	DE	10	1320001	1330000	0.322344	91	1408	4368	0
TU	GB	10	1320001	1330000	0.288278	91	6296	21840	0
TU	DE	10	1320001	1330000	0.258242	91	564	2184	0
TU	COM_2	10	1320001	1330000	0.307692	91	896	2912	0
IR	GB	10	1320001	1330000	0.313897	91	113116	360360	0
IR	DE	10	1320001	1330000	0.30747	91	11080	36036	0
IR	COM_2	10	1320001	1330000	0.338994	91	16288	48048	0
IR	TU	10	1320001	1330000	0.307859	91	7396	24024	0
COM_1	GB	10	1320001	1330000	0.29956	91	16356	54600	0
COM_1	DE	10	1320001	1330000	0.279121	91	1524	5460	0
COM_1	COM_2	10	1320001	1330000	0.306593	91	2232	7280	0
COM_1	TU	10	1320001	1330000	0.273626	91	996	3640	0
COM_1	IR	10	1320001	1330000	0.317083	91	19044	60060	0
DE	GB	10	1330001	1340000	0.289498	73	7608	26280	0
COM_2	GB	10	1330001	1340000	0.289954	73	10160	35040	0
COM_2	DE	10	1330001	1340000	0.230594	73	808	3504	0
[truncated: 198,000+ more rows]

## Sheet: Table_S2e
Table S2e: Sliding windows (10kb) for Fst estimates between wild-caught bumblebees collected from Ireland and Britain calculated across the 18 chromosomal scaffolds of the Bombus terrestris reference genome assembly. For each 10kb window, the name of the populations being compared (IR = Ireland, GB = Great Britain, COM_1 = Commercial Supplier 1, COM_2 = Commercial Supplier 2, TU = Türkiye, DE = G…
Population_1	Population_2	Chromosome	window_poosition_1	window_position_2	average_wc_fst	number_of_snps
COM_1	IR	10	490001	500000	0.0423258	6
DE	GB	10	490001	500000	0.420107	6
COM_2	GB	10	490001	500000	0.411901	6
COM_2	DE	10	490001	500000	-0.037037	6
TU	GB	10	490001	500000	0.184812	6
TU	COM_2	10	490001	500000	-0.37931	6
IR	GB	10	490001	500000	0.0980015	6
TU	DE	10	490001	500000	-0.0540541	6
IR	COM_2	10	490001	500000	0.354962	6
IR	TU	10	490001	500000	0.17713	6
COM_1	GB	10	490001	500000	0.150757	6
COM_1	DE	10	490001	500000	0.195306	6
COM_1	COM_2	10	490001	500000	0.148472	6
COM_1	TU	10	490001	500000	-0.0429448	6
IR	DE	10	490001	500000	0.339435	6
IR	GB	10	500001	510000	0.131838	9
DE	GB	10	500001	510000	0.186919	9
COM_2	GB	10	500001	510000	0.0740913	9
COM_2	DE	10	500001	510000	-0.010989	9
TU	GB	10	500001	510000	0.243823	9
TU	COM_2	10	500001	510000	0.0674847	9
IR	DE	10	500001	510000	0.404171	9
TU	DE	10	500001	510000	-0.615385	9
IR	TU	10	500001	510000	0.518555	9
COM_1	GB	10	500001	510000	0.0490951	9
COM_1	DE	10	500001	510000	-0.0880829	9
COM_1	COM_2	10	500001	510000	-0.102151	9
COM_1	TU	10	500001	510000	-0.163522	9
COM_1	IR	10	500001	510000	0.10258	9
IR	COM_2	10	500001	510000	0.11194	9
DE	GB	10	510001	520000	0.262892	6
COM_2	GB	10	510001	520000	0.0589819	6
COM_2	DE	10	510001	520000	0.304348	6
TU	GB	10	510001	520000	-0.226044	6
TU	DE	10	510001	520000	0.0655738	6
TU	COM_2	10	510001	520000	0.384615	6
IR	GB	10	510001	520000	0.175369	6
IR	DE	10	510001	520000	0.54237	6
IR	TU	10	510001	520000	0.24413	6
COM_1	GB	10	510001	520000	0.0859772	6
COM_1	DE	10	510001	520000	0.378238	6
COM_1	COM_2	10	510001	520000	NA	6
COM_1	TU	10	510001	520000	0.473684	6
COM_1	IR	10	510001	520000	-0.108778	6
IR	COM_2	10	510001	520000	-0.141005	6
TU	COM_2	10	520001	530000	-0.185185	10
DE	GB	10	520001	530000	0.39271	10
COM_2	GB	10	520001	530000	0.192438	10
COM_2	DE	10	520001	530000	-0.194313	10
TU	GB	10	520001	530000	0.355213	10
TU	DE	10	520001	530000	-0.137931	10
IR	GB	10	520001	530000	0.220262	10
COM_1	DE	10	520001	530000	0.161184	10
IR	COM_2	10	520001	530000	0.120138	10
IR	TU	10	520001	530000	0.185634	10
COM_1	GB	10	520001	530000	0.134696	10
IR	DE	10	520001	530000	0.350952	10
COM_1	COM_2	10	520001	530000	0.0422245	10
COM_1	TU	10	520001	530000	0.184061	10
COM_1	IR	10	520001	530000	0.0441523	10
COM_2	GB	10	530001	540000	-0.0866185	4
COM_2	DE	10	530001	540000	-0.147287	4
TU	GB	10	530001	540000	-0.0224801	4
TU	DE	10	530001	540000	-0.03125	4
TU	COM_2	10	530001	540000	-0.107692	4
IR	GB	10	530001	540000	0.0629791	4
IR	DE	10	530001	540000	-0.0456451	4
DE	GB	10	530001	540000	-0.0672515	4
IR	TU	10	530001	540000	-0.0706626	4
COM_1	GB	10	530001	540000	0.0234671	4
COM_1	DE	10	530001	540000	-0.209363	4
COM_1	COM_2	10	530001	540000	0.0441176	4
COM_1	TU	10	530001	540000	-0.149826	4
COM_1	IR	10	530001	540000	0.0528173	4
IR	COM_2	10	530001	540000	-0.0220571	4
DE	GB	10	540001	550000	-0.0572687	1
COM_2	GB	10	540001	550000	-0.00840336	1
COM_2	DE	10	540001	550000	NA	1
TU	GB	10	540001	550000	-0.165049	1
TU	DE	10	540001	550000	NA	1
TU	COM_2	10	540001	550000	NA	1
IR	GB	10	540001	550000	0.181903	1
IR	DE	10	540001	550000	NA	1
IR	TU	10	540001	550000	NA	1
COM_1	GB	10	540001	550000	0.0204082	1
COM_1	DE	10	540001	550000	NA	1
COM_1	COM_2	10	540001	550000	NA	1
COM_1	TU	10	540001	550000	NA	1
COM_1	IR	10	540001	550000	NA	1
IR	COM_2	10	540001	550000	NA	1
TU	COM_2	10	550001	560000	NA	1
DE	GB	10	550001	560000	-0.171548	1
COM_2	GB	10	550001	560000	-0.115538	1
COM_2	DE	10	550001	560000	NA	1
TU	GB	10	550001	560000	-0.30031	1
TU	DE	10	550001	560000	NA	1
IR	GB	10	550001	560000	-0.0179143	1
COM_1	DE	10	550001	560000	NA	1
IR	COM_2	10	550001	560000	-0.141005	1
COM_1	IR	10	550001	560000	-0.108778	1
COM_1	TU	10	550001	560000	NA	1
COM_1	COM_2	10	550001	560000	NA	1
IR	DE	10	550001	560000	-0.198638	1
COM_1	GB	10	550001	560000	-0.083871	1
IR	TU	10	550001	560000	-0.332492	1
COM_2	GB	10	560001	570000	-0.00705512	18
COM_2	DE	10	560001	570000	0.382857	18
TU	GB	10	560001	570000	-0.0501243	18
TU	DE	10	560001	570000	0.25	18
TU	COM_2	10	560001	570000	-0.20354	18
IR	GB	10	560001	570000	0.0647618	18
IR	DE	10	560001	570000	0.647331	18
DE	GB	10	560001	570000	0.422083	18
IR	TU	10	560001	570000	0.210796	18
COM_1	GB	10	560001	570000	-0.034918	18
COM_1	DE	10	560001	570000	0.410319	18
COM_1	COM_2	10	560001	570000	0.101562	18
COM_1	TU	10	560001	570000	0.238845	18
COM_1	IR	10	560001	570000	0.114165	18
IR	COM_2	10	560001	570000	0.116691	18
DE	GB	10	570001	580000	-0.0212562	10
COM_2	GB	10	570001	580000	-0.0792189	10
COM_2	DE	10	570001	580000	0.0638298	10
TU	GB	10	570001	580000	-0.0856989	10
TU	DE	10	570001	580000	-0.363636	10
TU	COM_2	10	570001	580000	0.111111	10
IR	GB	10	570001	580000	0.0349505	10
IR	DE	10	570001	580000	0.25	10
IR	TU	10	570001	580000	0.15601	10
COM_1	GB	10	570001	580000	0.174853	10
COM_1	DE	10	570001	580000	0.242902	10
COM_1	TU	10	570001	580000	0.198036	10
COM_1	IR	10	570001	580000	0.383431	10
IR	COM_2	10	570001	580000	0.0657785	10
COM_1	COM_2	10	570001	580000	0.19279	10
DE	GB	10	580001	590000	0.117099	13
IR	GB	10	580001	590000	0.094972	13
COM_2	GB	10	580001	590000	0.0136089	13
COM_2	DE	10	580001	590000	0.603053	13
TU	GB	10	580001	590000	-0.165049	13
TU	DE	10	580001	590000	0.322581	13
TU	COM_2	10	580001	590000	0.2	13
IR	DE	10	580001	590000	0.320055	13
IR	TU	10	580001	590000	0.009855	13
COM_1	GB	10	580001	590000	0.249023	13
COM_1	DE	10	580001	590000	0.515774	13
COM_1	COM_2	10	580001	590000	0.571611	13
COM_1	TU	10	580001	590000	0.382449	13
COM_1	IR	10	580001	590000	0.417614	13
IR	COM_2	10	580001	590000	0.263158	13
COM_2	GB	10	590001	600000	-0.0435274	6
COM_2	DE	10	590001	600000	-0.387755	6
TU	GB	10	590001	600000	-0.257398	6
TU	DE	10	590001	600000	-0.2	6
TU	COM_2	10	590001	600000	-0.263158	6
IR	GB	10	590001	600000	0.068556	6
IR	DE	10	590001	600000	-0.0780149	6
DE	GB	10	590001	600000	-0.0398564	6
IR	TU	10	590001	600000	-0.196399	6
COM_1	GB	10	590001	600000	-0.0364093	6
COM_1	DE	10	590001	600000	-0.299213	6
COM_1	COM_2	10	590001	600000	-0.280992	6
COM_1	TU	10	590001	600000	-0.290323	6
COM_1	IR	10	590001	600000	-0.0298736	6
IR	COM_2	10	590001	600000	-0.0520011	6
DE	GB	10	600001	610000	0.0734616	17
COM_2	GB	10	600001	610000	0.0126215	17
COM_2	DE	10	600001	610000	-0.0909091	17
TU	GB	10	600001	610000	-0.258562	17
TU	DE	10	600001	610000	-0.2	17
TU	COM_2	10	600001	610000	-0.302326	17
IR	GB	10	600001	610000	0.0937629	17
IR	DE	10	600001	610000	0.26324	17
IR	TU	10	600001	610000	-0.249547	17
COM_1	GB	10	600001	610000	-0.00242131	17
COM_1	DE	10	600001	610000	0.117647	17
COM_1	COM_2	10	600001	610000	-0.144279	17
COM_1	TU	10	600001	610000	-0.0824742	17
COM_1	IR	10	600001	610000	0.157901	17
IR	COM_2	10	600001	610000	0.10048	17
IR	GB	10	610001	620000	0.0584829	11
DE	GB	10	610001	620000	-0.108193	11
COM_2	GB	10	610001	620000	0.251182	11
COM_2	DE	10	610001	620000	0.0561798	11
TU	GB	10	610001	620000	-0.277403	11
TU	COM_2	10	610001	620000	0.0530612	11
IR	DE	10	610001	620000	0.027711	11
TU	DE	10	610001	620000	-0.363636	11
IR	TU	10	610001	620000	-0.161831	11
COM_1	GB	10	610001	620000	-0.0837455	11
IR	COM_2	10	610001	620000	0.391885	11
COM_1	DE	10	610001	620000	-0.0880829	11
COM_1	COM_2	10	610001	620000	0.266997	11
COM_1	TU	10	610001	620000	-0.371237	11
COM_1	IR	10	610001	620000	-0.0193978	11
COM_2	GB	10	620001	630000	0.0444714	6
COM_2	DE	10	620001	630000	-0.312977	6
TU	GB	10	620001	630000	-0.275849	6
TU	DE	10	620001	630000	-0.2	6
TU	COM_2	10	620001	630000	-0.263158	6
IR	GB	10	620001	630000	0.10218	6
IR	DE	10	620001	630000	0.150567	6
DE	GB	10	620001	630000	0.153358	6
IR	TU	10	620001	630000	-0.150134	6
COM_1	GB	10	620001	630000	0.0778037	6
COM_1	DE	10	620001	630000	-0.25937	6
COM_1	COM_2	10	620001	630000	-0.168342	6
COM_1	TU	10	620001	630000	-0.290323	6
COM_1	IR	10	620001	630000	0.0679987	6
IR	COM_2	10	620001	630000	0.125662	6
DE	GB	10	630001	640000	0.0919825	12
COM_2	GB	10	630001	640000	-0.0130762	12
COM_2	DE	10	630001	640000	-0.128205	12
TU	GB	10	630001	640000	0.363898	12
TU	DE	10	630001	640000	0.504348	12
TU	COM_2	10	630001	640000	0.0175439	12
IR	GB	10	630001	640000	0.0207981	12
IR	DE	10	630001	640000	0.0792074	12
IR	TU	10	630001	640000	0.296448	12
COM_1	GB	10	630001	640000	0.0787789	12
COM_1	DE	10	630001	640000	-0.122995	12
COM_1	COM_2	10	630001	640000	0.0860215	12
COM_1	TU	10	630001	640000	0.69697	12
COM_1	IR	10	630001	640000	0.0585667	12
IR	COM_2	10	630001	640000	0.0245092	12
TU	COM_2	10	640001	650000	-0.263158	10
DE	GB	10	640001	650000	-0.0490354	10
COM_2	GB	10	640001	650000	-0.0512089	10
COM_2	DE	10	640001	650000	-0.387755	10
TU	GB	10	640001	650000	-0.289487	10
TU	DE	10	640001	650000	-0.2	10
IR	GB	10	640001	650000	0.0825033	10
IR	DE	10	640001	650000	0.0127424	10
IR	COM_2	10	640001	650000	0.0283837	10
IR	TU	10	640001	650000	-0.161488	10
COM_1	GB	10	640001	650000	-0.014627	10
COM_1	DE	10	640001	650000	-0.0596833	10
COM_1	COM_2	10	640001	650000	-0.0286458	10
COM_1	TU	10	640001	650000	-0.290323	10
COM_1	IR	10	640001	650000	0.068952	10
COM_2	GB	10	650001	660000	-0.0817551	4
COM_2	DE	10	650001	660000	0.111111	4
TU	GB	10	650001	660000	-0.257398	4
TU	DE	10	650001	660000	-0.2	4
TU	COM_2	10	650001	660000	NA	4
IR	GB	10	650001	660000	0.0642362	4
IR	DE	10	650001	660000	-0.191801	4
DE	GB	10	650001	660000	-0.0712201	4
IR	TU	10	650001	660000	-0.117508	4
COM_1	GB	10	650001	660000	-0.0509844	4
COM_1	DE	10	650001	660000	0.189189	4
COM_1	COM_2	10	650001	660000	NA	4
COM_1	TU	10	650001	660000	NA	4
COM_1	IR	10	650001	660000	0.0560641	4
IR	COM_2	10	650001	660000	0.0286976	4
DE	GB	10	660001	670000	-0.149116	5
COM_2	GB	10	660001	670000	-0.0945365	5
COM_2	DE	10	660001	670000	NA	5
TU	GB	10	660001	670000	-0.273605	5
TU	DE	10	660001	670000	NA	5
TU	COM_2	10	660001	670000	NA	5
IR	GB	10	660001	670000	0.067903	5
IR	DE	10	660001	670000	-0.0212766	5
IR	TU	10	660001	670000	-0.12221	5
COM_1	GB	10	660001	670000	0.0616578	5
COM_1	DE	10	660001	670000	-0.00961538	5
COM_1	COM_2	10	660001	670000	0.0697674	5
COM_1	TU	10	660001	670000	-0.157025	5
COM_1	IR	10	660001	670000	0.127578	5
IR	COM_2	10	660001	670000	0.0249307	5
IR	GB	10	670001	680000	0.0367311	13
COM_2	GB	10	670001	680000	-0.0603392	13
COM_2	DE	10	670001	680000	0.308901	13
TU	GB	10	670001	680000	-0.0520632	13
TU	DE	10	670001	680000	0.0322581	13
TU	COM_2	10	670001	680000	0.111111	13
IR	DE	10	670001	680000	0.271323	13
DE	GB	10	670001	680000	0.243803	13
IR	TU	10	670001	680000	-0.0748538	13
COM_1	GB	10	670001	680000	-0.0490147	13
COM_1	DE	10	670001	680000	0.147727	13
COM_1	COM_2	10	670001	680000	0.0196078	13
COM_1	TU	10	670001	680000	-0.206897	13
COM_1	IR	10	670001	680000	-1.49278e-05	13
IR	COM_2	10	670001	680000	0.00113853	13
COM_2	GB	10	680001	690000	0.0334065	10
COM_2	DE	10	680001	690000	0.26615	10
TU	GB	10	680001	690000	-0.241403	10
TU	DE	10	680001	690000	0.283582	10
TU	COM_2	10	680001	690000	-0.11828	10
IR	GB	10	680001	690000	0.190518	10
IR	DE	10	680001	690000	0.434376	10
DE	GB	10	680001	690000	0.306762	10
IR	TU	10	680001	690000	0.137614	10
COM_1	GB	10	680001	690000	-0.0630942	10
COM_1	DE	10	680001	690000	0.0200211	10
COM_1	COM_2	10	680001	690000	-0.110414	10
COM_1	TU	10	680001	690000	-0.290323	10
COM_1	IR	10	680001	690000	0.122115	10
IR	COM_2	10	680001	690000	0.0895147	10
DE	GB	10	690001	700000	-0.077147	16
COM_2	GB	10	690001	700000	-0.0632247	16
COM_2	DE	10	690001	700000	-0.058296	16
TU	GB	10	690001	700000	0.0566972	16
TU	DE	10	690001	700000	-0.0632911	16
TU	COM_2	10	690001	700000	-0.0542636	16
IR	GB	10	690001	700000	0.0858447	16
IR	DE	10	690001	700000	-0.0368289	16
IR	TU	10	690001	700000	0.102537	16
COM_1	GB	10	690001	700000	-0.0833448	16
COM_1	DE	10	690001	700000	-0.103679	16
COM_1	COM_2	10	690001	700000	-0.149789	16
COM_1	TU	10	690001	700000	0.100346	16
COM_1	IR	10	690001	700000	0.0124012	16
IR	COM_2	10	690001	700000	0.0253241	16
IR	GB	10	700001	710000	0.0647731	22
COM_2	GB	10	700001	710000	0.186595	22
COM_2	DE	10	700001	710000	0.392405	22
TU	GB	10	700001	710000	0.00562652	22
TU	DE	10	700001	710000	0.142857	22
TU	COM_2	10	700001	710000	0.410526	22
IR	DE	10	700001	710000	0.00380219	22
DE	GB	10	700001	710000	-0.0101172	22
IR	TU	10	700001	710000	0.0135637	22
COM_1	IR	10	700001	710000	0.127988	22
COM_1	TU	10	700001	710000	0.0449438	22
IR	COM_2	10	700001	710000	0.312714	22
COM_1	DE	10	700001	710000	0.0425532	22
COM_1	GB	10	700001	710000	-0.00808021	22
COM_1	COM_2	10	700001	710000	0.240069	22
DE	GB	10	710001	720000	-0.0490787	32
COM_2	GB	10	710001	720000	-0.0262681	32
COM_2	DE	10	710001	720000	-0.134615	32
TU	GB	10	710001	720000	0.323	32
TU	DE	10	710001	720000	0.148876	32
IR	GB	10	710001	720000	0.139963	32
TU	COM_2	10	710001	720000	0.0533643	32
IR	TU	10	710001	720000	0.134454	32
COM_1	GB	10	710001	720000	0.0374372	32
COM_1	DE	10	710001	720000	-0.173327	32
COM_1	COM_2	10	710001	720000	-0.142351	32
COM_1	TU	10	710001	720000	-0.0781771	32
COM_1	IR	10	710001	720000	0.000892092	32
IR	COM_2	10	710001	720000	0.0855711	32
IR	DE	10	710001	720000	-0.102799	32
IR	GB	10	720001	730000	0.0908127	29
DE	GB	10	720001	730000	-0.0658937	29
COM_2	GB	10	720001	730000	0.0392251	29
COM_2	DE	10	720001	730000	-0.23825	29
TU	GB	10	720001	730000	-0.0369999	29
TU	DE	10	720001	730000	-0.0251799	29
TU	COM_2	10	720001	730000	0.188406	29
IR	DE	10	720001	730000	0.133317	29
IR	TU	10	720001	730000	-0.0497249	29
COM_1	GB	10	720001	730000	-0.0471556	29
COM_1	DE	10	720001	730000	-0.00843767	29
COM_1	COM_2	10	720001	730000	0.0527101	29
COM_1	TU	10	720001	730000	-0.0946013	29
COM_1	IR	10	720001	730000	0.119328	29
IR	COM_2	10	720001	730000	0.333746	29
DE	GB	10	730001	740000	0.0909329	36
COM_2	GB	10	730001	740000	0.0231097	36
COM_2	DE	10	730001	740000	0.319728	36
TU	GB	10	730001	740000	0.109567	36
TU	DE	10	730001	740000	0.458537	36
TU	COM_2	10	730001	740000	-0.177665	36
IR	GB	10	730001	740000	0.0436158	36
IR	DE	10	730001	740000	0.0439754	36
IR	TU	10	730001	740000	0.309313	36
COM_1	GB	10	730001	740000	0.0820848	36
COM_1	DE	10	730001	740000	0.116298	36
COM_1	COM_2	10	730001	740000	0.0307216	36
COM_1	TU	10	730001	740000	-0.0704787	36
COM_1	IR	10	730001	740000	0.160146	36
IR	COM_2	10	730001	740000	0.209872	36
IR	GB	10	740001	750000	-0.0110692	24
DE	GB	10	740001	750000	0.116038	24
COM_2	GB	10	740001	750000	0.0197784	24
COM_2	DE	10	740001	750000	0.187335	24
TU	GB	10	740001	750000	-0.127995	24
TU	COM_2	10	740001	750000	-0.218543	24
IR	DE	10	740001	750000	0.079236	24
TU	DE	10	740001	750000	-0.2	24
IR	TU	10	740001	750000	-0.131713	24
COM_1	IR	10	740001	750000	0.12045	24
COM_1	TU	10	740001	750000	0.126117	24
COM_1	COM_2	10	740001	750000	0.27166	24
IR	COM_2	10	740001	750000	0.0433956	24
COM_1	GB	10	740001	750000	0.0495439	24
COM_1	DE	10	740001	750000	0.308778	24
TU	COM_2	10	750001	760000	-0.179396	39
DE	GB	10	750001	760000	0.240661	39
COM_2	GB	10	750001	760000	0.251851	39
COM_2	DE	10	750001	760000	0.648478	39
TU	GB	10	750001	760000	0.0144103	39
TU	DE	10	750001	760000	0.314286	39
IR	GB	10	750001	760000	0.0231008	39
IR	DE	10	750001	760000	0.260143	39
IR	COM_2	10	750001	760000	0.428709	39
IR	TU	10	750001	760000	0.230307	39
COM_1	GB	10	750001	760000	-0.0486202	39
COM_1	DE	10	750001	760000	0.458763	39
COM_1	COM_2	10	750001	760000	0.459203	39
COM_1	TU	10	750001	760000	0.142091	39
COM_1	IR	10	750001	760000	-0.0242001	39
TU	DE	10	760001	770000	0.210526	21
TU	GB	10	760001	770000	0.105726	21
TU	COM_2	10	760001	770000	0.427902	21
COM_2	GB	10	760001	770000	0.666444	21
DE	GB	10	760001	770000	-0.0330435	21
COM_2	DE	10	760001	770000	0.667649	21
IR	GB	10	760001	770000	-0.0149024	21
COM_1	COM_2	10	760001	770000	0.451528	21
IR	COM_2	10	760001	770000	0.733345	21
IR	TU	10	760001	770000	0.166394	21
COM_1	GB	10	760001	770000	-0.0619469	21
COM_1	DE	10	760001	770000	-0.124673	21
COM_1	TU	10	760001	770000	-0.201393	21
COM_1	IR	10	760001	770000	-0.00243261	21
IR	DE	10	760001	770000	0.048638	21
IR	GB	10	770001	780000	0.0476875	23
DE	GB	10	770001	780000	-0.118263	23
COM_2	GB	10	770001	780000	-0.0135079	23
COM_2	DE	10	770001	780000	-0.0322581	23
TU	GB	10	770001	780000	0.139587	23
TU	DE	10	770001	780000	0.161417	23
IR	DE	10	770001	780000	-0.122866	23
TU	COM_2	10	770001	780000	-0.245675	23
IR	TU	10	770001	780000	0.359828	23
COM_1	GB	10	770001	780000	0.0755132	23
COM_1	DE	10	770001	780000	-0.00412437	23
COM_1	COM_2	10	770001	780000	-0.116226	23
COM_1	TU	10	770001	780000	-0.182883	23
COM_1	IR	10	770001	780000	0.205913	23
IR	COM_2	10	770001	780000	0.0938614	23
DE	GB	10	780001	790000	-0.153426	46
COM_2	GB	10	780001	790000	0.0916513	46
COM_2	DE	10	780001	790000	-0.0781797	46
TU	COM_2	10	780001	790000	0.256693	46
TU	GB	10	780001	790000	0.125396	46
TU	DE	10	780001	790000	-0.08	46
IR	GB	10	780001	790000	0.044983	46
COM_1	COM_2	10	780001	790000	0.0502793	46
IR	COM_2	10	780001	790000	0.230066	46
IR	TU	10	780001	790000	0.392045	46
COM_1	GB	10	780001	790000	-0.0544147	46
COM_1	DE	10	780001	790000	-0.225236	46
COM_1	TU	10	780001	790000	-0.130832	46
COM_1	IR	10	780001	790000	0.10083	46
IR	DE	10	780001	790000	-0.0366982	46
DE	GB	10	790001	800000	-0.0824663	28
COM_2	GB	10	790001	800000	0.303464	28
COM_2	DE	10	790001	800000	0.402985	28
TU	GB	10	790001	800000	0.127112	28
TU	DE	10	790001	800000	0.10566	28
TU	COM_2	10	790001	800000	0.548173	28
IR	GB	10	790001	800000	0.00751573	28
IR	DE	10	790001	800000	-0.0580485	28
IR	TU	10	790001	800000	0.185887	28
COM_1	GB	10	790001	800000	0.0546052	28
COM_1	DE	10	790001	800000	0.0780049	28
COM_1	COM_2	10	790001	800000	0.295849	28
COM_1	TU	10	790001	800000	0.00299529	28
COM_1	IR	10	790001	800000	0.0658869	28
IR	COM_2	10	790001	800000	0.353	28
IR	GB	10	800001	810000	0.0141907	25
COM_2	GB	10	800001	810000	0.0479837	25
COM_2	DE	10	800001	810000	0.34537	25
TU	GB	10	800001	810000	-0.225138	25
TU	DE	10	800001	810000	-0.0506912	25
TU	COM_2	10	800001	810000	-0.0658858	25
IR	DE	10	800001	810000	0.156463	25
DE	GB	10	800001	810000	0.174077	25
IR	TU	10	800001	810000	-0.222437	25
COM_1	GB	10	800001	810000	0.0766491	25
COM_1	DE	10	800001	810000	0.0228013	25
COM_1	COM_2	10	800001	810000	0.153226	25
COM_1	TU	10	800001	810000	-0.135371	25
COM_1	IR	10	800001	810000	0.144704	25
IR	COM_2	10	800001	810000	0.167572	25
DE	GB	10	810001	820000	0.254116	39
COM_2	GB	10	810001	820000	0.163694	39
COM_2	DE	10	810001	820000	0.363636	39
TU	COM_2	10	810001	820000	0.0181087	39
TU	GB	10	810001	820000	0.145734	39
TU	DE	10	810001	820000	-0.126027	39
IR	GB	10	810001	820000	0.016618	39
COM_1	COM_2	10	810001	820000	-0.0526316	39
IR	COM_2	10	810001	820000	0.251093	39
COM_1	IR	10	810001	820000	0.118553	39
COM_1	TU	10	810001	820000	0.291101	39
IR	DE	10	810001	820000	0.394469	39
COM_1	GB	10	810001	820000	0.124062	39
IR	TU	10	810001	820000	0.313903	39
COM_1	DE	10	810001	820000	0.501188	39
COM_2	GB	10	820001	830000	0.143014	32
COM_2	DE	10	820001	830000	0.382114	32
TU	GB	10	820001	830000	-0.0251768	32
TU	DE	10	820001	830000	-0.038806	32
TU	COM_2	10	820001	830000	0.272727	32
IR	GB	10	820001	830000	0.111984	32
IR	DE	10	820001	830000	0.369892	32
DE	GB	10	820001	830000	0.0278688	32
IR	TU	10	820001	830000	0.323461	32
COM_1	GB	10	820001	830000	0.117796	32
COM_1	DE	10	820001	830000	0.34671	32
COM_1	COM_2	10	820001	830000	0.0653009	32
COM_1	TU	10	820001	830000	0.185393	32
COM_1	IR	10	820001	830000	0.369982	32
IR	COM_2	10	820001	830000	0.373624	32
DE	GB	10	830001	840000	0.0403031	41
COM_2	GB	10	830001	840000	0.0258903	41
COM_2	DE	10	830001	840000	-0.00117509	41
TU	GB	10	830001	840000	0.0813684	41
TU	DE	10	830001	840000	0.0551181	41
TU	COM_2	10	830001	840000	-0.0181818	41
IR	GB	10	830001	840000	0.203363	41
IR	DE	10	830001	840000	0.538071	41
IR	TU	10	830001	840000	0.623023	41
COM_1	GB	10	830001	840000	0.00126953	41
COM_1	DE	10	830001	840000	0.0240453	41
COM_1	COM_2	10	830001	840000	0.101562	41
COM_1	IR	10	830001	840000	0.472731	41
IR	COM_2	10	830001	840000	0.479452	41
COM_1	TU	10	830001	840000	0.0739695	41
DE	GB	10	840001	850000	0.0784463	45
IR	GB	10	840001	850000	0.09208	45
COM_2	GB	10	840001	850000	0.155878	45
COM_2	DE	10	840001	850000	-0.111111	45
TU	GB	10	840001	850000	-0.058854	45
TU	DE	10	840001	850000	-0.0506912	45
TU	COM_2	10	840001	850000	0.272727	45
IR	DE	10	840001	850000	0.310001	45
IR	TU	10	840001	850000	0.106594	45
COM_1	GB	10	840001	850000	0.0201219	45
COM_1	DE	10	840001	850000	0.0542353	45
COM_1	COM_2	10	840001	850000	0.183982	45
COM_1	TU	10	840001	850000	-0.0775151	45
COM_1	IR	10	840001	850000	0.101912	45
IR	COM_2	10	840001	850000	0.389361	45
COM_2	GB	10	850001	860000	0.118727	51
COM_2	DE	10	850001	860000	-0.0318213	51
TU	GB	10	850001	860000	0.160534	51
TU	DE	10	850001	860000	-0.168142	51
TU	COM_2	10	850001	860000	0.0710259	51
IR	GB	10	850001	860000	0.10338	51
IR	DE	10	850001	860000	0.195604	51
DE	GB	10	850001	860000	0.123155	51
IR	TU	10	850001	860000	0.260118	51
COM_1	GB	10	850001	860000	0.0411337	51
COM_1	DE	10	850001	860000	-0.107206	51
COM_1	COM_2	10	850001	860000	-0.152618	51
COM_1	TU	10	850001	860000	-0.0531309	51
COM_1	IR	10	850001	860000	0.124859	51
IR	COM_2	10	850001	860000	0.114595	51
DE	GB	10	860001	870000	0.0768163	33
COM_2	GB	10	860001	870000	-0.0492516	33
COM_2	DE	10	860001	870000	-0.199255	33
TU	GB	10	860001	870000	0.275463	33
TU	DE	10	860001	870000	0.130919	33
TU	COM_2	10	860001	870000	0.194379	33
IR	GB	10	860001	870000	0.113232	33
IR	DE	10	860001	870000	0.298546	33
IR	TU	10	860001	870000	0.478849	33
COM_1	GB	10	860001	870000	0.00446043	33
COM_1	DE	10	860001	870000	-0.0156895	33
COM_1	COM_2	10	860001	870000	-0.153846	33
COM_1	TU	10	860001	870000	0.367816	33
COM_1	IR	10	860001	870000	0.23127	33
IR	COM_2	10	860001	870000	0.20296	33
IR	GB	10	870001	880000	0.194212	36
COM_2	GB	10	870001	880000	0.31733	36
COM_2	DE	10	870001	880000	0.151179	36
TU	GB	10	870001	880000	0.158441	36
TU	DE	10	870001	880000	0.0571429	36
TU	COM_2	10	870001	880000	0.176471	36
DE	GB	10	870001	880000	0.0855764	36
IR	DE	10	870001	880000	0.203716	36
IR	TU	10	870001	880000	0.228008	36
COM_1	GB	10	870001	880000	0.0829777	36
COM_1	DE	10	870001	880000	0.0764441	36
COM_1	COM_2	10	870001	880000	0.285406	36
COM_1	TU	10	870001	880000	0.0902227	36
COM_1	IR	10	870001	880000	0.194344	36
IR	COM_2	10	870001	880000	0.395128	36
COM_2	GB	10	880001	890000	0.0179616	35
COM_2	DE	10	880001	890000	-0.134126	35
TU	GB	10	880001	890000	0.102112	35
TU	DE	10	880001	890000	-0.256545	35
TU	COM_2	10	880001	890000	-0.135647	35
IR	GB	10	880001	890000	0.196247	35
IR	DE	10	880001	890000	0.013433	35
DE	GB	10	880001	890000	0.109551	35
IR	TU	10	880001	890000	0.0322692	35
COM_1	GB	10	880001	890000	0.11713	35
COM_1	DE	10	880001	890000	0.279267	35
COM_1	COM_2	10	880001	890000	0.164576	35
COM_1	TU	10	880001	890000	0.210747	35
COM_1	IR	10	880001	890000	0.245893	35
IR	COM_2	10	880001	890000	0.159858	35
DE	GB	10	890001	900000	0.0691047	42
COM_2	GB	10	890001	900000	0.00501323	42
COM_2	DE	10	890001	900000	-0.0812954	42
TU	GB	10	890001	900000	-0.0619169	42
TU	DE	10	890001	900000	0.11326	42
TU	COM_2	10	890001	900000	0.0219436	42
IR	GB	10	890001	900000	0.215777	42
IR	DE	10	890001	900000	0.169848	42
IR	TU	10	890001	900000	0.322857	42
COM_1	GB	10	890001	900000	-0.00690598	42
COM_1	DE	10	890001	900000	0.00567853	42
COM_1	COM_2	10	890001	900000	0.00120943	42
COM_1	TU	10	890001	900000	-0.0615237	42
COM_1	IR	10	890001	900000	0.33236	42
IR	COM_2	10	890001	900000	0.156138	42
TU	COM_2	10	900001	910000	-0.250909	39
DE	GB	10	900001	910000	0.159737	39
COM_2	GB	10	900001	910000	0.0990155	39
COM_2	DE	10	900001	910000	0.0741301	39
TU	GB	10	900001	910000	0.0308964	39
TU	DE	10	900001	910000	-0.0105263	39
IR	GB	10	900001	910000	0.0782879	39
IR	DE	10	900001	910000	0.0181444	39
IR	COM_2	10	900001	910000	0.0225891	39
IR	TU	10	900001	910000	-0.0464503	39
COM_1	GB	10	900001	910000	-0.066233	39
COM_1	DE	10	900001	910000	0.166388	39
COM_1	COM_2	10	900001	910000	0.082721	39
COM_1	TU	10	900001	910000	-0.0288936	39
COM_1	IR	10	900001	910000	0.0482204	39
COM_2	GB	10	910001	920000	0.0876552	25
COM_2	DE	10	910001	920000	0.0604559	25
TU	GB	10	910001	920000	0.128991	25
TU	DE	10	910001	920000	-0.384615	25
TU	COM_2	10	910001	920000	-0.109731	25
IR	GB	10	910001	920000	0.127554	25
IR	DE	10	910001	920000	0.215627	25
DE	GB	10	910001	920000	0.143876	25
IR	TU	10	910001	920000	0.118397	25
COM_1	GB	10	910001	920000	-0.0596026	25
COM_1	DE	10	910001	920000	0.0240453	25
COM_1	COM_2	10	910001	920000	-0.00654349	25
COM_1	TU	10	910001	920000	-0.0225764	25
COM_1	IR	10	910001	920000	0.00452271	25
IR	COM_2	10	910001	920000	0.0731579	25
DE	GB	10	920001	930000	-0.0117756	24
COM_2	GB	10	920001	930000	0.0379511	24
COM_2	DE	10	920001	930000	-0.0748899	24
TU	GB	10	920001	930000	-0.0571535	24
TU	DE	10	920001	930000	-0.151786	24
TU	COM_2	10	920001	930000	0.0857143	24
IR	GB	10	920001	930000	0.10024	24
IR	DE	10	920001	930000	-0.0200739	24
IR	TU	10	920001	930000	-0.0230525	24
COM_1	GB	10	920001	930000	-0.0154679	24
COM_1	DE	10	920001	930000	-0.104795	24
COM_1	COM_2	10	920001	930000	-0.10165	24
COM_1	TU	10	920001	930000	-0.177645	24
COM_1	IR	10	920001	930000	0.0317461	24
IR	COM_2	10	920001	930000	0.0788334	24
IR	GB	10	930001	940000	0.0664528	9
COM_2	GB	10	930001	940000	0.0177126	9
COM_2	DE	10	930001	940000	-0.0666667	9
TU	GB	10	930001	940000	-0.154669	9
TU	DE	10	930001	940000	-0.434783	9
TU	COM_2	10	930001	940000	-0.212121	9
IR	DE	10	930001	940000	-0.128958	9
DE	GB	10	930001	940000	-0.115396	9
IR	TU	10	930001	940000	-0.0359719	9
COM_1	GB	10	930001	940000	0.0392938	9
COM_1	DE	10	930001	940000	-0.209363	9
COM_1	COM_2	10	930001	940000	-0.0137276	9
COM_1	TU	10	930001	940000	-0.392405	9
COM_1	IR	10	930001	940000	0.0352941	9
IR	COM_2	10	930001	940000	0.125358	9
COM_2	GB	10	940001	950000	0.0410818	26
COM_2	DE	10	940001	950000	-0.073857	26
TU	GB	10	940001	950000	0.0105952	26
TU	DE	10	940001	950000	-0.00515464	26
TU	COM_2	10	940001	950000	0.111111	26
IR	GB	10	940001	950000	0.0474916	26
IR	DE	10	940001	950000	0.0368073	26
DE	GB	10	940001	950000	-0.0284508	26
IR	TU	10	940001	950000	0.125923	26
COM_1	GB	10	940001	950000	0.0019354	26
COM_1	DE	10	940001	950000	-0.00202989	26
COM_1	COM_2	10	940001	950000	0.120456	26
COM_1	TU	10	940001	950000	-0.217756	26
COM_1	IR	10	940001	950000	0.125421	26
IR	COM_2	10	940001	950000	0.0212565	26
DE	GB	10	950001	960000	0.0106684	42
COM_2	GB	10	950001	960000	-0.00288748	42
COM_2	DE	10	950001	960000	0.00713719	42
TU	GB	10	950001	960000	0.00698049	42
TU	DE	10	950001	960000	-0.0961538	42
TU	COM_2	10	950001	960000	0.111111	42
IR	GB	10	950001	960000	0.123575	42
IR	DE	10	950001	960000	0.0308356	42
IR	TU	10	950001	960000	0.0852553	42
COM_1	GB	10	950001	960000	-0.0154754	42
COM_1	DE	10	950001	960000	-0.0259028	42
COM_1	COM_2	10	950001	960000	-0.0601137	42
COM_1	TU	10	950001	960000	0.0740147	42
COM_1	IR	10	950001	960000	0.157729	42
IR	COM_2	10	950001	960000	0.169566	42
IR	GB	10	960001	970000	0.0776547	63
COM_2	GB	10	960001	970000	0.0298469	63
COM_2	DE	10	960001	970000	0.273624	63
TU	GB	10	960001	970000	-0.0552764	63
TU	DE	10	960001	970000	-0.0511811	63
TU	COM_2	10	960001	970000	0.011236	63
IR	DE	10	960001	970000	0.303512	63
DE	GB	10	960001	970000	0.20854	63
IR	TU	10	960001	970000	-0.0233829	63
COM_1	IR	10	960001	970000	0.246284	63
COM_1	TU	10	960001	970000	0.0601584	63
IR	COM_2	10	960001	970000	0.264109	63
COM_1	DE	10	960001	970000	0.304494	63
COM_1	GB	10	960001	970000	0.0363418	63
COM_1	COM_2	10	960001	970000	0.00573325	63
DE	GB	10	970001	980000	-0.037886	46
COM_2	GB	10	970001	980000	-0.0383096	46
COM_2	DE	10	970001	980000	-0.058296	46
TU	GB	10	970001	980000	-0.0963677	46
TU	DE	10	970001	980000	-0.13099	46
IR	GB	10	970001	980000	0.126801	46
TU	COM_2	10	970001	980000	-0.435897	46
IR	TU	10	970001	980000	0.082311	46
COM_1	GB	10	970001	980000	-0.0342485	46
COM_1	DE	10	970001	980000	0.0547898	46
COM_1	COM_2	10	970001	980000	-0.104098	46
COM_1	TU	10	970001	980000	-0.223843	46
COM_1	IR	10	970001	980000	0.0462487	46
IR	COM_2	10	970001	980000	0.113736	46
IR	DE	10	970001	980000	0.244824	46
IR	GB	10	980001	990000	0.0253343	39
DE	GB	10	980001	990000	-0.067403	39
COM_2	GB	10	980001	990000	0.077349	39
COM_2	DE	10	980001	990000	0.0802655	39
TU	GB	10	980001	990000	-0.0306146	39
TU	DE	10	980001	990000	-0.0961538	39
TU	COM_2	10	980001	990000	-0.407725	39
IR	DE	10	980001	990000	0.042976	39
IR	TU	10	980001	990000	0.0764832	39
COM_1	GB	10	980001	990000	0.0303091	39
COM_1	DE	10	980001	990000	-0.0900083	39
COM_1	COM_2	10	980001	990000	-0.0758478	39
COM_1	TU	10	980001	990000	-0.249087	39
COM_1	IR	10	980001	990000	0.109039	39
IR	COM_2	10	980001	990000	0.139166	39
DE	GB	10	990001	1000000	0.110207	55
COM_2	GB	10	990001	1000000	-0.0220622	55
COM_2	DE	10	990001	1000000	0.0612245	55
TU	GB	10	990001	1000000	0.0308484	55
TU	DE	10	990001	1000000	0.183066	55
TU	COM_2	10	990001	1000000	-0.237473	55
IR	GB	10	990001	1000000	0.0819798	55
IR	DE	10	990001	1000000	0.232711	55
IR	TU	10	990001	1000000	0.0874544	55
COM_1	GB	10	990001	1000000	0.00511285	55
COM_1	DE	10	990001	1000000	0.175737	55
COM_1	COM_2	10	990001	1000000	-0.0262829	55
COM_1	TU	10	990001	1000000	-0.0893307	55
COM_1	IR	10	990001	1000000	0.125093	55
IR	COM_2	10	990001	1000000	0.0643013	55
TU	COM_2	10	1000001	1010000	0.156989	79
DE	GB	10	1000001	1010000	0.00675826	79
COM_2	GB	10	1000001	1010000	0.056919	79
COM_2	DE	10	1000001	1010000	-0.0113097	79
TU	GB	10	1000001	1010000	0.282724	79
TU	DE	10	1000001	1010000	0.307692	79
IR	GB	10	1000001	1010000	0.0690546	79
COM_1	DE	10	1000001	1010000	-0.185989	79
IR	COM_2	10	1000001	1010000	0.188976	79
IR	TU	10	1000001	1010000	0.325876	79
COM_1	GB	10	1000001	1010000	-0.0388861	79
IR	DE	10	1000001	1010000	-0.00311132	79
COM_1	COM_2	10	1000001	1010000	-0.0559874	79
COM_1	TU	10	1000001	1010000	0.193456	79
COM_1	IR	10	1000001	1010000	-0.0161497	79
COM_2	GB	10	1010001	1020000	-0.0199843	58
COM_2	DE	10	1010001	1020000	0.00917431	58
TU	GB	10	1010001	1020000	0.169093	58
TU	DE	10	1010001	1020000	0.128378	58
TU	COM_2	10	1010001	1020000	-0.0625	58
IR	GB	10	1010001	1020000	0.0228259	58
IR	DE	10	1010001	1020000	0.0673341	58
DE	GB	10	1010001	1020000	0.0378755	58
IR	TU	10	1010001	1020000	0.105292	58
COM_1	GB	10	1010001	1020000	-0.0287461	58
COM_1	DE	10	1010001	1020000	-0.0518293	58
COM_1	COM_2	10	1010001	1020000	-0.011236	58
COM_1	TU	10	1010001	1020000	0.0137328	58
COM_1	IR	10	1010001	1020000	-0.00199077	58
IR	COM_2	10	1010001	1020000	-0.0376221	58
DE	GB	10	1020001	1030000	0.039012	103
COM_2	GB	10	1020001	1030000	-0.0101786	103
COM_2	DE	10	1020001	1030000	0.213749	103
TU	GB	10	1020001	1030000	0.0905033	103
TU	DE	10	1020001	1030000	0.413793	103
TU	COM_2	10	1020001	1030000	-0.108368	103
IR	GB	10	1020001	1030000	0.100357	103
IR	DE	10	1020001	1030000	0.070701	103
IR	TU	10	1020001	1030000	0.19904	103
COM_1	GB	10	1020001	1030000	-0.0317278	103
COM_1	DE	10	1020001	1030000	0.115874	103
COM_1	COM_2	10	1020001	1030000	-0.0630292	103
COM_1	TU	10	1020001	1030000	-0.0163934	103
COM_1	IR	10	1020001	1030000	0.149656	103
IR	COM_2	10	1020001	1030000	0.160508	103
TU	COM_2	10	1030001	1040000	-0.136232	59
DE	GB	10	1030001	1040000	-0.0632428	59
COM_2	GB	10	1030001	1040000	-0.0239386	59
COM_2	DE	10	1030001	1040000	-0.102496	59
TU	GB	10	1030001	1040000	0.0661388	59
TU	DE	10	1030001	1040000	-0.210843	59
IR	GB	10	1030001	1040000	0.0544265	59
IR	DE	10	1030001	1040000	0.0146659	59
IR	COM_2	10	1030001	1040000	0.028652	59
IR	TU	10	1030001	1040000	0.0668084	59
COM_1	GB	10	1030001	1040000	-0.000292372	59
COM_1	DE	10	1030001	1040000	-0.0623557	59
COM_1	COM_2	10	1030001	1040000	0.0369089	59
COM_1	TU	10	1030001	1040000	-0.0267763	59
COM_1	IR	10	1030001	1040000	0.0964586	59
COM_2	GB	10	1040001	1050000	-0.062389	60
COM_2	DE	10	1040001	1050000	-0.112326	60
TU	GB	10	1040001	1050000	-0.0394533	60
TU	DE	10	1040001	1050000	-0.242187	60
TU	COM_2	10	1040001	1050000	-0.291631	60
IR	GB	10	1040001	1050000	0.0832887	60
IR	DE	10	1040001	1050000	-0.00414737	60
DE	GB	10	1040001	1050000	0.0031725	60
IR	TU	10	1040001	1050000	-0.142019	60
COM_1	GB	10	1040001	1050000	1.01162e-05	60
COM_1	DE	10	1040001	1050000	-0.123314	60
COM_1	COM_2	10	1040001	1050000	-0.066108	60
COM_1	TU	10	1040001	1050000	-0.117277	60
COM_1	IR	10	1040001	1050000	0.097733	60
IR	COM_2	10	1040001	1050000	-0.019341	60
DE	GB	10	1050001	1060000	0.0775926	50
COM_2	GB	10	1050001	1060000	-0.0598872	50
COM_2	DE	10	1050001	1060000	-0.00302115	50
TU	GB	10	1050001	1060000	-0.0259465	50
TU	DE	10	1050001	1060000	0.0190931	50
TU	COM_2	10	1050001	1060000	-0.0876747	50
IR	GB	10	1050001	1060000	0.0303532	50
IR	DE	10	1050001	1060000	0.174657	50
IR	TU	10	1050001	1060000	-0.0345138	50
COM_1	GB	10	1050001	1060000	-0.00354129	50
COM_1	DE	10	1050001	1060000	0.0698662	50
COM_1	COM_2	10	1050001	1060000	-0.0925548	50
COM_1	TU	10	1050001	1060000	0.0368535	50
COM_1	IR	10	1050001	1060000	0.0978423	50
IR	COM_2	10	1050001	1060000	0.0181672	50
TU	COM_2	10	1060001	1070000	-0.0401891	51
DE	GB	10	1060001	1070000	-0.0874442	51
COM_2	GB	10	1060001	1070000	-0.0265646	51
COM_2	DE	10	1060001	1070000	-0.0121786	51
TU	GB	10	1060001	1070000	-0.115961	51
TU	DE	10	1060001	1070000	-0.121359	51
IR	GB	10	1060001	1070000	0.042905	51
IR	DE	10	1060001	1070000	0.0356429	51
IR	COM_2	10	1060001	1070000	0.0411613	51
IR	TU	10	1060001	1070000	0.0499674	51
COM_1	GB	10	1060001	1070000	-0.0642419	51
COM_1	DE	10	1060001	1070000	-0.103183	51
COM_1	COM_2	10	1060001	1070000	-0.128641	51
COM_1	TU	10	1060001	1070000	-0.158192	51
COM_1	IR	10	1060001	1070000	-0.0232371	51
COM_2	GB	10	1070001	1080000	-0.07852	58
COM_2	DE	10	1070001	1080000	-0.222278	58
TU	GB	10	1070001	1080000	0.0991912	58
TU	DE	10	1070001	1080000	-0.0212766	58
TU	COM_2	10	1070001	1080000	-0.14477	58
IR	GB	10	1070001	1080000	0.0811991	58
IR	DE	10	1070001	1080000	0.0732027	58
DE	GB	10	1070001	1080000	-0.116207	58
IR	TU	10	1070001	1080000	0.322927	58
COM_1	GB	10	1070001	1080000	-0.0273576	58
COM_1	DE	10	1070001	1080000	-0.114308	58
COM_1	COM_2	10	1070001	1080000	-0.116612	58
COM_1	TU	10	1070001	1080000	0.0397481	58
COM_1	IR	10	1070001	1080000	0.0273396	58
IR	COM_2	10	1070001	1080000	0.114904	58
DE	GB	10	1080001	1090000	-0.00474415	51
COM_2	GB	10	1080001	1090000	0.0954866	51
COM_2	DE	10	1080001	1090000	0.144509	51
TU	GB	10	1080001	1090000	0.08049	51
TU	DE	10	1080001	1090000	0.144963	51
TU	COM_2	10	1080001	1090000	0.189687	51
IR	GB	10	1080001	1090000	0.0199845	51
IR	DE	10	1080001	1090000	0.0626674	51
IR	TU	10	1080001	1090000	0.178141	51
COM_1	GB	10	1080001	1090000	-0.0350016	51
COM_1	DE	10	1080001	1090000	-0.0536044	51
COM_1	COM_2	10	1080001	1090000	0.0578448	51
COM_1	TU	10	1080001	1090000	0.105339	51
COM_1	IR	10	1080001	1090000	0.0528382	51
IR	COM_2	10	1080001	1090000	0.160114	51
TU	COM_2	10	1090001	1100000	0.0877193	54
DE	GB	10	1090001	1100000	0.000690568	54
COM_2	GB	10	1090001	1100000	-0.00461406	54
COM_2	DE	10	1090001	1100000	0.140802	54
TU	GB	10	1090001	1100000	0.0273552	54
TU	DE	10	1090001	1100000	-0.186224	54
IR	GB	10	1090001	1100000	0.107911	54
IR	DE	10	1090001	1100000	-0.0471922	54
IR	COM_2	10	1090001	1100000	0.191721	54
IR	TU	10	1090001	1100000	-0.0536431	54
COM_1	GB	10	1090001	1100000	-0.0105735	54
COM_1	DE	10	1090001	1100000	-0.0416874	54
COM_1	COM_2	10	1090001	1100000	0.0135192	54
COM_1	TU	10	1090001	1100000	-0.0320285	54
COM_1	IR	10	1090001	1100000	0.090233	54
COM_2	GB	10	1100001	1110000	-0.0262973	29
COM_2	DE	10	1100001	1110000	0.0250569	29
TU	GB	10	1100001	1110000	-0.0688968	29
TU	DE	10	1100001	1110000	-0.0935961	29
TU	COM_2	10	1100001	1110000	0.0848708	29
IR	GB	10	1100001	1110000	0.105912	29
IR	DE	10	1100001	1110000	0.0216344	29
DE	GB	10	1100001	1110000	-0.0667575	29
IR	TU	10	1100001	1110000	0.0455578	29
COM_1	GB	10	1100001	1110000	0.0145638	29
COM_1	DE	10	1100001	1110000	-0.123835	29
COM_1	COM_2	10	1100001	1110000	0.101927	29
COM_1	TU	10	1100001	1110000	-0.154985	29
COM_1	IR	10	1100001	1110000	0.0391902	29
IR	COM_2	10	1100001	1110000	0.231119	29
DE	GB	10	1110001	1120000	-0.00863082	47
COM_2	GB	10	1110001	1120000	0.0398867	47
COM_2	DE	10	1110001	1120000	-0.162304	47
TU	GB	10	1110001	1120000	0.0901627	47
TU	DE	10	1110001	1120000	-0.15748	47
TU	COM_2	10	1110001	1120000	-0.162393	47
IR	GB	10	1110001	1120000	0.0955664	47
IR	DE	10	1110001	1120000	0.087981	47
IR	TU	10	1110001	1120000	0.084734	47
COM_1	GB	10	1110001	1120000	-0.0571551	47
COM_1	DE	10	1110001	1120000	-0.12628	47
COM_1	COM_2	10	1110001	1120000	0.027027	47
COM_1	TU	10	1110001	1120000	0.0780142	47
COM_1	IR	10	1110001	1120000	0.0924899	47
IR	COM_2	10	1110001	1120000	0.0796455	47
IR	GB	10	1120001	1130000	0.0622248	39
COM_2	GB	10	1120001	1130000	-0.0339409	39
COM_2	DE	10	1120001	1130000	0.0411622	39
TU	GB	10	1120001	1130000	-0.0713498	39
TU	DE	10	1120001	1130000	-0.171875	39
TU	COM_2	10	1120001	1130000	0.0280374	39
IR	DE	10	1120001	1130000	0.00898975	39
DE	GB	10	1120001	1130000	-0.0514941	39
IR	TU	10	1120001	1130000	-0.0779488	39
COM_1	GB	10	1120001	1130000	-0.00203058	39
COM_1	DE	10	1120001	1130000	0.0454545	39
COM_1	COM_2	10	1120001	1130000	0.0515807	39
COM_1	TU	10	1120001	1130000	-0.018711	39
COM_1	IR	10	1120001	1130000	0.111475	39
IR	COM_2	10	1120001	1130000	0.041685	39
COM_2	GB	10	1130001	1140000	-0.040213	48
COM_2	DE	10	1130001	1140000	0.157071	48
TU	GB	10	1130001	1140000	-0.0366277	48
TU	DE	10	1130001	1140000	-0.021978	48
TU	COM_2	10	1130001	1140000	-0.146457	48
IR	GB	10	1130001	1140000	0.076624	48
IR	DE	10	1130001	1140000	0.203298	48
DE	GB	10	1130001	1140000	0.121527	48
IR	TU	10	1130001	1140000	0.0425938	48
COM_1	GB	10	1130001	1140000	0.0530355	48
COM_1	DE	10	1130001	1140000	0.0994094	48
COM_1	COM_2	10	1130001	1140000	0.00926999	48
COM_1	TU	10	1130001	1140000	-0.00628931	48
COM_1	IR	10	1130001	1140000	0.0176148	48
IR	COM_2	10	1130001	1140000	0.0588218	48
DE	GB	10	1140001	1150000	-0.0561029	48
COM_2	GB	10	1140001	1150000	-0.0777778	48
COM_2	DE	10	1140001	1150000	-0.134688	48
TU	GB	10	1140001	1150000	0.00772208	48
TU	DE	10	1140001	1150000	-0.158301	48
TU	COM_2	10	1140001	1150000	0.0458716	48
IR	GB	10	1140001	1150000	0.0902169	48
IR	DE	10	1140001	1150000	0.0443984	48
IR	TU	10	1140001	1150000	0.239415	48
COM_1	GB	10	1140001	1150000	-0.0455242	48
COM_1	DE	10	1140001	1150000	-0.0287611	48
COM_1	COM_2	10	1140001	1150000	-0.0805962	48
COM_1	TU	10	1140001	1150000	0.10162	48
COM_1	IR	10	1140001	1150000	0.05673	48
IR	COM_2	10	1140001	1150000	0.042424	48
TU	COM_2	10	1150001	1160000	-0.323155	25
DE	GB	10	1150001	1160000	0.0338935	25
COM_2	GB	10	1150001	1160000	-0.0558545	25
COM_2	DE	10	1150001	1160000	0.00126743	25
TU	GB	10	1150001	1160000	-0.140083	25
TU	DE	10	1150001	1160000	-0.161972	25
IR	GB	10	1150001	1160000	0.0673659	25
IR	DE	10	1150001	1160000	0.249827	25
IR	COM_2	10	1150001	1160000	0.0787433	25
IR	TU	10	1150001	1160000	0.0746354	25
COM_1	GB	10	1150001	1160000	-0.0342127	25
COM_1	DE	10	1150001	1160000	0.137098	25
COM_1	COM_2	10	1150001	1160000	-0.0801023	25
COM_1	TU	10	1150001	1160000	-0.0910187	25
COM_1	IR	10	1150001	1160000	0.0345322	25
COM_2	GB	10	1160001	1170000	-0.0596695	39
COM_2	DE	10	1160001	1170000	-0.110708	39
TU	GB	10	1160001	1170000	-0.0132674	39
TU	DE	10	1160001	1170000	-0.153846	39
TU	COM_2	10	1160001	1170000	0.0492754	39
IR	GB	10	1160001	1170000	0.109471	39
IR	DE	10	1160001	1170000	0.129205	39
DE	GB	10	1160001	1170000	-0.105392	39
IR	TU	10	1160001	1170000	0.334908	39
COM_1	GB	10	1160001	1170000	-0.022804	39
COM_1	DE	10	1160001	1170000	-0.116659	39
COM_1	COM_2	10	1160001	1170000	0.00931195	39
COM_1	TU	10	1160001	1170000	-0.328872	39
COM_1	IR	10	1160001	1170000	0.216211	39
IR	COM_2	10	1160001	1170000	0.0507456	39
DE	GB	10	1170001	1180000	-0.034663	42
COM_2	GB	10	1170001	1180000	0.00819577	42
COM_2	DE	10	1170001	1180000	-0.256806	42
TU	GB	10	1170001	1180000	0.0514394	42
TU	DE	10	1170001	1180000	-0.0457143	42
TU	COM_2	10	1170001	1180000	0.0158343	42
IR	GB	10	1170001	1180000	0.0317736	42
IR	DE	10	1170001	1180000	0.0782945	42
IR	TU	10	1170001	1180000	0.109075	42
COM_1	GB	10	1170001	1180000	-0.0516605	42
COM_1	DE	10	1170001	1180000	-0.17897	42
COM_1	COM_2	10	1170001	1180000	-0.0915493	42
COM_1	TU	10	1170001	1180000	-0.0803324	42
COM_1	IR	10	1170001	1180000	0.0313582	42
IR	COM_2	10	1170001	1180000	0.0839724	42
IR	GB	10	1180001	1190000	0.0357418	62
COM_2	GB	10	1180001	1190000	-0.0687792	62
COM_2	DE	10	1180001	1190000	-0.0379615	62
TU	GB	10	1180001	1190000	-0.0753833	62
TU	DE	10	1180001	1190000	-0.484211	62
TU	COM_2	10	1180001	1190000	-0.029108	62
IR	DE	10	1180001	1190000	-0.0354087	62
DE	GB	10	1180001	1190000	-0.0574706	62
IR	TU	10	1180001	1190000	-0.0192647	62
COM_1	GB	10	1180001	1190000	-0.0336514	62
COM_1	DE	10	1180001	1190000	-0.0522509	62
COM_1	COM_2	10	1180001	1190000	-0.106723	62
COM_1	TU	10	1180001	1190000	-0.0287303	62
COM_1	IR	10	1180001	1190000	-0.0208613	62
IR	COM_2	10	1180001	1190000	0.0149573	62
COM_2	GB	10	1190001	1200000	-0.0216526	31
COM_2	DE	10	1190001	1200000	0.0994764	31
TU	GB	10	1190001	1200000	-0.0555933	31
TU	DE	10	1190001	1200000	-0.154812	31
TU	COM_2	10	1190001	1200000	-0.0250368	31
IR	GB	10	1190001	1200000	0.0574765	31
IR	DE	10	1190001	1200000	0.209949	31
DE	GB	10	1190001	1200000	0.0189906	31
IR	TU	10	1190001	1200000	0.122106	31
COM_1	GB	10	1190001	1200000	-0.0292354	31
COM_1	DE	10	1190001	1200000	0.0115177	31
COM_1	COM_2	10	1190001	1200000	0.0876186	31
COM_1	TU	10	1190001	1200000	-0.115737	31
COM_1	IR	10	1190001	1200000	0.130367	31
IR	COM_2	10	1190001	1200000	0.133735	31
DE	GB	10	1200001	1210000	0.123502	26
COM_2	GB	10	1200001	1210000	0.0551109	26
COM_2	DE	10	1200001	1210000	-0.0752688	26
TU	GB	10	1200001	1210000	0.0418061	26
TU	DE	10	1200001	1210000	0.443709	26
TU	COM_2	10	1200001	1210000	0.090379	26
IR	GB	10	1200001	1210000	0.0570784	26
IR	DE	10	1200001	1210000	0.0305256	26
IR	TU	10	1200001	1210000	0.0526078	26
COM_1	GB	10	1200001	1210000	-0.0546718	26
COM_1	DE	10	1200001	1210000	0.184438	26
COM_1	COM_2	10	1200001	1210000	0.106793	26
COM_1	TU	10	1200001	1210000	0.0501319	26
COM_1	IR	10	1200001	1210000	0.0174159	26
IR	COM_2	10	1200001	1210000	0.0627684	26
IR	GB	10	1210001	1220000	0.0737587	21
COM_2	GB	10	1210001	1220000	-0.00654947	21
COM_2	DE	10	1210001	1220000	0.0638298	21
TU	GB	10	1210001	1220000	0.239342	21
TU	DE	10	1210001	1220000	0.312849	21
TU	COM_2	10	1210001	1220000	0.501247	21
IR	DE	10	1210001	1220000	0.166598	21
DE	GB	10	1210001	1220000	-0.0127119	21
IR	TU	10	1210001	1220000	0.233261	21
COM_1	IR	10	1210001	1220000	0.143777	21
COM_1	TU	10	1210001	1220000	0.142505	21
IR	COM_2	10	1210001	1220000	0.145057	21
COM_1	DE	10	1210001	1220000	-0.120157	21
COM_1	GB	10	1210001	1220000	0.0463741	21
COM_1	COM_2	10	1210001	1220000	0.166667	21
DE	GB	10	1220001	1230000	0.082929	26
COM_2	GB	10	1220001	1230000	-0.0489698	26
COM_2	DE	10	1220001	1230000	0.0160428	26
TU	GB	10	1220001	1230000	0.213951	26
TU	DE	10	1220001	1230000	0.557554	26
IR	GB	10	1220001	1230000	0.0324546	26
TU	COM_2	10	1220001	1230000	0.349823	26
IR	TU	10	1220001	1230000	0.137857	26
COM_1	GB	10	1220001	1230000	-0.0382291	26
COM_1	DE	10	1220001	1230000	0.0603911	26
COM_1	COM_2	10	1220001	1230000	-0.00139082	26
COM_1	TU	10	1220001	1230000	-0.00644522	26
COM_1	IR	10	1220001	1230000	-0.00271566	26
IR	COM_2	10	1220001	1230000	0.0264844	26
IR	DE	10	1220001	1230000	0.255164	26
IR	GB	10	1230001	1240000	0.0194476	38
DE	GB	10	1230001	1240000	0.000528159	38
COM_2	GB	10	1230001	1240000	0.197471	38
COM_2	DE	10	1230001	1240000	0.1895	38
TU	GB	10	1230001	1240000	0.202103	38
TU	DE	10	1230001	1240000	0.133117	38
TU	COM_2	10	1230001	1240000	0.0444965	38
IR	DE	10	1230001	1240000	0.0233046	38
IR	TU	10	1230001	1240000	0.137796	38
COM_1	GB	10	1230001	1240000	-0.00301049	38
COM_1	DE	10	1230001	1240000	-0.011187	38
COM_1	COM_2	10	1230001	1240000	0.222791	38
COM_1	TU	10	1230001	1240000	0.16274	38
COM_1	IR	10	1230001	1240000	-0.0229017	38
IR	COM_2	10	1230001	1240000	0.183007	38
DE	GB	10	1240001	1250000	0.141895	42
COM_2	GB	10	1240001	1250000	-0.0257394	42
COM_2	DE	10	1240001	1250000	-0.076087	42
TU	GB	10	1240001	1250000	0.225435	42
TU	DE	10	1240001	1250000	0.125	42
TU	COM_2	10	1240001	1250000	0.12605	42
IR	GB	10	1240001	1250000	0.0587793	42
IR	DE	10	1240001	1250000	0.206409	42
IR	TU	10	1240001	1250000	0.210546	42
COM_1	GB	10	1240001	1250000	0.0147141	42
COM_1	DE	10	1240001	1250000	-0.109865	42
COM_1	COM_2	10	1240001	1250000	-0.0793804	42
COM_1	TU	10	1240001	1250000	0.0162945	42
COM_1	IR	10	1240001	1250000	0.113997	42
IR	COM_2	10	1240001	1250000	0.0850736	42
IR	GB	10	1250001	1260000	0.0851601	31
COM_2	GB	10	1250001	1260000	-0.00928569	31
COM_2	DE	10	1250001	1260000	0.0367893	31
TU	GB	10	1250001	1260000	0.217697	31
TU	DE	10	1250001	1260000	0.112245	31
TU	COM_2	10	1250001	1260000	0.197232	31
IR	DE	10	1250001	1260000	0.014174	31
DE	GB	10	1250001	1260000	0.00808324	31
IR	TU	10	1250001	1260000	0.235247	31
COM_1	IR	10	1250001	1260000	0.053425	31
COM_1	TU	10	1250001	1260000	-0.0188019	31
IR	COM_2	10	1250001	1260000	0.130727	31
COM_1	DE	10	1250001	1260000	-0.0323122	31
COM_1	GB	10	1250001	1260000	-0.0189035	31
COM_1	COM_2	10	1250001	1260000	-0.0768221	31
DE	GB	10	1260001	1270000	-0.0364822	39
COM_2	GB	10	1260001	1270000	0.0681442	39
COM_2	DE	10	1260001	1270000	-0.0633869	39
TU	GB	10	1260001	1270000	-0.0796814	39
TU	DE	10	1260001	1270000	-0.171123	39
IR	GB	10	1260001	1270000	0.0455509	39
IR	DE	10	1260001	1270000	-0.0605782	39
TU	COM_2	10	1260001	1270000	0.0151771	39
IR	TU	10	1260001	1270000	-0.114451	39
COM_1	GB	10	1260001	1270000	-0.0177255	39
COM_1	DE	10	1260001	1270000	-0.134943	39
COM_1	COM_2	10	1260001	1270000	-0.0393177	39
COM_1	TU	10	1260001	1270000	-0.18579	39
COM_1	IR	10	1260001	1270000	-0.0157873	39
IR	COM_2	10	1260001	1270000	0.0770176	39
TU	COM_2	10	1270001	1280000	-0.204201	56
DE	GB	10	1270001	1280000	0.0500992	56
COM_2	GB	10	1270001	1280000	-0.0483115	56
COM_2	DE	10	1270001	1280000	0.000502765	56
TU	GB	10	1270001	1280000	-0.077604	56
TU	DE	10	1270001	1280000	0.0665236	56
IR	GB	10	1270001	1280000	0.0443117	56
COM_1	TU	10	1270001	1280000	-0.0680008	56
IR	COM_2	10	1270001	1280000	-0.0286186	56
IR	TU	10	1270001	1280000	0.0235089	56
COM_1	GB	10	1270001	1280000	0.0337535	56
COM_1	DE	10	1270001	1280000	-0.0537946	56
COM_1	COM_2	10	1270001	1280000	-0.0241496	56
COM_1	IR	10	1270001	1280000	0.097937	56
IR	DE	10	1270001	1280000	0.10983	56
IR	GB	10	1280001	1290000	0.114199	57
DE	GB	10	1280001	1290000	-0.0156646	57
COM_2	GB	10	1280001	1290000	0.0216315	57
COM_2	DE	10	1280001	1290000	-0.0257023	57
TU	GB	10	1280001	1290000	-0.0489734	57
TU	DE	10	1280001	1290000	-0.0540541	57
IR	DE	10	1280001	1290000	0.121057	57
TU	COM_2	10	1280001	1290000	-0.176788	57
IR	TU	10	1280001	1290000	0.150632	57
IR	COM_2	10	1280001	1290000	0.12545	57
COM_1	GB	10	1280001	1290000	-0.0172357	57
COM_1	DE	10	1280001	1290000	-0.0298103	57
COM_1	COM_2	10	1280001	1290000	0.0651831	57
COM_1	TU	10	1280001	1290000	-0.0542768	57
COM_1	IR	10	1280001	1290000	0.148557	57
COM_2	GB	10	1290001	1300000	-0.0189493	63
COM_2	DE	10	1290001	1300000	-0.0367428	63
TU	GB	10	1290001	1300000	0.178246	63
TU	DE	10	1290001	1300000	0.277778	63
TU	COM_2	10	1290001	1300000	0.236923	63
IR	GB	10	1290001	1300000	0.0566401	63
IR	DE	10	1290001	1300000	-0.0832873	63
DE	GB	10	1290001	1300000	-0.0191301	63
IR	TU	10	1290001	1300000	0.195423	63
COM_1	GB	10	1290001	1300000	-0.0218664	63
COM_1	DE	10	1290001	1300000	0.0179267	63
COM_1	COM_2	10	1290001	1300000	-0.00765098	63
COM_1	TU	10	1290001	1300000	0.246671	63
COM_1	IR	10	1290001	1300000	0.0155375	63
IR	COM_2	10	1290001	1300000	0.025662	63
DE	GB	10	1300001	1310000	-0.0125184	43
COM_2	GB	10	1300001	1310000	-0.00925071	43
COM_2	DE	10	1300001	1310000	0.0638298	43
TU	GB	10	1300001	1310000	0.13702	43
TU	DE	10	1300001	1310000	0.0487805	43
TU	COM_2	10	1300001	1310000	0.13615	43
IR	GB	10	1300001	1310000	0.121914	43
IR	DE	10	1300001	1310000	0.240399	43
IR	TU	10	1300001	1310000	0.333012	43
COM_1	GB	10	1300001	1310000	-0.0013459	43
COM_1	DE	10	1300001	1310000	0.00345125	43
COM_1	COM_2	10	1300001	1310000	-0.09375	43
COM_1	TU	10	1300001	1310000	0.216562	43
COM_1	IR	10	1300001	1310000	0.173878	43
IR	COM_2	10	1300001	1310000	0.14607	43
IR	GB	10	1310001	1320000	0.0913459	54
COM_2	GB	10	1310001	1320000	-0.03331	54
COM_2	DE	10	1310001	1320000	-0.00302115	54
TU	GB	10	1310001	1320000	-0.0286901	54
TU	DE	10	1310001	1320000	0.0687204	54
TU	COM_2	10	1310001	1320000	-0.103129	54
IR	DE	10	1310001	1320000	0.105861	54
DE	GB	10	1310001	1320000	0.0325867	54
IR	TU	10	1310001	1320000	0.163773	54
COM_1	GB	10	1310001	1320000	-0.0235413	54
COM_1	DE	10	1310001	1320000	0.0457374	54
COM_1	COM_2	10	1310001	1320000	-0.0942544	54
COM_1	TU	10	1310001	1320000	-0.101474	54
COM_1	IR	10	1310001	1320000	0.0580409	54
IR	COM_2	10	1310001	1320000	0.0344784	54
DE	GB	10	1320001	1330000	-0.0566644	91
COM_2	GB	10	1320001	1330000	-0.00979916	91
COM_2	DE	10	1320001	1330000	-0.0187181	91
TU	GB	10	1320001	1330000	-0.0413528	91
TU	DE	10	1320001	1330000	-0.174727	91
TU	COM_2	10	1320001	1330000	-0.0175439	91
IR	GB	10	1320001	1330000	0.08703	91
COM_1	TU	10	1320001	1330000	-0.0419659	91
IR	COM_2	10	1320001	1330000	0.151517	91
IR	TU	10	1320001	1330000	0.134683	91
COM_1	GB	10	1320001	1330000	-0.00632483	91
COM_1	DE	10	1320001	1330000	-0.0890447	91
COM_1	COM_2	10	1320001	1330000	-0.0127756	91
IR	DE	10	1320001	1330000	0.0805829	91
COM_1	IR	10	1320001	1330000	0.136931	91
DE	GB	10	1330001	1340000	0.0169856	73
COM_2	GB	10	1330001	1340000	0.0416739	73
COM_2	DE	10	1330001	1340000	-0.0764647	73
TU	GB	10	1330001	1340000	-0.0555171	73
TU	DE	10	1330001	1340000	-0.0193662	73
TU	COM_2	10	1330001	1340000	-0.0457516	73
IR	GB	10	1330001	1340000	0.0684782	73
IR	DE	10	1330001	1340000	0.149682	73
IR	COM_2	10	1330001	1340000	0.164716	73
IR	TU	10	1330001	1340000	0.0710929	73
COM_1	GB	10	1330001	1340000	-0.000862022	73
COM_1	DE	10	1330001	1340000	0.0179345	73
COM_1	COM_2	10	1330001	1340000	0.0585667	73
COM_1	TU	10	1330001	1340000	0.045433	73
COM_1	IR	10	1330001	1340000	0.17564	73
COM_2	GB	10	1340001	1350000	0.0638569	59
COM_2	DE	10	1340001	1350000	-0.0975057	59
TU	GB	10	1340001	1350000	0.0944381	59
TU	DE	10	1340001	1350000	-0.188559	59
TU	COM_2	10	1340001	1350000	-0.174111	59
IR	GB	10	1340001	1350000	0.0564375	59
IR	DE	10	1340001	1350000	0.0389234	59
DE	GB	10	1340001	1350000	0.0349426	59
IR	TU	10	1340001	1350000	0.0528335	59
COM_1	GB	10	1340001	1350000	0.0595695	59
COM_1	DE	10	1340001	1350000	-0.0527244	59
COM_1	COM_2	10	1340001	1350000	0.0700284	59
COM_1	TU	10	1340001	1350000	0.0531891	59
COM_1	IR	10	1340001	1350000	0.124419	59
IR	COM_2	10	1340001	1350000	0.0925843	59
DE	GB	10	1350001	1360000	-0.00557604	60
COM_2	GB	10	1350001	1360000	0.15413	60
COM_2	DE	10	1350001	1360000	0.215617	60
TU	GB	10	1350001	1360000	-0.0288541	60
TU	DE	10	1350001	1360000	-0.259341	60
TU	COM_2	10	1350001	1360000	0.310345	60
IR	GB	10	1350001	1360000	0.0319731	60
IR	DE	10	1350001	1360000	0.0200503	60
IR	COM_2	10	1350001	1360000	0.208023	60
IR	TU	10	1350001	1360000	-0.0310756	60
COM_1	GB	10	1350001	1360000	-0.0526163	60
COM_1	DE	10	1350001	1360000	-0.0136964	60
COM_1	COM_2	10	1350001	1360000	0.0895062	60
COM_1	TU	10	1350001	1360000	-0.0787172	60
COM_1	IR	10	1350001	1360000	0.0451325	60
COM_2	GB	10	1360001	1370000	-0.0151234	47
COM_2	DE	10	1360001	1370000	0.0213777	47
TU	GB	10	1360001	1370000	-0.00339765	47
TU	DE	10	1360001	1370000	0.0257235	47
TU	COM_2	10	1360001	1370000	-0.22252	47
IR	GB	10	1360001	1370000	0.0182105	47
DE	GB	10	1360001	1370000	0.0141764	47
IR	DE	10	1360001	1370000	0.0241035	47
IR	TU	10	1360001	1370000	0.0515867	47
COM_1	GB	10	1360001	1370000	0.0328564	47
COM_1	DE	10	1360001	1370000	0.0610925	47
COM_1	COM_2	10	1360001	1370000	-0.0608078	47
COM_1	TU	10	1360001	1370000	-0.0568539	47
COM_1	IR	10	1360001	1370000	0.0428819	47
IR	COM_2	10	1360001	1370000	0.00511711	47
DE	GB	10	1370001	1380000	0.227621	58
COM_2	GB	10	1370001	1380000	-0.0144439	58
COM_2	DE	10	1370001	1380000	0.152709	58
TU	GB	10	1370001	1380000	0.014891	58
TU	DE	10	1370001	1380000	0.41649	58
TU	COM_2	10	1370001	1380000	-0.0462777	58
IR	GB	10	1370001	1380000	0.0747078	58
IR	COM_2	10	1370001	1380000	0.0512108	58
IR	TU	10	1370001	1380000	-0.0488023	58
COM_1	GB	10	1370001	1380000	-0.00497628	58
COM_1	DE	10	1370001	1380000	0.208627	58
COM_1	COM_2	10	1370001	1380000	-0.0362047	58
COM_1	TU	10	1370001	1380000	-0.0854503	58
COM_1	IR	10	1370001	1380000	0.0904843	58
IR	DE	10	1370001	1380000	0.173141	58
DE	GB	10	1380001	1390000	0.024441	66
COM_2	GB	10	1380001	1390000	0.135109	66
COM_2	DE	10	1380001	1390000	0.143695	66
TU	GB	10	1380001	1390000	-0.127103	66
TU	DE	10	1380001	1390000	-0.0434783	66
TU	COM_2	10	1380001	1390000	-0.0531178	66
IR	GB	10	1380001	1390000	0.090319	66
IR	DE	10	1380001	1390000	0.075529	66
IR	TU	10	1380001	1390000	-0.0390262	66
COM_1	GB	10	1380001	1390000	-0.0241003	66
COM_1	DE	10	1380001	1390000	0.0300407	66
COM_1	COM_2	10	1380001	1390000	0.0572792	66
COM_1	TU	10	1380001	1390000	-0.159263	66
COM_1	IR	10	1380001	1390000	0.0720007	66
IR	COM_2	10	1380001	1390000	0.0717882	66
COM_2	GB	10	1390001	1400000	0.018933	62
COM_2	DE	10	1390001	1400000	0.0744741	62
TU	GB	10	1390001	1400000	-0.0703093	62
TU	DE	10	1390001	1400000	-0.0803324	62
TU	COM_2	10	1390001	1400000	-0.0592686	62
IR	GB	10	1390001	1400000	0.112892	62
IR	DE	10	1390001	1400000	0.194665	62
DE	GB	10	1390001	1400000	0.0319722	62
IR	TU	10	1390001	1400000	0.200705	62
COM_1	GB	10	1390001	1400000	0.00262467	62
COM_1	DE	10	1390001	1400000	-0.00122908	62
COM_1	COM_2	10	1390001	1400000	-0.0181352	62
COM_1	TU	10	1390001	1400000	-0.188179	62
COM_1	IR	10	1390001	1400000	0.199799	62
IR	COM_2	10	1390001	1400000	0.144164	62
DE	GB	10	1400001	1410000	-0.0324468	42
COM_2	GB	10	1400001	1410000	0.0279028	42
COM_2	DE	10	1400001	1410000	-0.127325	42
TU	GB	10	1400001	1410000	0.0582595	42
TU	DE	10	1400001	1410000	-0.101818	42
TU	COM_2	10	1400001	1410000	-0.115152	42
IR	GB	10	1400001	1410000	0.0530845	42
IR	DE	10	1400001	1410000	-0.000877303	42
IR	TU	10	1400001	1410000	0.045396	42
COM_1	GB	10	1400001	1410000	-0.03384	42
COM_1	DE	10	1400001	1410000	-0.0578279	42
COM_1	COM_2	10	1400001	1410000	0.0161893	42
COM_1	TU	10	1400001	1410000	0.0656064	42
COM_1	IR	10	1400001	1410000	0.06364	42
IR	COM_2	10	1400001	1410000	0.0272767	42
TU	COM_2	10	1410001	1420000	-0.00970874	40
DE	GB	10	1410001	1420000	-0.00230552	40
COM_2	GB	10	1410001	1420000	-0.0531712	40
COM_2	DE	10	1410001	1420000	-0.0784983	40
TU	GB	10	1410001	1420000	0.0556101	40
TU	DE	10	1410001	1420000	0.178344	40
IR	GB	10	1410001	1420000	0.0366462	40
IR	DE	10	1410001	1420000	0.109802	40
IR	COM_2	10	1410001	1420000	-0.0172947	40
IR	TU	10	1410001	1420000	0.100596	40
COM_1	GB	10	1410001	1420000	-0.0120737	40
COM_1	DE	10	1410001	1420000	-0.0530768	40
COM_1	COM_2	10	1410001	1420000	-0.0526316	40
COM_1	TU	10	1410001	1420000	0.261518	40
COM_1	IR	10	1410001	1420000	0.0567083	40
COM_2	GB	10	1420001	1430000	0.0470339	84
COM_2	DE	10	1420001	1430000	-0.105431	84
TU	GB	10	1420001	1430000	0.126057	84
TU	DE	10	1420001	1430000	-0.169202	84
TU	COM_2	10	1420001	1430000	0.00134228	84
IR	GB	10	1420001	1430000	0.0793172	84
IR	DE	10	1420001	1430000	0.110377	84
DE	GB	10	1420001	1430000	0.0530954	84
IR	TU	10	1420001	1430000	0.15456	84
COM_1	GB	10	1420001	1430000	0.0120639	84
COM_1	DE	10	1420001	1430000	0.0537159	84
COM_1	COM_2	10	1420001	1430000	-0.0435426	84
COM_1	TU	10	1420001	1430000	0.0641752	84
COM_1	IR	10	1420001	1430000	0.0307397	84
IR	COM_2	10	1420001	1430000	0.103552	84
DE	GB	10	1430001	1440000	-0.000861681	49
COM_2	GB	10	1430001	1440000	0.0398434	49
COM_2	DE	10	1430001	1440000	0.027027	49
TU	GB	10	1430001	1440000	0.0323678	49
TU	DE	10	1430001	1440000	4.54182e-17	49
TU	COM_2	10	1430001	1440000	0.235669	49
IR	GB	10	1430001	1440000	0.0853172	49
IR	DE	10	1430001	1440000	0.118524	49
IR	TU	10	1430001	1440000	0.262878	49
COM_1	GB	10	1430001	1440000	0.00574233	49
COM_1	DE	10	1430001	1440000	0.0423515	49
COM_1	COM_2	10	1430001	1440000	0.0171804	49
COM_1	TU	10	1430001	1440000	-0.034266	49
COM_1	IR	10	1430001	1440000	0.103765	49
IR	COM_2	10	1430001	1440000	0.0616009	49
IR	GB	10	1440001	1450000	0.054581	59
COM_2	GB	10	1440001	1450000	0.00452377	59
COM_2	DE	10	1440001	1450000	-0.176955	59
TU	GB	10	1440001	1450000	0.0941866	59
TU	DE	10	1440001	1450000	0.254737	59
TU	COM_2	10	1440001	1450000	0.121387	59
IR	DE	10	1440001	1450000	0.0217993	59
DE	GB	10	1440001	1450000	0.024346	59
IR	TU	10	1440001	1450000	0.294191	59
COM_1	GB	10	1440001	1450000	0.0429739	59
COM_1	DE	10	1440001	1450000	0.108252	59
COM_1	COM_2	10	1440001	1450000	-0.0778443	59
COM_1	TU	10	1440001	1450000	0.285714	59
COM_1	IR	10	1440001	1450000	0.164901	59
IR	COM_2	10	1440001	1450000	0.0492149	59
COM_2	GB	10	1450001	1460000	0.0122585	30
COM_2	DE	10	1450001	1460000	-0.0396476	30
TU	GB	10	1450001	1460000	0.0507396	30
TU	DE	10	1450001	1460000	0.0311284	30
TU	COM_2	10	1450001	1460000	-0.0276423	30
IR	GB	10	1450001	1460000	0.065662	30
IR	DE	10	1450001	1460000	0.145393	30
DE	GB	10	1450001	1460000	0.0536346	30
IR	TU	10	1450001	1460000	0.114108	30
COM_1	GB	10	1450001	1460000	-0.0377684	30
COM_1	DE	10	1450001	1460000	-0.0497142	30
COM_1	COM_2	10	1450001	1460000	-0.0211377	30
COM_1	TU	10	1450001	1460000	-0.0429448	30
COM_1	IR	10	1450001	1460000	-0.0173757	30
IR	COM_2	10	1450001	1460000	0.123527	30
DE	GB	10	1460001	1470000	0.0307315	42
COM_2	GB	10	1460001	1470000	-0.0159534	42
COM_2	DE	10	1460001	1470000	0.0288066	42
TU	GB	10	1460001	1470000	0.0185582	42
TU	DE	10	1460001	1470000	0.0571429	42
TU	COM_2	10	1460001	1470000	0.0545455	42
IR	GB	10	1460001	1470000	0.133278	42
IR	DE	10	1460001	1470000	0.088186	42
IR	TU	10	1460001	1470000	0.139856	42
COM_1	GB	10	1460001	1470000	0.0143464	42
COM_1	DE	10	1460001	1470000	-0.0283688	42
COM_1	COM_2	10	1460001	1470000	0.0464916	42
COM_1	TU	10	1460001	1470000	-0.156262	42
COM_1	IR	10	1460001	1470000	0.0686775	42
IR	COM_2	10	1460001	1470000	0.13144	42
IR	GB	10	1470001	1480000	0.113989	43
COM_2	GB	10	1470001	1480000	0.0386129	43
COM_2	DE	10	1470001	1480000	0.0295176	43
TU	GB	10	1470001	1480000	-0.0143616	43
TU	DE	10	1470001	1480000	0.0371622	43
TU	COM_2	10	1470001	1480000	-0.126918	43
IR	DE	10	1470001	1480000	0.111594	43
DE	GB	10	1470001	1480000	0.0175029	43
IR	TU	10	1470001	1480000	-0.0143828	43
COM_1	IR	10	1470001	1480000	0.0137254	43
COM_1	TU	10	1470001	1480000	-0.147304	43
IR	COM_2	10	1470001	1480000	0.0118377	43
COM_1	DE	10	1470001	1480000	-0.0635094	43
COM_1	GB	10	1470001	1480000	-0.0143538	43
COM_1	COM_2	10	1470001	1480000	-0.105939	43
DE	GB	10	1480001	1490000	0.0463953	27
COM_2	GB	10	1480001	1490000	0.0295503	27
COM_2	DE	10	1480001	1490000	-0.0710383	27
TU	GB	10	1480001	1490000	0.085077	27
TU	DE	10	1480001	1490000	-0.0993789	27
IR	GB	10	1480001	1490000	0.194546	27
TU	COM_2	10	1480001	1490000	0.127962	27
IR	TU	10	1480001	1490000	0.163238	27
COM_1	GB	10	1480001	1490000	-0.00671141	27
COM_1	DE	10	1480001	1490000	-0.0104205	27
COM_1	COM_2	10	1480001	1490000	-0.0378117	27
COM_1	TU	10	1480001	1490000	0.0707752	27
COM_1	IR	10	1480001	1490000	0.191053	27
IR	COM_2	10	1480001	1490000	0.179054	27
IR	DE	10	1480001	1490000	0.0942344	27
IR	GB	10	1490001	1500000	0.081351	64
DE	GB	10	1490001	1500000	-0.0137962	64
COM_2	GB	10	1490001	1500000	0.00686346	64
COM_2	DE	10	1490001	1500000	0.0211268	64
TU	GB	10	1490001	1500000	0.0528035	64
TU	DE	10	1490001	1500000	0.146789	64
TU	COM_2	10	1490001	1500000	0.0369181	64
IR	DE	10	1490001	1500000	0.165715	64
IR	TU	10	1490001	1500000	0.0511905	64
COM_1	GB	10	1490001	1500000	-0.0558896	64
COM_1	DE	10	1490001	1500000	-0.0838071	64
COM_1	COM_2	10	1490001	1500000	0.0204455	64
COM_1	TU	10	1490001	1500000	0.0976667	64
COM_1	IR	10	1490001	1500000	0.0651342	64
IR	COM_2	10	1490001	1500000	0.0743952	64
DE	GB	10	1500001	1510000	-0.0449617	55
COM_2	GB	10	1500001	1510000	-0.0326133	55
COM_2	DE	10	1500001	1510000	-0.146968	55
TU	GB	10	1500001	1510000	0.00619157	55
TU	DE	10	1500001	1510000	7.11237e-17	55
TU	COM_2	10	1500001	1510000	-0.0181818	55
IR	GB	10	1500001	1510000	0.0570331	55
IR	DE	10	1500001	1510000	0.0552995	55
[truncated: 198,475+ more rows]
