# Supplementary material for: A Genome‐Wide Analysis of Structure and Evolution in Irish and British Populations of Bombus terrestris (L. 1758): Implications for Genetic Resource Conservation
Source: Evol Appl. 2025 Aug 8;18(8):e70141. doi: 10.1111/eva.70141 (PMC12334553; doi:10.1111/eva.70141)
Supplement: Supplementary file 5 — Data S5: Supporting information. [file EVA-18-e70141-s001.xlsx]

## Sheet: Table_S3a
Table S3a	Index
Table S3b	All 10kb windows with mean normalised XP-nSL values
Table S3c	Top outlier windows in British population based on normalised XP-nSL values
Table S3d	Genes present in top outlier windows in British population based on normalised XP-nSL values
Table S3e	Top outlier windows in Irish population based on normalised XP-nSL values
Table S3f	Genes present in top outlier windows in Irish population based on normalised XP-nSL values
Table S3g	Results of Gene Ontology enrichment analysis for genes found in regions with signatures of positive selection in Irish population

## Sheet: Table_S3b
Table S3b: All 10kb-sliding windows used in our outlier-based analysis to identify genomic regions with divergent signatures of positive selection within two populations of the bumblebee Bombus terrestris audax. For each window, the chromosomal number, window start position [bp], window end position [bp], total number of SNPs identified within a 10kb window, number of top SNPs with signatures of …
chromosome_number	start_position	end_position	total_snps	british_top_snps	irish_top_snps	mean_xpnsl	lowest_xpnsl	highest_xpnsl	top_snps	percentage	zscore	pvalue
1	240001	250001	3	2	0	2.19067	2.67436	1.87608	2	0.666667	1.95909	0.0501017
1	250001	260001	15	15	0	2.76057	2.81565	2.60866	15	1	3.35835	0.000784088
1	260001	270001	6	6	0	2.92806	3.03705	2.71164	6	1	3.35835	0.000784088
1	270001	280001	7	7	0	2.92431	3.01679	2.84066	7	1	3.35835	0.000784088
1	280001	290001	1	1	0	2.95791	2.95791	2.95791	1	1	3.35835	0.000784088
1	290001	300001	9	9	0	2.86355	2.95594	2.73772	9	1	3.35835	0.000784088
1	300001	310001	9	9	0	2.71275	2.95594	2.65671	9	1	3.35835	0.000784088
1	310001	320001	7	7	0	2.5696	2.75368	2.40375	7	1	3.35835	0.000784088
1	320001	330001	17	7	0	1.66443	2.40375	1.1572	7	0.411765	0.889074	0.373963
1	330001	340001	20	1	0	1.66196	2.07254	1.22225	1	0.05	-0.629531	0.529002
1	400001	410001	30	3	0	0.637842	2.0432	-0.168332	3	0.1	-0.419642	0.674747
1	500001	510001	27	18	0	2.0602	2.34478	1.77886	18	0.666667	1.95909	0.0501017
1	510001	520001	20	10	0	1.92774	2.37598	1.31721	10	0.5	1.25947	0.207862
1	560001	570001	17	6	0	1.86461	3.17219	1.45116	6	0.352941	0.642147	0.520778
1	570001	580001	22	11	0	1.96015	2.9751	0.578948	11	0.5	1.25947	0.207862
1	620001	630001	34	12	0	1.81568	2.19202	1.43271	12	0.352941	0.642147	0.520778
1	710001	720001	3	3	0	2.09236	2.09397	2.08914	3	1	3.35835	0.000784088
1	730001	740001	3	3	0	2.03327	2.07612	2.01169	3	1	3.35835	0.000784088
1	750001	760001	2	1	0	2.01381	2.05231	1.97531	1	0.5	1.25947	0.207862
1	760001	770001	2	2	0	2.07063	2.07063	2.07063	2	1	3.35835	0.000784088
1	770001	780001	4	2	0	1.95877	2.07063	1.81926	2	0.5	1.25947	0.207862
1	840001	850001	17	3	0	1.77414	2.43836	1.59572	3	0.176471	-0.0986363	0.921427
1	850001	860001	31	16	0	2.04924	2.49883	1.64825	16	0.516129	1.32717	0.184452
1	910001	920001	44	2	0	1.45777	2.32943	0.723741	2	0.0454545	-0.648612	0.516589
1	970001	980001	27	2	0	1.24447	2.13578	0.404124	2	0.0740741	-0.528473	0.597171
1	1000001	1010001	23	2	0	0.979609	2.21081	0.503878	2	0.0869565	-0.474396	0.635218
1	1050001	1060001	33	9	0	1.49974	2.43079	0.726558	9	0.272727	0.305427	0.760041
1	1060001	1070001	39	21	0	2.02337	2.72717	1.01985	21	0.538462	1.42092	0.15534
1	1120001	1130001	49	2	0	1.24294	2.06603	0.617813	2	0.0408163	-0.668082	0.504081
1	1150001	1160001	44	1	0	1.05548	2.14355	0.111992	1	0.0227273	-0.744016	0.456867
1	1160001	1170001	62	6	0	1.13367	2.18729	0.0729098	6	0.0967742	-0.433184	0.664881
1	1190001	1200001	24	1	0	0.810939	2.04496	-0.267759	1	0.0416667	-0.664512	0.506362
1	1570001	1580001	28	2	0	1.1556	2.15876	0.518966	2	0.0714286	-0.539579	0.589488
1	1590001	1600001	71	1	0	0.97516	2.04941	-0.142979	1	0.0140845	-0.780296	0.435217
1	1600001	1610001	62	10	0	1.46863	2.48348	0.729455	10	0.16129	-0.16236	0.871023
1	1610001	1620001	76	9	0	1.24299	2.47708	0.408251	9	0.118421	-0.342315	0.732114
1	1830001	1840001	52	3	0	1.21797	2.06008	0.349547	3	0.0576923	-0.59724	0.550347
1	2040001	2050001	55	4	0	1.07581	2.29578	0.302634	4	0.0727273	-0.534127	0.593254
1	2050001	2060001	38	12	0	1.59904	2.58084	0.0741752	12	0.315789	0.486192	0.626831
1	2070001	2080001	35	1	0	1.32948	2.01724	0.6995	1	0.0285714	-0.719483	0.471843
1	2080001	2090001	51	7	0	1.21129	2.32407	0.216578	7	0.137255	-0.263255	0.792354
1	2090001	2100001	35	1	0	1.04	2.02934	-0.0725276	1	0.0285714	-0.719483	0.471843
1	2100001	2110001	24	1	0	1.36284	2.01266	0.559572	1	0.0416667	-0.664512	0.506362
1	2120001	2130001	25	3	0	1.45207	2.2391	0.667112	3	0.12	-0.335687	0.737107
1	2190001	2200001	44	3	0	0.865665	2.17566	0.322409	3	0.0681818	-0.553208	0.580121
1	2200001	2210001	53	2	0	1.22555	2.13732	0.340306	2	0.0377358	-0.681013	0.495863
1	2280001	2290001	47	2	0	1.10338	2.11941	-0.116724	2	0.0425532	-0.660791	0.508746
1	2350001	2360001	52	4	0	1.23105	2.38039	-0.110905	4	0.0769231	-0.516514	0.605495
1	2500001	2510001	71	1	0	0.635342	2.34552	-0.298383	1	0.0140845	-0.780296	0.435217
1	2580001	2590001	64	7	0	1.21532	2.12889	-0.119755	7	0.109375	-0.380288	0.703731
1	2620001	2630001	40	2	0	1.33645	2.10495	0.443159	2	0.05	-0.629531	0.529002
1	2640001	2650001	52	5	0	1.43388	2.2645	0.400481	5	0.0961538	-0.435788	0.662991
1	2650001	2660001	73	14	0	1.55697	2.50249	0.801773	14	0.191781	-0.0343675	0.972584
1	2660001	2670001	53	1	0	1.09424	2.14592	0.347991	1	0.0188679	-0.760216	0.447125
1	2690001	2700001	65	2	0	1.1953	2.45199	0.473121	2	0.0307692	-0.710257	0.477545
1	2710001	2720001	57	3	0	1.438	2.30047	0.621448	3	0.0526316	-0.618484	0.536256
1	2720001	2730001	50	10	0	1.73091	2.40584	0.930546	10	0.2	0.000134744	0.999892
1	2730001	2740001	69	19	0	1.65801	2.53631	0.530165	19	0.275362	0.316489	0.751632
1	2990001	3000001	32	1	0	1.06159	2.07045	-0.203973	1	0.03125	-0.708239	0.478797
1	3200001	3210001	36	6	0	1.2598	2.38542	0.286578	6	0.166667	-0.139791	0.888825
1	3220001	3230001	26	1	0	1.06824	2.0542	0.295916	1	0.0384615	-0.677967	0.497793
1	3260001	3270001	37	7	0	1.38598	2.30953	0.174678	7	0.189189	-0.0452466	0.963911
1	3320001	3330001	40	2	0	0.654362	2.02903	-0.290549	2	0.05	-0.629531	0.529002
1	3430001	3440001	37	0	10	-1.8101	-1.07078	-2.20457	10	0.27027	0.295113	0.767907
1	3720001	3730001	44	8	0	1.44264	2.94471	0.519031	8	0.181818	-0.0761884	0.939269
1	3730001	3740001	19	19	0	2.78457	2.97737	2.49366	19	1	3.35835	0.000784088
1	3740001	3750001	37	12	0	1.7404	2.56454	0.694495	12	0.324324	0.52202	0.601657
1	3810001	3820001	34	1	0	1.07802	2.07159	-0.0183447	1	0.0294118	-0.715956	0.474019
1	3950001	3960001	46	2	0	1.05524	2.09543	0.467693	2	0.0434783	-0.656908	0.51124
1	4280001	4290001	22	4	0	1.56596	2.27847	0.66581	4	0.181818	-0.0761884	0.939269
1	4320001	4330001	24	2	0	1.49888	2.03011	0.859184	2	0.0833333	-0.489605	0.624413
1	4330001	4340001	19	1	0	1.3848	2.08807	0.52971	1	0.0526316	-0.618484	0.536256
1	4340001	4350001	44	1	0	0.943069	2.08449	-0.205081	1	0.0227273	-0.744016	0.456867
1	4550001	4560001	8	6	0	2.01728	2.23887	1.21251	6	0.75	2.30891	0.0209486
1	4570001	4580001	6	1	0	1.96632	2.40928	1.82873	1	0.166667	-0.139791	0.888825
1	4580001	4590001	11	11	0	2.1504	2.3495	2.05441	11	1	3.35835	0.000784088
1	4590001	4600001	12	8	0	1.8163	2.16236	1.104	8	0.666667	1.95909	0.0501017
1	5250001	5260001	34	2	0	1.07948	2.41141	0.229385	2	0.0588235	-0.592492	0.553521
1	5760001	5770001	18	0	7	-1.86611	-1.45352	-2.25555	7	0.388889	0.793047	0.42775
1	5810001	5820001	24	2	0	1.74448	2.15245	1.06791	2	0.0833333	-0.489605	0.624413
1	5820001	5830001	15	5	0	1.78648	2.3077	1.04285	5	0.333333	0.559838	0.57559
1	5830001	5840001	25	4	0	1.54842	2.01537	1.05602	4	0.16	-0.167776	0.866759
1	6240001	6250001	36	0	1	-1.3449	-0.541684	-2.07616	1	0.0277778	-0.722815	0.469794
1	6450001	6460001	34	0	10	-1.85837	-1.40222	-2.49022	10	0.294118	0.395219	0.692681
1	6520001	6530001	34	0	4	-1.36724	-0.162835	-2.22971	4	0.117647	-0.345564	0.72967
1	6530001	6540001	50	0	2	-1.43577	-1.03419	-2.06809	2	0.04	-0.671509	0.501897
1	6540001	6550001	56	0	1	-1.44119	-0.412153	-2.01293	1	0.0178571	-0.764459	0.444594
1	6570001	6580001	78	0	14	-1.57413	-0.627445	-2.49014	14	0.179487	-0.0859734	0.931488
1	6790001	6800001	80	0	10	-1.48896	-0.658931	-2.25923	10	0.125	-0.314698	0.752991
1	6800001	6810001	57	0	2	-1.63575	-1.14175	-2.05562	2	0.0350877	-0.692129	0.488856
1	7220001	7230001	75	0	31	-1.82534	-0.869513	-2.51367	31	0.413333	0.895659	0.370435
1	7230001	7240001	75	0	23	-1.85251	-1.18508	-2.41373	23	0.306667	0.447897	0.654228
1	7250001	7260001	76	0	1	-1.24078	-0.547374	-2.04723	1	0.0131579	-0.784186	0.432931
1	7260001	7270001	69	0	4	-1.41929	-0.823676	-2.18799	4	0.057971	-0.59607	0.551128
1	7670001	7680001	95	4	0	1.11759	2.04911	0.269838	4	0.0421053	-0.662671	0.507541
1	7910001	7920001	69	6	0	1.31076	2.30787	0.500243	6	0.0869565	-0.474396	0.635218
1	7920001	7930001	60	3	0	1.26483	2.27634	0.438544	3	0.05	-0.629531	0.529002
1	7930001	7940001	79	4	0	1.09741	2.0685	0.368121	4	0.0506329	-0.626874	0.530742
1	8080001	8090001	84	0	17	-1.72692	-1.17337	-2.64042	17	0.202381	0.0101294	0.991918
1	8090001	8100001	51	0	4	-1.40782	-0.841122	-2.42179	4	0.0784314	-0.510183	0.609924
1	8210001	8220001	64	1	0	0.906737	2.04512	0.0103526	1	0.015625	-0.773829	0.439032
1	8250001	8260001	51	1	0	0.66363	2.23656	-0.279623	1	0.0196078	-0.75711	0.448984
1	8390001	8400001	41	8	0	1.17538	2.17676	-0.241693	8	0.195122	-0.0203422	0.98377
1	8400001	8410001	90	3	0	0.898052	2.13652	0.145119	3	0.0333333	-0.699494	0.484244
1	8420001	8430001	55	10	0	1.5773	2.35484	0.907003	10	0.181818	-0.0761884	0.939269
1	8440001	8450001	62	5	0	1.25459	2.16496	0.514678	5	0.0806452	-0.50089	0.616449
1	8450001	8460001	89	4	0	1.29171	2.40745	0.677384	4	0.0449438	-0.650756	0.515204
1	8460001	8470001	55	2	0	1.09545	2.14826	0.295408	2	0.0363636	-0.686773	0.492226
1	8490001	8500001	78	2	0	1.13264	2.05877	0.260392	2	0.025641	-0.731784	0.4643
1	8590001	8600001	46	0	5	-1.0646	0.122333	-2.35958	5	0.108696	-0.38314	0.701616
1	8600001	8610001	90	0	40	-1.96328	-1.10196	-2.85779	40	0.444444	1.02626	0.304771
1	8610001	8620001	56	0	31	-2.05314	-1.61396	-2.68664	31	0.553571	1.48435	0.137717
1	8620001	8630001	64	0	27	-1.97218	-1.38441	-2.67685	27	0.421875	0.931515	0.351587
1	8630001	8640001	67	0	26	-1.89129	-1.3331	-2.44875	26	0.38806	0.789566	0.429781
1	8640001	8650001	61	0	11	-1.81974	-1.43862	-2.38677	11	0.180328	-0.0824444	0.934293
1	8650001	8660001	56	0	11	-1.78867	-1.23129	-2.31867	11	0.196429	-0.0148573	0.988146
1	8720001	8730001	72	1	0	1.01948	2.06706	-0.0886514	1	0.0138889	-0.781117	0.434734
1	9250001	9260001	61	0	1	-1.3262	-0.802197	-2.02803	1	0.0163934	-0.770604	0.440942
1	9260001	9270001	66	0	7	-1.74489	-1.24083	-2.25823	7	0.106061	-0.394201	0.693432
1	9270001	9280001	67	0	7	-1.55571	-0.930055	-2.29279	7	0.104478	-0.400846	0.688533
1	9280001	9290001	53	0	6	-1.65528	-1.21568	-2.35724	6	0.113208	-0.3642	0.715709
1	9290001	9300001	78	0	1	-1.42177	-0.636505	-2.00122	1	0.0128205	-0.785602	0.432101
1	9300001	9310001	43	0	1	-1.29722	-0.563893	-2.03372	1	0.0232558	-0.741797	0.45821
1	9340001	9350001	62	0	1	-1.44689	-0.813138	-2.00669	1	0.016129	-0.771713	0.440284
1	9350001	9360001	50	0	9	-1.68367	-1.2531	-2.1639	9	0.18	-0.0838207	0.933199
1	9370001	9380001	50	0	22	-1.90939	-1.47453	-2.20581	22	0.44	1.0076	0.313647
1	9380001	9390001	92	0	5	-1.43042	-0.588484	-2.10747	5	0.0543478	-0.61128	0.541014
1	9490001	9500001	62	0	13	-1.68049	-0.760233	-2.4367	13	0.209677	0.0407583	0.967489
1	9500001	9510001	62	0	31	-1.87868	-0.952317	-2.75487	31	0.5	1.25947	0.207862
1	9510001	9520001	70	0	25	-1.93374	-1.2742	-2.45395	25	0.357143	0.659784	0.509392
1	9520001	9530001	64	0	5	-1.44284	-0.533805	-2.16266	5	0.078125	-0.511469	0.609023
1	9560001	9570001	56	0	2	-0.732165	0.495629	-2.14853	2	0.0357143	-0.689499	0.490509
1	9840001	9850001	111	0	3	-1.10623	-0.242153	-2.06489	3	0.027027	-0.725966	0.467859
1	9890001	9900001	73	0	1	0.280585	1.42101	-2.14604	1	0.0136986	-0.781916	0.434264
1	9900001	9910001	81	0	46	-2.0655	-1.19312	-2.76978	46	0.567901	1.5445	0.122467
1	9910001	9920001	89	0	58	-2.16193	-1.44276	-2.92884	58	0.651685	1.89621	0.0579327
1	9920001	9930001	76	0	51	-2.08326	-1.1331	-2.67008	51	0.671053	1.97751	0.0479845
1	9940001	9950001	77	0	8	-1.46121	-0.823434	-2.20576	8	0.103896	-0.403287	0.686737
1	9950001	9960001	73	0	14	-1.45205	-0.606574	-2.52153	14	0.191781	-0.0343675	0.972584
1	9970001	9980001	76	0	5	-1.15523	-0.176227	-2.23597	5	0.0657895	-0.56325	0.573264
1	9990001	10000001	100	0	1	-1.24127	-0.319198	-2.03929	1	0.01	-0.797442	0.425195
1	10000001	10010001	92	0	1	-0.703451	0.0689281	-2.20395	1	0.0108696	-0.793792	0.427317
1	10110001	10120001	51	0	2	-1.14394	-0.541446	-2.03876	2	0.0392157	-0.674801	0.499802
1	10120001	10130001	53	0	22	-1.96734	-1.47024	-2.55728	22	0.415094	0.903052	0.366499
1	10130001	10140001	41	0	3	-1.54742	-0.918691	-2.35668	3	0.0731707	-0.532265	0.594542
1	10140001	10150001	48	0	1	-1.3023	-0.876316	-2.03362	1	0.0208333	-0.751966	0.452072
1	10150001	10160001	30	0	18	-2.05218	-1.54871	-2.60789	18	0.6	1.67924	0.0931047
1	10160001	10170001	35	0	13	-1.7339	-0.782796	-2.70155	13	0.371429	0.719753	0.471677
1	10170001	10180001	68	0	1	-1.15625	-0.606421	-2.10248	1	0.0147059	-0.777688	0.436753
1	10180001	10190001	44	0	11	-1.75743	-1.07132	-2.39999	11	0.25	0.210023	0.833649
1	10190001	10200001	33	0	10	-1.82888	-1.05406	-2.48885	10	0.30303	0.432632	0.665282
1	10200001	10210001	49	0	19	-1.86428	-1.09912	-2.63929	19	0.387755	0.788288	0.430528
1	10220001	10230001	67	0	1	-1.39817	-0.791453	-2.0051	1	0.0149254	-0.776766	0.437297
1	10230001	10240001	59	0	21	-1.90763	-1.37145	-2.74092	21	0.355932	0.654702	0.512659
1	10240001	10250001	59	0	30	-1.98578	-1.49416	-2.45729	30	0.508475	1.29504	0.195306
1	10250001	10260001	29	0	6	-1.05618	0.267247	-2.36132	6	0.206897	0.0290849	0.976797
1	10560001	10570001	60	2	0	-0.324605	2.05415	-1.83493	2	0.0333333	-0.699494	0.484244
1	10570001	10580001	72	0	5	-1.26823	-0.155496	-2.22756	5	0.0694444	-0.547908	0.583755
1	10670001	10680001	75	3	0	0.28639	2.01797	-0.83656	3	0.04	-0.671509	0.501897
1	10710001	10720001	70	0	2	-1.51431	-0.882888	-2.06674	2	0.0285714	-0.719483	0.471843
1	10720001	10730001	77	0	7	-1.57165	-0.957959	-2.55619	7	0.0909091	-0.457804	0.647093
1	10730001	10740001	73	0	15	-1.68188	-1.21421	-2.28301	15	0.205479	0.0231362	0.981542
1	10740001	10750001	68	0	26	-1.86867	-1.41679	-2.29833	26	0.382353	0.765611	0.443908
1	10750001	10760001	61	0	14	-1.75271	-1.12248	-2.25597	14	0.229508	0.124003	0.901313
1	10760001	10770001	71	0	2	-1.1818	-0.769647	-2.05342	2	0.028169	-0.721172	0.470803
1	10780001	10790001	56	0	1	-1.3306	-0.857927	-2.03848	1	0.0178571	-0.764459	0.444594
1	10790001	10800001	77	0	25	-1.8618	-1.28725	-2.35463	25	0.324675	0.523493	0.600631
1	10990001	11000001	50	0	8	-1.67616	-1.20979	-2.18842	8	0.16	-0.167776	0.866759
1	11040001	11050001	86	0	6	-1.28418	-0.762252	-2.27933	6	0.0697674	-0.546552	0.584687
1	11050001	11060001	27	0	10	-1.92101	-1.41701	-2.41538	10	0.37037	0.715311	0.474417
1	11060001	11070001	30	0	4	-1.80472	-1.41155	-2.19513	4	0.133333	-0.279717	0.779695
1	11110001	11120001	34	0	2	-1.20018	-0.203094	-2.04575	2	0.0588235	-0.592492	0.553521
1	11260001	11270001	41	2	0	1.38128	2.02292	0.736604	2	0.0487805	-0.63465	0.525657
1	11460001	11470001	31	5	0	1.88724	2.11267	1.64938	5	0.16129	-0.16236	0.871023
1	12750001	12760001	37	1	0	1.14323	2.15396	0.467717	1	0.027027	-0.725966	0.467859
1	12760001	12770001	44	2	0	1.16185	2.148	0.33015	2	0.0454545	-0.648612	0.516589
1	12770001	12780001	58	6	0	1.04819	2.28085	0.42533	6	0.103448	-0.405167	0.685355
1	12780001	12790001	50	8	0	1.46276	2.52033	0.222643	8	0.16	-0.167776	0.866759
1	12870001	12880001	38	2	0	1.49946	2.12042	1.05455	2	0.0526316	-0.618484	0.536256
1	12910001	12920001	48	1	0	1.4414	2.27147	1.04711	1	0.0208333	-0.751966	0.452072
1	12920001	12930001	28	7	0	1.68803	2.59962	0.97837	7	0.25	0.210023	0.833649
1	12940001	12950001	57	1	0	1.22949	2.00898	0.544032	1	0.0175439	-0.765774	0.443811
1	12950001	12960001	46	6	0	1.47361	2.15828	0.849173	6	0.130435	-0.291884	0.770375
1	12970001	12980001	30	2	0	1.57181	2.25008	0.713682	2	0.0666667	-0.559568	0.575774
1	13060001	13070001	71	4	0	1.20926	2.09673	0.547063	4	0.056338	-0.602925	0.546558
1	13080001	13090001	54	24	0	1.90987	2.28393	1.40426	24	0.444444	1.02626	0.304771
1	13090001	13100001	59	10	0	1.6139	2.44233	0.928052	10	0.169492	-0.127933	0.898202
1	13100001	13110001	39	2	0	1.46877	2.38265	0.950523	2	0.0512821	-0.624149	0.53253
1	13110001	13120001	56	7	0	1.56849	2.35801	0.781583	7	0.125	-0.314698	0.752991
1	13150001	13160001	58	4	0	1.49712	2.20634	0.86601	4	0.0689655	-0.549918	0.582376
1	13160001	13170001	41	16	0	1.79617	2.34457	1.13954	16	0.390244	0.798735	0.424444
1	13170001	13180001	65	3	0	1.57197	2.14464	1.06168	3	0.0461538	-0.645676	0.518489
1	13180001	13190001	50	4	0	1.43778	2.33289	0.700931	4	0.08	-0.503598	0.614544
1	13210001	13220001	58	6	0	1.50822	2.30892	0.910279	6	0.103448	-0.405167	0.685355
1	13220001	13230001	61	6	0	1.48738	2.30892	0.810514	6	0.0983607	-0.426524	0.669726
1	13260001	13270001	40	1	0	1.02623	2.12946	0.506824	1	0.025	-0.734475	0.462659
1	13270001	13280001	35	5	0	1.5509	2.25393	0.84842	5	0.142857	-0.239738	0.810533
1	13280001	13290001	41	4	0	1.57893	2.38744	0.95554	4	0.097561	-0.429881	0.667282
1	13330001	13340001	57	8	0	1.46044	2.61672	0.730011	8	0.140351	-0.250259	0.802387
1	13360001	13370001	41	9	0	1.63002	2.23433	1.02041	9	0.219512	0.0820425	0.934613
1	13400001	13410001	59	6	0	1.73178	2.10652	1.21529	6	0.101695	-0.412527	0.679953
1	13410001	13420001	42	6	0	1.82483	2.06538	1.42703	6	0.142857	-0.239738	0.810533
1	13420001	13430001	23	1	0	1.64486	2.10769	1.28827	1	0.0434783	-0.656908	0.51124
1	13430001	13440001	34	7	0	1.55537	2.11825	0.844785	7	0.205882	0.0248275	0.980193
1	13480001	13490001	33	4	0	1.542	2.09843	0.981279	4	0.121212	-0.330599	0.740948
1	13500001	13510001	47	2	0	1.5655	2.09645	1.04436	2	0.0425532	-0.660791	0.508746
1	13530001	13540001	42	4	0	1.47307	2.07374	0.797711	4	0.0952381	-0.439632	0.660204
1	13540001	13550001	29	5	0	1.59104	2.22711	0.964954	5	0.172414	-0.115666	0.907917
1	13550001	13560001	55	1	0	1.35971	2.08229	0.664383	1	0.0181818	-0.763096	0.445406
1	13630001	13640001	63	1	0	1.4272	2.08366	0.273807	1	0.015873	-0.772788	0.439648
1	13640001	13650001	71	8	0	1.38791	2.40111	0.462289	8	0.112676	-0.366431	0.714043
1	13690001	13700001	57	5	0	1.52651	2.25333	0.708701	5	0.0877193	-0.471194	0.637502
1	13700001	13710001	51	1	0	1.70558	2.05582	1.05334	1	0.0196078	-0.75711	0.448984
1	13740001	13750001	69	7	0	1.1219	2.15378	0.184898	7	0.101449	-0.413559	0.679197
1	13820001	13830001	17	5	0	1.77819	2.04556	1.48812	5	0.294118	0.395219	0.692681
1	13830001	13840001	21	8	0	1.64662	2.25166	0.782006	8	0.380952	0.759731	0.447415
1	13850001	13860001	6	2	0	1.68411	2.06147	1.45973	2	0.333333	0.559838	0.57559
1	13890001	13900001	43	2	0	1.50665	2.14338	0.687261	2	0.0465116	-0.644174	0.519462
1	13900001	13910001	38	1	0	1.38382	2.05732	0.770504	1	0.0263158	-0.728952	0.466031
1	13930001	13940001	59	8	0	1.54977	2.32914	0.98086	8	0.135593	-0.27023	0.786983
1	13940001	13950001	62	6	0	1.73673	2.16414	1.18562	6	0.0967742	-0.433184	0.664881
1	13950001	13960001	63	41	0	2.12216	2.57295	1.6653	41	0.650794	1.89246	0.0584293
1	13960001	13970001	40	7	0	1.76347	2.14625	1.38632	7	0.175	-0.10481	0.916527
1	13980001	13990001	51	1	0	1.54912	2.20373	1.24228	1	0.0196078	-0.75711	0.448984
1	13990001	14000001	29	8	0	1.56163	2.35332	1.08123	8	0.275862	0.318586	0.75004
1	14050001	14060001	28	1	0	1.64194	2.08263	1.45465	1	0.0357143	-0.689499	0.490509
1	14820001	14830001	94	4	0	1.24551	2.13642	0.635331	4	0.0425532	-0.660791	0.508746
1	15000001	15010001	59	10	0	1.32825	2.24683	0.511063	10	0.169492	-0.127933	0.898202
1	15170001	15180001	111	7	0	1.19238	2.28098	0.115934	7	0.0630631	-0.574695	0.565497
1	15460001	15470001	78	5	0	1.09922	2.59129	-0.0146089	5	0.0641026	-0.570332	0.568453
1	15490001	15500001	110	0	1	-0.475643	0.500779	-2.02069	1	0.00909091	-0.801258	0.422982
1	15510001	15520001	79	1	0	0.562093	2.00837	-0.735352	1	0.0126582	-0.786283	0.431702
1	15530001	15540001	112	1	0	0.085602	2.01891	-1.36377	1	0.00892857	-0.801939	0.422588
1	15760001	15770001	95	10	0	1.13826	2.32178	0.110368	10	0.105263	-0.397549	0.690963
1	15780001	15790001	75	8	0	1.28897	2.34198	0.510955	8	0.106667	-0.391657	0.695312
1	15790001	15800001	88	1	0	1.02278	2.18769	0.298007	1	0.0113636	-0.791718	0.428525
1	15850001	15860001	40	0	9	-1.47654	0.0295957	-2.50469	9	0.225	0.105079	0.916313
1	15860001	15870001	91	0	19	-1.6949	-1.04146	-2.71977	19	0.208791	0.0370382	0.970455
1	15870001	15880001	81	0	6	-1.36753	0.200869	-2.29872	6	0.0740741	-0.528473	0.597171
1	15960001	15970001	98	0	2	-0.385065	1.45526	-2.0966	2	0.0204082	-0.753751	0.450999
1	16000001	16010001	20	1	0	1.03536	2.00583	-0.0678891	1	0.05	-0.629531	0.529002
1	16070001	16080001	69	1	0	1.0741	2.08258	-0.0174783	1	0.0144928	-0.778582	0.436226
1	16090001	16100001	90	16	0	0.916441	2.49806	-0.86126	16	0.177778	-0.0931491	0.925785
1	16200001	16210001	39	9	0	1.42989	2.51973	0.32716	9	0.230769	0.129297	0.897123
1	16220001	16230001	57	1	0	1.40878	2.07378	1.01939	1	0.0175439	-0.765774	0.443811
1	16230001	16240001	109	19	0	1.43844	2.61275	0.343018	19	0.174312	-0.107698	0.914235
1	16250001	16260001	85	1	0	1.19189	2.26523	0.31582	1	0.0117647	-0.790034	0.429508
1	16260001	16270001	68	3	0	1.08417	2.29229	0.172631	3	0.0441176	-0.654224	0.512968
1	16270001	16280001	79	1	0	1.03905	2.04137	-0.172426	1	0.0126582	-0.786283	0.431702
1	16340001	16350001	70	1	0	0.449582	2.04024	-0.847147	1	0.0142857	-0.779451	0.435714
2	1180001	1190001	42	0	1	-1.31529	-0.762489	-2.12422	1	0.0238095	-0.739473	0.45962
2	1180001	1190001	42	0	1	-1.31529	-0.762489	-2.12422	1	0.0238095	-0.739473	0.45962
2	1190001	1200001	59	0	9	-1.40754	-0.261085	-2.34752	9	0.152542	-0.199082	0.842199
2	1190001	1200001	59	0	9	-1.40754	-0.261085	-2.34752	9	0.152542	-0.199082	0.842199
2	1200001	1210001	48	0	16	-1.5406	-0.538266	-2.60531	16	0.333333	0.559838	0.57559
2	1200001	1210001	48	0	16	-1.5406	-0.538266	-2.60531	16	0.333333	0.559838	0.57559
2	1220001	1230001	66	0	17	-1.88831	-1.43625	-2.51823	17	0.257576	0.241825	0.808916
2	1220001	1230001	66	0	17	-1.88831	-1.43625	-2.51823	17	0.257576	0.241825	0.808916
2	1230001	1240001	49	0	25	-2.04885	-1.53258	-2.81419	25	0.510204	1.3023	0.192814
2	1230001	1240001	49	0	25	-2.04885	-1.53258	-2.81419	25	0.510204	1.3023	0.192814
2	1240001	1250001	82	0	80	-2.44927	-1.95518	-3.07742	80	0.97561	3.25597	0.00113007
2	1240001	1250001	82	0	80	-2.44927	-1.95518	-3.07742	80	0.97561	3.25597	0.00113007
2	1250001	1260001	74	0	45	-2.09952	-1.41985	-2.87891	45	0.608108	1.71328	0.0866612
2	1250001	1260001	74	0	45	-2.09952	-1.41985	-2.87891	45	0.608108	1.71328	0.0866612
2	1260001	1270001	67	0	52	-2.27193	-1.55879	-3.00448	52	0.776119	2.41855	0.0155824
2	1260001	1270001	67	0	52	-2.27193	-1.55879	-3.00448	52	0.776119	2.41855	0.0155824
2	1270001	1280001	52	0	33	-2.11444	-1.22947	-2.94911	33	0.634615	1.82455	0.0680689
2	1270001	1280001	52	0	33	-2.11444	-1.22947	-2.94911	33	0.634615	1.82455	0.0680689
2	1280001	1290001	49	0	1	-1.20364	-0.530722	-2.04673	1	0.0204082	-0.753751	0.450999
2	1280001	1290001	49	0	1	-1.20364	-0.530722	-2.04673	1	0.0204082	-0.753751	0.450999
2	1300001	1310001	58	0	14	-1.5786	-0.821508	-2.59028	14	0.241379	0.173836	0.861995
2	1300001	1310001	58	0	14	-1.5786	-0.821508	-2.59028	14	0.241379	0.173836	0.861995
2	1310001	1320001	41	0	1	-1.50461	-1.13925	-2.0885	1	0.0243902	-0.737035	0.461101
2	1310001	1320001	41	0	1	-1.50461	-1.13925	-2.0885	1	0.0243902	-0.737035	0.461101
2	1320001	1330001	44	0	12	-1.6562	-0.893149	-2.22921	12	0.272727	0.305427	0.760041
2	1320001	1330001	44	0	12	-1.6562	-0.893149	-2.22921	12	0.272727	0.305427	0.760041
2	1460001	1470001	52	4	0	0.70711	2.20085	-0.330066	4	0.0769231	-0.516514	0.605495
2	1460001	1470001	52	4	0	0.70711	2.20085	-0.330066	4	0.0769231	-0.516514	0.605495
2	1600001	1610001	45	0	3	-1.25963	0.0028811	-2.40087	3	0.0666667	-0.559568	0.575774
2	1600001	1610001	45	0	3	-1.25963	0.0028811	-2.40087	3	0.0666667	-0.559568	0.575774
2	1610001	1620001	74	0	2	-1.35514	-0.835819	-2.20727	2	0.027027	-0.725966	0.467859
2	1610001	1620001	74	0	2	-1.35514	-0.835819	-2.20727	2	0.027027	-0.725966	0.467859
2	1620001	1630001	49	0	16	-1.60992	-0.362645	-2.70264	16	0.326531	0.531281	0.595224
2	1620001	1630001	49	0	16	-1.60992	-0.362645	-2.70264	16	0.326531	0.531281	0.595224
2	1630001	1640001	50	0	30	-2.0902	-1.1895	-2.73992	30	0.6	1.67924	0.0931047
2	1630001	1640001	50	0	30	-2.0902	-1.1895	-2.73992	30	0.6	1.67924	0.0931047
2	1670001	1680001	66	0	3	-0.740654	0.122422	-2.14291	3	0.0454545	-0.648612	0.516589
2	1670001	1680001	66	0	3	-0.740654	0.122422	-2.14291	3	0.0454545	-0.648612	0.516589
2	1680001	1690001	61	0	11	-1.56927	-0.725571	-2.3113	11	0.180328	-0.0824444	0.934293
2	1680001	1690001	61	0	11	-1.56927	-0.725571	-2.3113	11	0.180328	-0.0824444	0.934293
2	1690001	1700001	76	0	13	-1.54077	-0.765854	-2.5717	13	0.171053	-0.12138	0.90339
2	1690001	1700001	76	0	13	-1.54077	-0.765854	-2.5717	13	0.171053	-0.12138	0.90339
2	1700001	1710001	71	0	38	-1.99076	-0.786488	-3.03644	38	0.535211	1.40727	0.159346
2	1700001	1710001	71	0	38	-1.99076	-0.786488	-3.03644	38	0.535211	1.40727	0.159346
2	1710001	1720001	70	0	53	-2.26903	-1.07795	-3.30226	53	0.757143	2.33889	0.019341
2	1710001	1720001	70	0	53	-2.26903	-1.07795	-3.30226	53	0.757143	2.33889	0.019341
2	1720001	1730001	81	0	16	-1.66513	-0.584595	-2.38121	16	0.197531	-0.0102301	0.991838
2	1720001	1730001	81	0	16	-1.66513	-0.584595	-2.38121	16	0.197531	-0.0102301	0.991838
2	1730001	1740001	87	0	5	-1.40753	-0.000403323	-2.20834	5	0.0574713	-0.598168	0.549728
2	1730001	1740001	87	0	5	-1.40753	-0.000403323	-2.20834	5	0.0574713	-0.598168	0.549728
2	1740001	1750001	85	0	11	-1.55527	-0.788342	-2.50219	11	0.129412	-0.296179	0.767094
2	1740001	1750001	85	0	11	-1.55527	-0.788342	-2.50219	11	0.129412	-0.296179	0.767094
2	1750001	1760001	61	0	14	-1.56425	-0.179849	-2.5169	14	0.229508	0.124003	0.901313
2	1750001	1760001	61	0	14	-1.56425	-0.179849	-2.5169	14	0.229508	0.124003	0.901313
2	1760001	1770001	62	0	8	-1.16394	0.425439	-2.48268	8	0.129032	-0.297772	0.765878
2	1760001	1770001	62	0	8	-1.16394	0.425439	-2.48268	8	0.129032	-0.297772	0.765878
2	1780001	1790001	63	2	0	0.235893	2.0002	-1.12645	2	0.031746	-0.706157	0.480091
2	1780001	1790001	63	2	0	0.235893	2.0002	-1.12645	2	0.031746	-0.706157	0.480091
2	2000001	2010001	94	0	2	-1.05763	0.196654	-2.05263	2	0.0212766	-0.750105	0.453191
2	2000001	2010001	94	0	2	-1.05763	0.196654	-2.05263	2	0.0212766	-0.750105	0.453191
2	2030001	2040001	86	0	1	-1.2117	-0.00186217	-2.10833	1	0.0116279	-0.790608	0.429173
2	2030001	2040001	86	0	1	-1.2117	-0.00186217	-2.10833	1	0.0116279	-0.790608	0.429173
2	2090001	2100001	87	0	17	-1.6801	-0.83737	-2.41341	17	0.195402	-0.0191654	0.984709
2	2090001	2100001	87	0	17	-1.6801	-0.83737	-2.41341	17	0.195402	-0.0191654	0.984709
2	2100001	2110001	60	0	4	-1.46456	-0.827726	-2.28847	4	0.0666667	-0.559568	0.575774
2	2100001	2110001	60	0	4	-1.46456	-0.827726	-2.28847	4	0.0666667	-0.559568	0.575774
2	2110001	2120001	67	0	24	-1.82555	-1.16671	-2.52214	24	0.358209	0.66426	0.506524
2	2110001	2120001	67	0	24	-1.82555	-1.16671	-2.52214	24	0.358209	0.66426	0.506524
2	2120001	2130001	88	0	85	-2.60846	-1.87939	-3.30717	85	0.965909	3.21525	0.00130333
2	2120001	2130001	88	0	85	-2.60846	-1.87939	-3.30717	85	0.965909	3.21525	0.00130333
2	2130001	2140001	99	0	89	-2.36428	-1.72552	-2.87266	89	0.89899	2.93433	0.00334264
2	2130001	2140001	99	0	89	-2.36428	-1.72552	-2.87266	89	0.89899	2.93433	0.00334264
2	2150001	2160001	100	0	50	-1.98423	-1.18614	-2.78743	50	0.5	1.25947	0.207862
2	2150001	2160001	100	0	50	-1.98423	-1.18614	-2.78743	50	0.5	1.25947	0.207862
2	2160001	2170001	60	0	54	-2.45998	-1.79111	-3.15516	54	0.9	2.93857	0.00329725
2	2160001	2170001	60	0	54	-2.45998	-1.79111	-3.15516	54	0.9	2.93857	0.00329725
2	2170001	2180001	78	0	3	-0.982473	0.17629	-2.18297	3	0.0384615	-0.677967	0.497793
2	2170001	2180001	78	0	3	-0.982473	0.17629	-2.18297	3	0.0384615	-0.677967	0.497793
2	2330001	2340001	59	1	0	0.844044	2.13263	-0.167615	1	0.0169492	-0.768271	0.442326
2	2330001	2340001	59	1	0	0.844044	2.13263	-0.167615	1	0.0169492	-0.768271	0.442326
2	2450001	2460001	57	1	0	1.08386	2.00434	0.0284673	1	0.0175439	-0.765774	0.443811
2	2450001	2460001	57	1	0	1.08386	2.00434	0.0284673	1	0.0175439	-0.765774	0.443811
2	2460001	2470001	43	1	0	0.981672	2.00732	0.487017	1	0.0232558	-0.741797	0.45821
2	2460001	2470001	43	1	0	0.981672	2.00732	0.487017	1	0.0232558	-0.741797	0.45821
2	2490001	2500001	51	1	0	1.4164	2.20316	0.610986	1	0.0196078	-0.75711	0.448984
2	2490001	2500001	51	1	0	1.4164	2.20316	0.610986	1	0.0196078	-0.75711	0.448984
2	2500001	2510001	50	1	0	1.37333	2.01402	0.882207	1	0.02	-0.755464	0.449971
2	2500001	2510001	50	1	0	1.37333	2.01402	0.882207	1	0.02	-0.755464	0.449971
2	2510001	2520001	83	1	0	1.09731	2.03323	0.360403	1	0.0120482	-0.788844	0.430203
2	2510001	2520001	83	1	0	1.09731	2.03323	0.360403	1	0.0120482	-0.788844	0.430203
2	2570001	2580001	51	0	10	-1.4711	-0.0848069	-2.40732	10	0.196078	-0.0163271	0.986973
2	2570001	2580001	51	0	10	-1.4711	-0.0848069	-2.40732	10	0.196078	-0.0163271	0.986973
2	2580001	2590001	73	0	2	-1.22895	-0.693013	-2.11348	2	0.0273973	-0.724412	0.468813
2	2580001	2590001	73	0	2	-1.22895	-0.693013	-2.11348	2	0.0273973	-0.724412	0.468813
2	2710001	2720001	72	0	1	-1.22418	0.428062	-2.0111	1	0.0138889	-0.781117	0.434734
2	2710001	2720001	72	0	1	-1.22418	0.428062	-2.0111	1	0.0138889	-0.781117	0.434734
2	2720001	2730001	60	0	17	-1.89241	-1.41623	-2.45447	17	0.283333	0.349949	0.726377
2	2720001	2730001	60	0	17	-1.89241	-1.41623	-2.45447	17	0.283333	0.349949	0.726377
2	2730001	2740001	59	0	50	-2.34786	-1.66849	-3.05272	50	0.847458	2.71801	0.00656751
2	2730001	2740001	59	0	50	-2.34786	-1.66849	-3.05272	50	0.847458	2.71801	0.00656751
2	2740001	2750001	78	0	56	-2.36097	-1.5526	-3.27074	56	0.717949	2.17436	0.0296777
2	2740001	2750001	78	0	56	-2.36097	-1.5526	-3.27074	56	0.717949	2.17436	0.0296777
2	2750001	2760001	70	0	55	-2.31695	-1.24519	-2.93271	55	0.785714	2.45883	0.0139391
2	2750001	2760001	70	0	55	-2.31695	-1.24519	-2.93271	55	0.785714	2.45883	0.0139391
2	2760001	2770001	76	0	26	-1.89074	-1.24944	-2.69486	26	0.342105	0.59666	0.550734
2	2760001	2770001	76	0	26	-1.89074	-1.24944	-2.69486	26	0.342105	0.59666	0.550734
2	2770001	2780001	58	0	27	-1.90754	-1.09262	-2.61329	27	0.465517	1.11472	0.264972
2	2770001	2780001	58	0	27	-1.90754	-1.09262	-2.61329	27	0.465517	1.11472	0.264972
2	2780001	2790001	73	0	36	-2.11223	-1.68541	-2.76526	36	0.493151	1.23071	0.21843
2	2780001	2790001	73	0	36	-2.11223	-1.68541	-2.76526	36	0.493151	1.23071	0.21843
2	2790001	2800001	84	0	13	-1.5446	-0.677872	-2.50505	13	0.154762	-0.189764	0.849494
2	2790001	2800001	84	0	13	-1.5446	-0.677872	-2.50505	13	0.154762	-0.189764	0.849494
2	2910001	2920001	58	1	0	0.750952	2.00554	-0.909788	1	0.0172414	-0.767044	0.443055
2	2910001	2920001	58	1	0	0.750952	2.00554	-0.909788	1	0.0172414	-0.767044	0.443055
2	2930001	2940001	94	0	16	-1.64405	-1.06626	-2.53753	16	0.170213	-0.124905	0.900599
2	2930001	2940001	94	0	16	-1.64405	-1.06626	-2.53753	16	0.170213	-0.124905	0.900599
2	2950001	2960001	62	0	2	-0.841351	0.542102	-2.04588	2	0.0322581	-0.704007	0.481428
2	2950001	2960001	62	0	2	-0.841351	0.542102	-2.04588	2	0.0322581	-0.704007	0.481428
2	2960001	2970001	71	0	35	-2.05267	-1.38314	-2.88636	35	0.492958	1.2299	0.218733
2	2960001	2970001	71	0	35	-2.05267	-1.38314	-2.88636	35	0.492958	1.2299	0.218733
2	2970001	2980001	68	0	34	-2.07091	-1.1437	-3.19667	34	0.5	1.25947	0.207862
2	2970001	2980001	68	0	34	-2.07091	-1.1437	-3.19667	34	0.5	1.25947	0.207862
2	2980001	2990001	75	0	44	-2.03399	-1.14625	-2.85715	44	0.586667	1.62327	0.104531
2	2980001	2990001	75	0	44	-2.03399	-1.14625	-2.85715	44	0.586667	1.62327	0.104531
2	2990001	3000001	118	0	7	-1.58042	-1.05936	-2.17246	7	0.059322	-0.590399	0.554923
2	2990001	3000001	118	0	7	-1.58042	-1.05936	-2.17246	7	0.059322	-0.590399	0.554923
2	3710001	3720001	80	0	1	-1.24482	-0.536678	-2.03346	1	0.0125	-0.786947	0.431313
2	3710001	3720001	80	0	1	-1.24482	-0.536678	-2.03346	1	0.0125	-0.786947	0.431313
2	3770001	3780001	18	0	2	-1.34633	-0.682793	-2.25682	2	0.111111	-0.373	0.709148
2	3770001	3780001	18	0	2	-1.34633	-0.682793	-2.25682	2	0.111111	-0.373	0.709148
2	3780001	3790001	86	0	34	-1.93961	-1.45141	-2.59725	34	0.395349	0.820164	0.412122
2	3780001	3790001	86	0	34	-1.93961	-1.45141	-2.59725	34	0.395349	0.820164	0.412122
2	3790001	3800001	66	0	38	-2.00607	-1.1184	-2.73681	38	0.575758	1.57748	0.114685
2	3790001	3800001	66	0	38	-2.00607	-1.1184	-2.73681	38	0.575758	1.57748	0.114685
2	3800001	3810001	29	0	5	-1.80331	-1.44973	-2.27368	5	0.172414	-0.115666	0.907917
2	3800001	3810001	29	0	5	-1.80331	-1.44973	-2.27368	5	0.172414	-0.115666	0.907917
2	3810001	3820001	68	0	6	-1.64771	-1.22784	-2.37105	6	0.0882353	-0.469028	0.63905
2	3810001	3820001	68	0	6	-1.64771	-1.22784	-2.37105	6	0.0882353	-0.469028	0.63905
2	3820001	3830001	38	0	15	-1.92833	-1.40607	-2.66403	15	0.394737	0.817595	0.413588
2	3820001	3830001	38	0	15	-1.92833	-1.40607	-2.66403	15	0.394737	0.817595	0.413588
2	3830001	3840001	38	0	18	-1.84708	-1.1231	-2.39596	18	0.473684	1.149	0.250557
2	3830001	3840001	38	0	18	-1.84708	-1.1231	-2.39596	18	0.473684	1.149	0.250557
2	3840001	3850001	42	0	11	-1.8097	-1.19968	-2.48103	11	0.261905	0.259997	0.794866
2	3840001	3850001	42	0	11	-1.8097	-1.19968	-2.48103	11	0.261905	0.259997	0.794866
2	3850001	3860001	64	0	25	-1.92652	-1.30646	-2.66238	25	0.390625	0.800335	0.423517
2	3850001	3860001	64	0	25	-1.92652	-1.30646	-2.66238	25	0.390625	0.800335	0.423517
2	3860001	3870001	46	0	29	-2.07876	-1.3875	-2.57118	29	0.630435	1.807	0.0707621
2	3860001	3870001	46	0	29	-2.07876	-1.3875	-2.57118	29	0.630435	1.807	0.0707621
2	3870001	3880001	33	0	6	-1.80035	-1.4334	-2.2134	6	0.181818	-0.0761884	0.939269
2	3870001	3880001	33	0	6	-1.80035	-1.4334	-2.2134	6	0.181818	-0.0761884	0.939269
2	3880001	3890001	9	0	2	-1.69188	-1.40206	-2.33297	2	0.222222	0.0934185	0.925571
2	3880001	3890001	9	0	2	-1.69188	-1.40206	-2.33297	2	0.222222	0.0934185	0.925571
2	7230001	7240001	56	0	6	-1.18142	-0.320656	-2.24029	6	0.107143	-0.389658	0.696789
2	7230001	7240001	56	0	6	-1.18142	-0.320656	-2.24029	6	0.107143	-0.389658	0.696789
2	7240001	7250001	29	0	20	-2.18279	-1.80583	-2.91022	20	0.689655	2.0556	0.0398216
2	7240001	7250001	29	0	20	-2.18279	-1.80583	-2.91022	20	0.689655	2.0556	0.0398216
2	7250001	7260001	51	0	13	-1.7298	-1.14364	-2.64118	13	0.254902	0.230601	0.817625
2	7250001	7260001	51	0	13	-1.7298	-1.14364	-2.64118	13	0.254902	0.230601	0.817625
2	7260001	7270001	48	0	26	-2.03243	-1.6011	-2.60628	26	0.541667	1.43437	0.151466
2	7260001	7270001	48	0	26	-2.03243	-1.6011	-2.60628	26	0.541667	1.43437	0.151466
2	7270001	7280001	89	0	9	-1.4878	-0.89813	-2.32628	9	0.101124	-0.414926	0.678196
2	7270001	7280001	89	0	9	-1.4878	-0.89813	-2.32628	9	0.101124	-0.414926	0.678196
2	7280001	7290001	57	0	4	-1.66497	-1.16381	-2.24155	4	0.0701754	-0.544839	0.585864
2	7280001	7290001	57	0	4	-1.66497	-1.16381	-2.24155	4	0.0701754	-0.544839	0.585864
2	7290001	7300001	65	0	2	-1.27959	-0.732357	-2.12374	2	0.0307692	-0.710257	0.477545
2	7290001	7300001	65	0	2	-1.27959	-0.732357	-2.12374	2	0.0307692	-0.710257	0.477545
2	7320001	7330001	67	0	31	-1.92468	-1.26511	-2.84482	31	0.462687	1.10283	0.2701
2	7320001	7330001	67	0	31	-1.92468	-1.26511	-2.84482	31	0.462687	1.10283	0.2701
2	7330001	7340001	61	0	43	-2.14288	-1.62804	-2.97655	43	0.704918	2.11967	0.0340343
2	7330001	7340001	61	0	43	-2.14288	-1.62804	-2.97655	43	0.704918	2.11967	0.0340343
2	7340001	7350001	91	0	12	-1.66994	-0.857036	-2.41216	12	0.131868	-0.285867	0.77498
2	7340001	7350001	91	0	12	-1.66994	-0.857036	-2.41216	12	0.131868	-0.285867	0.77498
2	7400001	7410001	58	0	8	-1.6142	-1.11485	-2.44798	8	0.137931	-0.260417	0.794542
2	7400001	7410001	58	0	8	-1.6142	-1.11485	-2.44798	8	0.137931	-0.260417	0.794542
2	7410001	7420001	53	0	6	-1.5242	-0.914729	-2.0745	6	0.113208	-0.3642	0.715709
2	7410001	7420001	53	0	6	-1.5242	-0.914729	-2.0745	6	0.113208	-0.3642	0.715709
2	7610001	7620001	55	0	6	-1.62695	-1.01409	-2.20373	6	0.109091	-0.381481	0.702847
2	7610001	7620001	55	0	6	-1.62695	-1.01409	-2.20373	6	0.109091	-0.381481	0.702847
2	7620001	7630001	38	0	7	-1.66611	-1.00813	-2.53213	7	0.184211	-0.0661459	0.947262
2	7620001	7630001	38	0	7	-1.66611	-1.00813	-2.53213	7	0.184211	-0.0661459	0.947262
2	7630001	7640001	40	0	2	-1.53936	-1.1232	-2.09759	2	0.05	-0.629531	0.529002
2	7630001	7640001	40	0	2	-1.53936	-1.1232	-2.09759	2	0.05	-0.629531	0.529002
2	7640001	7650001	49	0	3	-1.61264	-0.865076	-2.1482	3	0.0612245	-0.582413	0.560288
2	7640001	7650001	49	0	3	-1.61264	-0.865076	-2.1482	3	0.0612245	-0.582413	0.560288
2	7650001	7660001	27	0	4	-1.35141	-0.724213	-2.11821	4	0.148148	-0.217527	0.827797
2	7650001	7660001	27	0	4	-1.35141	-0.724213	-2.11821	4	0.148148	-0.217527	0.827797
2	7660001	7670001	65	0	39	-2.03025	-1.26957	-2.74931	39	0.6	1.67924	0.0931047
2	7660001	7670001	65	0	39	-2.03025	-1.26957	-2.74931	39	0.6	1.67924	0.0931047
2	7760001	7770001	79	0	5	-0.458941	0.544174	-2.41135	5	0.0632911	-0.573738	0.566145
2	7760001	7770001	79	0	5	-0.458941	0.544174	-2.41135	5	0.0632911	-0.573738	0.566145
2	7770001	7780001	104	0	21	-1.62413	-0.826888	-2.32916	21	0.201923	0.00820738	0.993452
2	7770001	7780001	104	0	21	-1.62413	-0.826888	-2.32916	21	0.201923	0.00820738	0.993452
2	7780001	7790001	52	0	16	-1.91678	-1.51911	-2.70856	16	0.307692	0.452202	0.651123
2	7780001	7790001	52	0	16	-1.91678	-1.51911	-2.70856	16	0.307692	0.452202	0.651123
2	7860001	7870001	57	0	3	-1.41008	-0.309119	-2.1251	3	0.0526316	-0.618484	0.536256
2	7860001	7870001	57	0	3	-1.41008	-0.309119	-2.1251	3	0.0526316	-0.618484	0.536256
2	7870001	7880001	41	0	3	-0.610763	0.141097	-2.08634	3	0.0731707	-0.532265	0.594542
2	7870001	7880001	41	0	3	-0.610763	0.141097	-2.08634	3	0.0731707	-0.532265	0.594542
2	7910001	7920001	47	0	1	-1.43041	-0.856117	-2.01171	1	0.0212766	-0.750105	0.453191
2	7910001	7920001	47	0	1	-1.43041	-0.856117	-2.01171	1	0.0212766	-0.750105	0.453191
2	7920001	7930001	44	0	21	-2.00514	-1.25062	-2.70949	21	0.477273	1.16406	0.244399
2	7920001	7930001	44	0	21	-2.00514	-1.25062	-2.70949	21	0.477273	1.16406	0.244399
2	7930001	7940001	50	0	37	-2.16965	-1.65356	-2.73814	37	0.74	2.26693	0.0233944
2	7930001	7940001	50	0	37	-2.16965	-1.65356	-2.73814	37	0.74	2.26693	0.0233944
2	7940001	7950001	37	0	23	-2.23468	-1.39731	-3.0694	23	0.621622	1.77001	0.0767262
2	7940001	7950001	37	0	23	-2.23468	-1.39731	-3.0694	23	0.621622	1.77001	0.0767262
2	7950001	7960001	32	0	22	-2.28267	-1.86524	-2.93053	22	0.6875	2.04655	0.0407025
2	7950001	7960001	32	0	22	-2.28267	-1.86524	-2.93053	22	0.6875	2.04655	0.0407025
2	7960001	7970001	40	0	4	-0.962381	0.0666391	-2.35165	4	0.1	-0.419642	0.674747
2	7960001	7970001	40	0	4	-0.962381	0.0666391	-2.35165	4	0.1	-0.419642	0.674747
2	7980001	7990001	55	0	8	-1.18684	0.0605781	-2.33289	8	0.145455	-0.228835	0.818997
2	7980001	7990001	55	0	8	-1.18684	0.0605781	-2.33289	8	0.145455	-0.228835	0.818997
2	7990001	8000001	38	0	3	-1.68956	-1.20983	-2.17235	3	0.0789474	-0.508016	0.611442
2	7990001	8000001	38	0	3	-1.68956	-1.20983	-2.17235	3	0.0789474	-0.508016	0.611442
2	8000001	8010001	64	0	7	-1.72388	-1.3456	-2.29033	7	0.109375	-0.380288	0.703731
2	8000001	8010001	64	0	7	-1.72388	-1.3456	-2.29033	7	0.109375	-0.380288	0.703731
2	8010001	8020001	39	0	2	-1.66601	-1.38355	-2.04984	2	0.0512821	-0.624149	0.53253
2	8010001	8020001	39	0	2	-1.66601	-1.38355	-2.04984	2	0.0512821	-0.624149	0.53253
2	8020001	8030001	83	0	59	-2.08854	-1.62932	-2.49207	59	0.710843	2.14454	0.0319898
2	8020001	8030001	83	0	59	-2.08854	-1.62932	-2.49207	59	0.710843	2.14454	0.0319898
2	8030001	8040001	55	0	31	-2.12286	-1.23672	-2.95274	31	0.563636	1.5266	0.126861
2	8030001	8040001	55	0	31	-2.12286	-1.23672	-2.95274	31	0.563636	1.5266	0.126861
2	8060001	8070001	70	0	56	-2.1945	-1.56085	-2.62974	56	0.8	2.5188	0.0117756
2	8060001	8070001	70	0	56	-2.1945	-1.56085	-2.62974	56	0.8	2.5188	0.0117756
2	8070001	8080001	71	0	42	-2.09747	-1.4803	-2.92836	42	0.591549	1.64377	0.100224
2	8070001	8080001	71	0	42	-2.09747	-1.4803	-2.92836	42	0.591549	1.64377	0.100224
2	8080001	8090001	61	0	31	-2.09881	-1.51237	-3.06207	31	0.508197	1.29387	0.195709
2	8080001	8090001	61	0	31	-2.09881	-1.51237	-3.06207	31	0.508197	1.29387	0.195709
2	8090001	8100001	85	0	57	-2.19997	-1.29953	-3.13078	57	0.670588	1.97556	0.048205
2	8090001	8100001	85	0	57	-2.19997	-1.29953	-3.13078	57	0.670588	1.97556	0.048205
2	8100001	8110001	57	0	18	-1.79409	-1.08711	-2.87319	18	0.315789	0.486192	0.626831
2	8100001	8110001	57	0	18	-1.79409	-1.08711	-2.87319	18	0.315789	0.486192	0.626831
2	8110001	8120001	43	0	12	-1.69604	-0.566391	-2.48389	12	0.27907	0.332052	0.73985
2	8110001	8120001	43	0	12	-1.69604	-0.566391	-2.48389	12	0.27907	0.332052	0.73985
2	8130001	8140001	72	0	3	-1.32968	-0.514558	-2.17263	3	0.0416667	-0.664512	0.506362
2	8130001	8140001	72	0	3	-1.32968	-0.514558	-2.17263	3	0.0416667	-0.664512	0.506362
2	8140001	8150001	64	0	24	-1.87959	-1.21154	-2.59379	24	0.375	0.734745	0.462495
2	8140001	8150001	64	0	24	-1.87959	-1.21154	-2.59379	24	0.375	0.734745	0.462495
2	8150001	8160001	49	0	27	-2.04608	-1.08921	-3.16689	27	0.55102	1.47364	0.140579
2	8150001	8160001	49	0	27	-2.04608	-1.08921	-3.16689	27	0.55102	1.47364	0.140579
2	8160001	8170001	55	0	1	-1.31703	-0.791719	-2.02213	1	0.0181818	-0.763096	0.445406
2	8160001	8170001	55	0	1	-1.31703	-0.791719	-2.02213	1	0.0181818	-0.763096	0.445406
2	8240001	8250001	38	0	5	-1.23633	-0.327495	-2.45794	5	0.131579	-0.287081	0.77405
2	8240001	8250001	38	0	5	-1.23633	-0.327495	-2.45794	5	0.131579	-0.287081	0.77405
2	8250001	8260001	78	0	1	-1.35964	-0.649679	-2.04344	1	0.0128205	-0.785602	0.432101
2	8250001	8260001	78	0	1	-1.35964	-0.649679	-2.04344	1	0.0128205	-0.785602	0.432101
2	8340001	8350001	53	0	10	-1.07533	-0.0594745	-2.74528	10	0.188679	-0.0473872	0.962205
2	8340001	8350001	53	0	10	-1.07533	-0.0594745	-2.74528	10	0.188679	-0.0473872	0.962205
2	8350001	8360001	64	0	5	-1.48322	-0.865874	-2.65029	5	0.078125	-0.511469	0.609023
2	8350001	8360001	64	0	5	-1.48322	-0.865874	-2.65029	5	0.078125	-0.511469	0.609023
2	8410001	8420001	67	19	0	1.75534	2.61261	0.832348	19	0.283582	0.350993	0.725593
2	8410001	8420001	67	19	0	1.75534	2.61261	0.832348	19	0.283582	0.350993	0.725593
2	8420001	8430001	63	2	0	1.14473	2.14836	0.272663	2	0.031746	-0.706157	0.480091
2	8420001	8430001	63	2	0	1.14473	2.14836	0.272663	2	0.031746	-0.706157	0.480091
2	8480001	8490001	62	0	12	-1.67278	-1.10114	-2.30752	12	0.193548	-0.0269476	0.978501
2	8480001	8490001	62	0	12	-1.67278	-1.10114	-2.30752	12	0.193548	-0.0269476	0.978501
2	8490001	8500001	83	0	9	-1.46297	-0.373691	-2.52379	9	0.108434	-0.384239	0.700801
2	8490001	8500001	83	0	9	-1.46297	-0.373691	-2.52379	9	0.108434	-0.384239	0.700801
2	8510001	8520001	86	0	18	-1.60383	-0.796333	-2.40027	18	0.209302	0.0391838	0.968744
2	8510001	8520001	86	0	18	-1.60383	-0.796333	-2.40027	18	0.209302	0.0391838	0.968744
2	8520001	8530001	67	0	14	-1.75048	-1.18709	-2.43743	14	0.208955	0.0377267	0.969906
2	8520001	8530001	67	0	14	-1.75048	-1.18709	-2.43743	14	0.208955	0.0377267	0.969906
2	8570001	8580001	76	2	0	0.889389	2.01207	0.0679166	2	0.0263158	-0.728952	0.466031
2	8570001	8580001	76	2	0	0.889389	2.01207	0.0679166	2	0.0263158	-0.728952	0.466031
2	8740001	8750001	49	1	0	0.816976	2.04606	-0.558295	1	0.0204082	-0.753751	0.450999
2	8740001	8750001	49	1	0	0.816976	2.04606	-0.558295	1	0.0204082	-0.753751	0.450999
2	8990001	9000001	95	0	5	-1.44323	-0.897279	-2.08993	5	0.0526316	-0.618484	0.536256
2	8990001	9000001	95	0	5	-1.44323	-0.897279	-2.08993	5	0.0526316	-0.618484	0.536256
2	9140001	9150001	9	2	0	1.71949	2.15646	0.965438	2	0.222222	0.0934185	0.925571
2	9140001	9150001	9	2	0	1.71949	2.15646	0.965438	2	0.222222	0.0934185	0.925571
2	9150001	9160001	10	4	0	1.98347	2.50121	1.58893	4	0.4	0.839689	0.401083
2	9150001	9160001	10	4	0	1.98347	2.50121	1.58893	4	0.4	0.839689	0.401083
2	9170001	9180001	37	3	0	0.555877	2.34541	-0.546326	3	0.0810811	-0.49906	0.617737
2	9170001	9180001	37	3	0	0.555877	2.34541	-0.546326	3	0.0810811	-0.49906	0.617737
2	9180001	9190001	16	2	0	1.68365	2.33685	0.787628	2	0.125	-0.314698	0.752991
2	9180001	9190001	16	2	0	1.68365	2.33685	0.787628	2	0.125	-0.314698	0.752991
2	9240001	9250001	64	2	0	0.488053	2.03746	-0.237812	2	0.03125	-0.708239	0.478797
2	9240001	9250001	64	2	0	0.488053	2.03746	-0.237812	2	0.03125	-0.708239	0.478797
2	9360001	9370001	50	6	0	1.57211	2.14397	0.719348	6	0.12	-0.335687	0.737107
2	9360001	9370001	50	6	0	1.57211	2.14397	0.719348	6	0.12	-0.335687	0.737107
2	9410001	9420001	58	3	0	0.99835	2.51643	-0.0801321	3	0.0517241	-0.622293	0.533749
2	9410001	9420001	58	3	0	0.99835	2.51643	-0.0801321	3	0.0517241	-0.622293	0.533749
2	9420001	9430001	82	5	0	1.3357	2.17105	0.396258	5	0.0609756	-0.583458	0.559585
2	9420001	9430001	82	5	0	1.3357	2.17105	0.396258	5	0.0609756	-0.583458	0.559585
2	9540001	9550001	37	3	0	1.60311	2.34913	1.09703	3	0.0810811	-0.49906	0.617737
2	9540001	9550001	37	3	0	1.60311	2.34913	1.09703	3	0.0810811	-0.49906	0.617737
2	10100001	10110001	16	4	0	1.65465	2.18921	1.19078	4	0.25	0.210023	0.833649
2	10100001	10110001	16	4	0	1.65465	2.18921	1.19078	4	0.25	0.210023	0.833649
2	10130001	10140001	36	7	0	1.50951	2.07199	0.914305	7	0.194444	-0.0231862	0.981502
2	10130001	10140001	36	7	0	1.50951	2.07199	0.914305	7	0.194444	-0.0231862	0.981502
2	10540001	10550001	63	5	0	1.06023	2.3571	-0.230413	5	0.0793651	-0.506263	0.612672
2	10540001	10550001	63	5	0	1.06023	2.3571	-0.230413	5	0.0793651	-0.506263	0.612672
2	10550001	10560001	58	3	0	1.15059	2.00325	0.261101	3	0.0517241	-0.622293	0.533749
2	10550001	10560001	58	3	0	1.15059	2.00325	0.261101	3	0.0517241	-0.622293	0.533749
2	10560001	10570001	38	1	0	1.46228	2.01859	0.777275	1	0.0263158	-0.728952	0.466031
2	10560001	10570001	38	1	0	1.46228	2.01859	0.777275	1	0.0263158	-0.728952	0.466031
2	10590001	10600001	52	1	0	1.32471	2.03281	0.197117	1	0.0192308	-0.758693	0.448036
2	10590001	10600001	52	1	0	1.32471	2.03281	0.197117	1	0.0192308	-0.758693	0.448036
2	10600001	10610001	52	4	0	1.08249	2.25641	-0.27108	4	0.0769231	-0.516514	0.605495
2	10600001	10610001	52	4	0	1.08249	2.25641	-0.27108	4	0.0769231	-0.516514	0.605495
2	10610001	10620001	54	4	0	1.09074	2.38861	0.245046	4	0.0740741	-0.528473	0.597171
2	10610001	10620001	54	4	0	1.09074	2.38861	0.245046	4	0.0740741	-0.528473	0.597171
2	10670001	10680001	45	9	0	1.58598	2.54404	0.545479	9	0.2	0.000134744	0.999892
2	10670001	10680001	45	9	0	1.58598	2.54404	0.545479	9	0.2	0.000134744	0.999892
2	10680001	10690001	73	1	0	1.16701	2.16876	0.351912	1	0.0136986	-0.781916	0.434264
2	10680001	10690001	73	1	0	1.16701	2.16876	0.351912	1	0.0136986	-0.781916	0.434264
2	10690001	10700001	60	1	0	0.979599	2.0852	-0.426802	1	0.0166667	-0.769457	0.441622
2	10690001	10700001	60	1	0	0.979599	2.0852	-0.426802	1	0.0166667	-0.769457	0.441622
2	10910001	10920001	9	1	0	1.60926	2.01298	1.37392	1	0.111111	-0.373	0.709148
2	10910001	10920001	9	1	0	1.60926	2.01298	1.37392	1	0.111111	-0.373	0.709148
2	10920001	10930001	5	3	0	1.90704	2.17427	1.51949	3	0.6	1.67924	0.0931047
2	10920001	10930001	5	3	0	1.90704	2.17427	1.51949	3	0.6	1.67924	0.0931047
2	11050001	11060001	62	1	0	0.887111	2.30876	0.152026	1	0.016129	-0.771713	0.440284
2	11050001	11060001	62	1	0	0.887111	2.30876	0.152026	1	0.016129	-0.771713	0.440284
2	11260001	11270001	75	5	0	1.34184	2.05275	0.452798	5	0.0666667	-0.559568	0.575774
2	11260001	11270001	75	5	0	1.34184	2.05275	0.452798	5	0.0666667	-0.559568	0.575774
2	11270001	11280001	44	2	0	1.11814	2.08814	0.248346	2	0.0454545	-0.648612	0.516589
2	11270001	11280001	44	2	0	1.11814	2.08814	0.248346	2	0.0454545	-0.648612	0.516589
2	11280001	11290001	39	1	0	1.27356	2.06879	0.87376	1	0.025641	-0.731784	0.4643
2	11280001	11290001	39	1	0	1.27356	2.06879	0.87376	1	0.025641	-0.731784	0.4643
2	11330001	11340001	68	1	0	1.35681	2.12186	0.715947	1	0.0147059	-0.777688	0.436753
2	11330001	11340001	68	1	0	1.35681	2.12186	0.715947	1	0.0147059	-0.777688	0.436753
2	11340001	11350001	53	7	0	1.46353	2.42849	0.919407	7	0.132075	-0.284997	0.775647
2	11340001	11350001	53	7	0	1.46353	2.42849	0.919407	7	0.132075	-0.284997	0.775647
2	11420001	11430001	38	1	0	1.18973	2.12491	0.335051	1	0.0263158	-0.728952	0.466031
2	11420001	11430001	38	1	0	1.18973	2.12491	0.335051	1	0.0263158	-0.728952	0.466031
2	11460001	11470001	40	1	0	0.578523	2.07895	-0.0566414	1	0.025	-0.734475	0.462659
2	11460001	11470001	40	1	0	0.578523	2.07895	-0.0566414	1	0.025	-0.734475	0.462659
2	11500001	11510001	78	1	0	0.906909	2.27153	0.211702	1	0.0128205	-0.785602	0.432101
2	11500001	11510001	78	1	0	0.906909	2.27153	0.211702	1	0.0128205	-0.785602	0.432101
2	11530001	11540001	75	1	0	1.12008	2.2242	0.204911	1	0.0133333	-0.783449	0.433363
2	11530001	11540001	75	1	0	1.12008	2.2242	0.204911	1	0.0133333	-0.783449	0.433363
2	11650001	11660001	74	3	0	1.40832	2.23444	0.31374	3	0.0405405	-0.66924	0.503343
2	11650001	11660001	74	3	0	1.40832	2.23444	0.31374	3	0.0405405	-0.66924	0.503343
2	11660001	11670001	61	5	0	1.48425	2.25928	0.762327	5	0.0819672	-0.49534	0.62036
2	11660001	11670001	61	5	0	1.48425	2.25928	0.762327	5	0.0819672	-0.49534	0.62036
2	11670001	11680001	91	12	0	1.3176	2.52928	0.498167	12	0.131868	-0.285867	0.77498
2	11670001	11680001	91	12	0	1.3176	2.52928	0.498167	12	0.131868	-0.285867	0.77498
2	11680001	11690001	72	3	0	1.18135	2.32485	0.154605	3	0.0416667	-0.664512	0.506362
2	11680001	11690001	72	3	0	1.18135	2.32485	0.154605	3	0.0416667	-0.664512	0.506362
2	11720001	11730001	16	7	0	1.98445	2.40389	1.4404	7	0.4375	0.997105	0.318713
2	11720001	11730001	16	7	0	1.98445	2.40389	1.4404	7	0.4375	0.997105	0.318713
2	11730001	11740001	21	4	0	1.67444	2.30311	1.10167	4	0.190476	-0.039844	0.968217
2	11730001	11740001	21	4	0	1.67444	2.30311	1.10167	4	0.190476	-0.039844	0.968217
2	11810001	11820001	27	2	0	1.50804	2.14417	0.915547	2	0.0740741	-0.528473	0.597171
2	11810001	11820001	27	2	0	1.50804	2.14417	0.915547	2	0.0740741	-0.528473	0.597171
2	11820001	11830001	37	1	0	1.38515	2.02351	0.731917	1	0.027027	-0.725966	0.467859
2	11820001	11830001	37	1	0	1.38515	2.02351	0.731917	1	0.027027	-0.725966	0.467859
2	11830001	11840001	33	2	0	1.41219	2.13698	0.787104	2	0.0606061	-0.585009	0.558542
2	11830001	11840001	33	2	0	1.41219	2.13698	0.787104	2	0.0606061	-0.585009	0.558542
2	11880001	11890001	80	5	0	1.43291	2.18033	0.627646	5	0.0625	-0.577059	0.5639
2	11880001	11890001	80	5	0	1.43291	2.18033	0.627646	5	0.0625	-0.577059	0.5639
2	11910001	11920001	54	2	0	1.31159	2.03981	0.661788	2	0.037037	-0.683946	0.494009
2	11910001	11920001	54	2	0	1.31159	2.03981	0.661788	2	0.037037	-0.683946	0.494009
2	11950001	11960001	43	3	0	1.46015	2.14246	0.701455	3	0.0697674	-0.546552	0.584687
2	11950001	11960001	43	3	0	1.46015	2.14246	0.701455	3	0.0697674	-0.546552	0.584687
2	11970001	11980001	70	1	0	1.42031	2.00028	0.613964	1	0.0142857	-0.779451	0.435714
2	11970001	11980001	70	1	0	1.42031	2.00028	0.613964	1	0.0142857	-0.779451	0.435714
2	11990001	12000001	48	1	0	1.40668	2.0519	0.529633	1	0.0208333	-0.751966	0.452072
2	11990001	12000001	48	1	0	1.40668	2.0519	0.529633	1	0.0208333	-0.751966	0.452072
2	12000001	12010001	72	7	0	1.4649	2.23509	0.198757	7	0.0972222	-0.431303	0.666248
2	12000001	12010001	72	7	0	1.4649	2.23509	0.198757	7	0.0972222	-0.431303	0.666248
2	12020001	12030001	71	1	0	1.18114	2.07164	0.59905	1	0.0140845	-0.780296	0.435217
2	12020001	12030001	71	1	0	1.18114	2.07164	0.59905	1	0.0140845	-0.780296	0.435217
2	12030001	12040001	110	9	0	1.20836	2.31214	0.131397	9	0.0818182	-0.495965	0.619919
2	12030001	12040001	110	9	0	1.20836	2.31214	0.131397	9	0.0818182	-0.495965	0.619919
2	12060001	12070001	60	10	0	1.53683	2.34153	0.819247	10	0.166667	-0.139791	0.888825
2	12060001	12070001	60	10	0	1.53683	2.34153	0.819247	10	0.166667	-0.139791	0.888825
2	12080001	12090001	60	4	0	1.22691	2.18481	0.0298899	4	0.0666667	-0.559568	0.575774
2	12080001	12090001	60	4	0	1.22691	2.18481	0.0298899	4	0.0666667	-0.559568	0.575774
2	12090001	12100001	50	8	0	1.65325	2.31277	1.15151	8	0.16	-0.167776	0.866759
2	12090001	12100001	50	8	0	1.65325	2.31277	1.15151	8	0.16	-0.167776	0.866759
2	12100001	12110001	29	1	0	1.59405	2.19207	1.14327	1	0.0344828	-0.694669	0.487263
2	12100001	12110001	29	1	0	1.59405	2.19207	1.14327	1	0.0344828	-0.694669	0.487263
2	12110001	12120001	48	1	0	1.46212	2.12224	0.97631	1	0.0208333	-0.751966	0.452072
2	12110001	12120001	48	1	0	1.46212	2.12224	0.97631	1	0.0208333	-0.751966	0.452072
2	12120001	12130001	53	10	0	1.54927	2.34749	0.354012	10	0.188679	-0.0473872	0.962205
2	12120001	12130001	53	10	0	1.54927	2.34749	0.354012	10	0.188679	-0.0473872	0.962205
2	12130001	12140001	52	1	0	1.04228	2.28954	-0.0353794	1	0.0192308	-0.758693	0.448036
2	12130001	12140001	52	1	0	1.04228	2.28954	-0.0353794	1	0.0192308	-0.758693	0.448036
2	12160001	12170001	71	1	0	0.901415	2.00973	0.0944781	1	0.0140845	-0.780296	0.435217
2	12160001	12170001	71	1	0	0.901415	2.00973	0.0944781	1	0.0140845	-0.780296	0.435217
2	12230001	12240001	65	2	0	1.31943	2.14061	0.492328	2	0.0307692	-0.710257	0.477545
2	12230001	12240001	65	2	0	1.31943	2.14061	0.492328	2	0.0307692	-0.710257	0.477545
2	12250001	12260001	45	3	0	1.43889	2.44466	0.757959	3	0.0666667	-0.559568	0.575774
2	12250001	12260001	45	3	0	1.43889	2.44466	0.757959	3	0.0666667	-0.559568	0.575774
2	12260001	12270001	49	1	0	1.41055	2.08422	0.732026	1	0.0204082	-0.753751	0.450999
2	12260001	12270001	49	1	0	1.41055	2.08422	0.732026	1	0.0204082	-0.753751	0.450999
2	12300001	12310001	53	5	0	1.64323	2.45803	0.950523	5	0.0943396	-0.443403	0.657474
2	12300001	12310001	53	5	0	1.64323	2.45803	0.950523	5	0.0943396	-0.443403	0.657474
2	12370001	12380001	29	2	0	0.87831	2.03862	0.240339	2	0.0689655	-0.549918	0.582376
2	12370001	12380001	29	2	0	0.87831	2.03862	0.240339	2	0.0689655	-0.549918	0.582376
2	12380001	12390001	41	2	0	1.16891	2.03862	0.250772	2	0.0487805	-0.63465	0.525657
2	12380001	12390001	41	2	0	1.16891	2.03862	0.250772	2	0.0487805	-0.63465	0.525657
2	12530001	12540001	56	6	0	1.49243	2.16677	0.429054	6	0.107143	-0.389658	0.696789
2	12530001	12540001	56	6	0	1.49243	2.16677	0.429054	6	0.107143	-0.389658	0.696789
2	12700001	12710001	41	2	0	1.08709	2.02248	0.587274	2	0.0487805	-0.63465	0.525657
2	12700001	12710001	41	2	0	1.08709	2.02248	0.587274	2	0.0487805	-0.63465	0.525657
2	12730001	12740001	65	4	0	1.48598	2.1198	0.878419	4	0.0615385	-0.581095	0.561176
2	12730001	12740001	65	4	0	1.48598	2.1198	0.878419	4	0.0615385	-0.581095	0.561176
2	13010001	13020001	43	1	0	1.41085	2.11854	0.876271	1	0.0232558	-0.741797	0.45821
2	13010001	13020001	43	1	0	1.41085	2.11854	0.876271	1	0.0232558	-0.741797	0.45821
2	13020001	13030001	51	8	0	1.77409	2.28653	1.20254	8	0.156863	-0.180946	0.85641
2	13020001	13030001	51	8	0	1.77409	2.28653	1.20254	8	0.156863	-0.180946	0.85641
2	13030001	13040001	51	3	0	0.952793	2.02452	0.13045	3	0.0588235	-0.592492	0.553521
2	13030001	13040001	51	3	0	0.952793	2.02452	0.13045	3	0.0588235	-0.592492	0.553521
2	13050001	13060001	22	7	0	1.79853	2.51901	0.940186	7	0.318182	0.496235	0.619729
2	13050001	13060001	22	7	0	1.79853	2.51901	0.940186	7	0.318182	0.496235	0.619729
2	13060001	13070001	32	5	0	1.13915	2.25346	-0.0246355	5	0.15625	-0.183518	0.854392
2	13060001	13070001	32	5	0	1.13915	2.25346	-0.0246355	5	0.15625	-0.183518	0.854392
2	13180001	13190001	53	3	0	1.22024	2.10346	0.529178	3	0.0566038	-0.60181	0.547301
2	13180001	13190001	53	3	0	1.22024	2.10346	0.529178	3	0.0566038	-0.60181	0.547301
2	13190001	13200001	64	4	0	1.53563	2.45067	0.470965	4	0.0625	-0.577059	0.5639
2	13190001	13200001	64	4	0	1.53563	2.45067	0.470965	4	0.0625	-0.577059	0.5639
2	13220001	13230001	42	5	0	1.536	2.12714	0.558262	5	0.119048	-0.339685	0.734094
2	13220001	13230001	42	5	0	1.536	2.12714	0.558262	5	0.119048	-0.339685	0.734094
2	13410001	13420001	44	1	0	1.43707	2.00256	0.992672	1	0.0227273	-0.744016	0.456867
2	13410001	13420001	44	1	0	1.43707	2.00256	0.992672	1	0.0227273	-0.744016	0.456867
2	13420001	13430001	30	3	0	1.50096	2.25188	0.653768	3	0.1	-0.419642	0.674747
2	13420001	13430001	30	3	0	1.50096	2.25188	0.653768	3	0.1	-0.419642	0.674747
2	13540001	13550001	28	2	0	1.57299	2.18927	1.00711	2	0.0714286	-0.539579	0.589488
2	13540001	13550001	28	2	0	1.57299	2.18927	1.00711	2	0.0714286	-0.539579	0.589488
2	13550001	13560001	46	2	0	1.23708	2.14878	0.342712	2	0.0434783	-0.656908	0.51124
2	13550001	13560001	46	2	0	1.23708	2.14878	0.342712	2	0.0434783	-0.656908	0.51124
2	13620001	13630001	45	0	1	-1.44021	-0.962299	-2.06376	1	0.0222222	-0.746136	0.455585
2	13620001	13630001	45	0	1	-1.44021	-0.962299	-2.06376	1	0.0222222	-0.746136	0.455585
2	13670001	13680001	58	3	0	0.688745	2.08721	-0.182973	3	0.0517241	-0.622293	0.533749
2	13670001	13680001	58	3	0	0.688745	2.08721	-0.182973	3	0.0517241	-0.622293	0.533749
2	13720001	13730001	36	1	0	1.16171	2.10617	0.151861	1	0.0277778	-0.722815	0.469794
2	13720001	13730001	36	1	0	1.16171	2.10617	0.151861	1	0.0277778	-0.722815	0.469794
2	13810001	13820001	55	3	0	1.32033	2.13971	0.202348	3	0.0545455	-0.61045	0.541564
2	13810001	13820001	55	3	0	1.32033	2.13971	0.202348	3	0.0545455	-0.61045	0.541564
2	13870001	13880001	32	1	0	1.13856	2.038	-0.268295	1	0.03125	-0.708239	0.478797
2	13870001	13880001	32	1	0	1.13856	2.038	-0.268295	1	0.03125	-0.708239	0.478797
2	14010001	14020001	37	2	0	1.3275	2.06214	0.361983	2	0.0540541	-0.612513	0.540198
2	14010001	14020001	37	2	0	1.3275	2.06214	0.361983	2	0.0540541	-0.612513	0.540198
2	14020001	14030001	28	3	0	1.12534	2.38789	-0.210618	3	0.107143	-0.389658	0.696789
2	14020001	14030001	28	3	0	1.12534	2.38789	-0.210618	3	0.107143	-0.389658	0.696789
2	14030001	14040001	54	3	0	0.933769	2.07929	0.11757	3	0.0555556	-0.60621	0.544375
2	14030001	14040001	54	3	0	0.933769	2.07929	0.11757	3	0.0555556	-0.60621	0.544375
2	14040001	14050001	57	1	0	0.878883	2.03158	0.173123	1	0.0175439	-0.765774	0.443811
2	14040001	14050001	57	1	0	0.878883	2.03158	0.173123	1	0.0175439	-0.765774	0.443811
2	14060001	14070001	23	2	0	1.48433	2.32042	0.235692	2	0.0869565	-0.474396	0.635218
2	14060001	14070001	23	2	0	1.48433	2.32042	0.235692	2	0.0869565	-0.474396	0.635218
2	14220001	14230001	78	3	0	1.23708	2.17578	0.577393	3	0.0384615	-0.677967	0.497793
2	14220001	14230001	78	3	0	1.23708	2.17578	0.577393	3	0.0384615	-0.677967	0.497793
2	14240001	14250001	66	1	0	1.29123	2.11615	0.583973	1	0.0151515	-0.775817	0.437857
2	14240001	14250001	66	1	0	1.29123	2.11615	0.583973	1	0.0151515	-0.775817	0.437857
2	14250001	14260001	76	5	0	1.30698	2.12858	0.361455	5	0.0657895	-0.56325	0.573264
2	14250001	14260001	76	5	0	1.30698	2.12858	0.361455	5	0.0657895	-0.56325	0.573264
2	14300001	14310001	36	3	0	1.3318	2.05802	0.553265	3	0.0833333	-0.489605	0.624413
2	14300001	14310001	36	3	0	1.3318	2.05802	0.553265	3	0.0833333	-0.489605	0.624413
2	14310001	14320001	51	3	0	1.47144	2.10543	0.937607	3	0.0588235	-0.592492	0.553521
2	14310001	14320001	51	3	0	1.47144	2.10543	0.937607	3	0.0588235	-0.592492	0.553521
2	14350001	14360001	35	4	0	1.59308	2.13561	0.861545	4	0.114286	-0.359674	0.719091
2	14350001	14360001	35	4	0	1.59308	2.13561	0.861545	4	0.114286	-0.359674	0.719091
2	14390001	14400001	47	4	0	1.24041	2.53682	0.503862	4	0.0851064	-0.482162	0.629691
2	14390001	14400001	47	4	0	1.24041	2.53682	0.503862	4	0.0851064	-0.482162	0.629691
2	14400001	14410001	67	6	0	1.32593	2.3084	0.179305	6	0.0895522	-0.4635	0.643006
2	14400001	14410001	67	6	0	1.32593	2.3084	0.179305	6	0.0895522	-0.4635	0.643006
2	14420001	14430001	54	1	0	1.21607	2.11925	0.63199	1	0.0185185	-0.761683	0.446249
2	14420001	14430001	54	1	0	1.21607	2.11925	0.63199	1	0.0185185	-0.761683	0.446249
2	14430001	14440001	49	7	0	1.40315	2.53209	0.474262	7	0.142857	-0.239738	0.810533
2	14430001	14440001	49	7	0	1.40315	2.53209	0.474262	7	0.142857	-0.239738	0.810533
2	14470001	14480001	73	3	0	0.963875	2.11028	-0.364889	3	0.0410959	-0.666908	0.504831
2	14470001	14480001	73	3	0	0.963875	2.11028	-0.364889	3	0.0410959	-0.666908	0.504831
2	14510001	14520001	43	1	0	1.1776	2.07758	0.311512	1	0.0232558	-0.741797	0.45821
2	14510001	14520001	43	1	0	1.1776	2.07758	0.311512	1	0.0232558	-0.741797	0.45821
2	14520001	14530001	53	11	0	1.40038	2.40476	0.348563	11	0.207547	0.031816	0.974619
2	14520001	14530001	53	11	0	1.40038	2.40476	0.348563	11	0.207547	0.031816	0.974619
2	14560001	14570001	29	1	0	1.18359	2.24524	0.726316	1	0.0344828	-0.694669	0.487263
2	14560001	14570001	29	1	0	1.18359	2.24524	0.726316	1	0.0344828	-0.694669	0.487263
2	14570001	14580001	26	6	0	1.0824	2.46166	0.181896	6	0.230769	0.129297	0.897123
2	14570001	14580001	26	6	0	1.0824	2.46166	0.181896	6	0.230769	0.129297	0.897123
2	14660001	14670001	46	1	0	0.887602	2.00392	0.362249	1	0.0217391	-0.748164	0.454362
2	14660001	14670001	46	1	0	0.887602	2.00392	0.362249	1	0.0217391	-0.748164	0.454362
2	14740001	14750001	40	1	0	1.16914	2.07454	0.0421087	1	0.025	-0.734475	0.462659
2	14740001	14750001	40	1	0	1.16914	2.07454	0.0421087	1	0.025	-0.734475	0.462659
2	14760001	14770001	29	0	1	-1.1339	0.0398842	-2.06133	1	0.0344828	-0.694669	0.487263
2	14760001	14770001	29	0	1	-1.1339	0.0398842	-2.06133	1	0.0344828	-0.694669	0.487263
2	14770001	14780001	18	0	2	-1.72974	-1.47013	-2.14274	2	0.111111	-0.373	0.709148
2	14770001	14780001	18	0	2	-1.72974	-1.47013	-2.14274	2	0.111111	-0.373	0.709148
2	14780001	14790001	67	0	6	-1.70394	-1.388	-2.3165	6	0.0895522	-0.4635	0.643006
2	14780001	14790001	67	0	6	-1.70394	-1.388	-2.3165	6	0.0895522	-0.4635	0.643006
2	14790001	14800001	54	0	38	-2.12479	-1.27318	-2.88761	38	0.703704	2.11457	0.0344668
2	14790001	14800001	54	0	38	-2.12479	-1.27318	-2.88761	38	0.703704	2.11457	0.0344668
2	14800001	14810001	64	0	58	-2.37347	-1.70112	-3.00275	58	0.90625	2.96481	0.00302869
2	14800001	14810001	64	0	58	-2.37347	-1.70112	-3.00275	58	0.90625	2.96481	0.00302869
2	14810001	14820001	40	0	36	-2.4542	-1.51598	-3.12873	36	0.9	2.93857	0.00329725
2	14810001	14820001	40	0	36	-2.4542	-1.51598	-3.12873	36	0.9	2.93857	0.00329725
2	14820001	14830001	46	0	15	-1.51732	-0.372961	-2.95242	15	0.326087	0.529419	0.596515
2	14820001	14830001	46	0	15	-1.51732	-0.372961	-2.95242	15	0.326087	0.529419	0.596515
2	14880001	14890001	49	4	0	1.15406	2.13709	0.202683	4	0.0816327	-0.496744	0.619369
2	14880001	14890001	49	4	0	1.15406	2.13709	0.202683	4	0.0816327	-0.496744	0.619369
2	14920001	14930001	50	1	0	1.39593	2.00733	0.787833	1	0.02	-0.755464	0.449971
2	14920001	14930001	50	1	0	1.39593	2.00733	0.787833	1	0.02	-0.755464	0.449971
2	15240001	15250001	50	5	0	1.36937	2.36254	0.65455	5	0.1	-0.419642	0.674747
2	15240001	15250001	50	5	0	1.36937	2.36254	0.65455	5	0.1	-0.419642	0.674747
2	15960001	15970001	9	2	0	1.91025	2.03707	1.77244	2	0.222222	0.0934185	0.925571
2	15960001	15970001	9	2	0	1.91025	2.03707	1.77244	2	0.222222	0.0934185	0.925571
2	15970001	15980001	10	1	0	1.36763	2.03707	0.990262	1	0.1	-0.419642	0.674747
2	15970001	15980001	10	1	0	1.36763	2.03707	0.990262	1	0.1	-0.419642	0.674747
2	16020001	16030001	47	2	0	1.31971	2.095	0.214257	2	0.0425532	-0.660791	0.508746
2	16020001	16030001	47	2	0	1.31971	2.095	0.214257	2	0.0425532	-0.660791	0.508746
2	16030001	16040001	13	9	0	2.03881	2.26206	1.55514	9	0.692308	2.06673	0.0387596
2	16030001	16040001	13	9	0	2.03881	2.26206	1.55514	9	0.692308	2.06673	0.0387596
2	16040001	16050001	33	5	0	1.37465	2.26619	0.531346	5	0.151515	-0.203394	0.838827
2	16040001	16050001	33	5	0	1.37465	2.26619	0.531346	5	0.151515	-0.203394	0.838827
2	16060001	16070001	83	6	0	1.37525	2.15902	0.255644	6	0.0722892	-0.535966	0.591982
2	16060001	16070001	83	6	0	1.37525	2.15902	0.255644	6	0.0722892	-0.535966	0.591982
2	16080001	16090001	91	13	0	0.999308	2.41292	-0.0296488	13	0.142857	-0.239738	0.810533
2	16080001	16090001	91	13	0	0.999308	2.41292	-0.0296488	13	0.142857	-0.239738	0.810533
2	16090001	16100001	61	4	0	1.24535	2.18955	0.317827	4	0.0655738	-0.564156	0.572648
2	16090001	16100001	61	4	0	1.24535	2.18955	0.317827	4	0.0655738	-0.564156	0.572648
2	16100001	16110001	108	76	0	2.02022	2.43888	1.41472	76	0.703704	2.11457	0.0344668
2	16100001	16110001	108	76	0	2.02022	2.43888	1.41472	76	0.703704	2.11457	0.0344668
2	16110001	16120001	85	9	0	1.05808	2.00965	0.347515	9	0.105882	-0.39495	0.69288
2	16110001	16120001	85	9	0	1.05808	2.00965	0.347515	9	0.105882	-0.39495	0.69288
2	16140001	16150001	41	6	0	1.15322	2.32359	0.349542	6	0.146341	-0.225112	0.821893
2	16140001	16150001	41	6	0	1.15322	2.32359	0.349542	6	0.146341	-0.225112	0.821893
2	16190001	16200001	64	6	0	1.2434	2.38505	0.16414	6	0.09375	-0.445878	0.655685
2	16190001	16200001	64	6	0	1.2434	2.38505	0.16414	6	0.09375	-0.445878	0.655685
2	16200001	16210001	57	4	0	1.29822	2.499	0.521175	4	0.0701754	-0.544839	0.585864
2	16200001	16210001	57	4	0	1.29822	2.499	0.521175	4	0.0701754	-0.544839	0.585864
2	16210001	16220001	36	5	0	1.57027	2.23837	0.925932	5	0.138889	-0.256396	0.797645
2	16210001	16220001	36	5	0	1.57027	2.23837	0.925932	5	0.138889	-0.256396	0.797645
2	16220001	16230001	68	1	0	1.26104	2.01271	0.661365	1	0.0147059	-0.777688	0.436753
2	16220001	16230001	68	1	0	1.26104	2.01271	0.661365	1	0.0147059	-0.777688	0.436753
2	16250001	16260001	96	2	0	0.827634	2.11955	0.0452884	2	0.0208333	-0.751966	0.452072
2	16250001	16260001	96	2	0	0.827634	2.11955	0.0452884	2	0.0208333	-0.751966	0.452072
2	16270001	16280001	82	4	0	1.06021	2.1909	0.255757	4	0.0487805	-0.63465	0.525657
2	16270001	16280001	82	4	0	1.06021	2.1909	0.255757	4	0.0487805	-0.63465	0.525657
2	16340001	16350001	60	4	0	1.19718	2.18619	0.250696	4	0.0666667	-0.559568	0.575774
2	16340001	16350001	60	4	0	1.19718	2.18619	0.250696	4	0.0666667	-0.559568	0.575774
2	16350001	16360001	82	4	0	1.28956	2.78511	0.0142617	4	0.0487805	-0.63465	0.525657
2	16350001	16360001	82	4	0	1.28956	2.78511	0.0142617	4	0.0487805	-0.63465	0.525657
2	16360001	16370001	103	16	0	1.58864	2.34595	0.895401	16	0.15534	-0.187339	0.851395
2	16360001	16370001	103	16	0	1.58864	2.34595	0.895401	16	0.15534	-0.187339	0.851395
2	16370001	16380001	89	2	0	1.12766	2.10585	-0.184843	2	0.0224719	-0.745088	0.456219
2	16370001	16380001	89	2	0	1.12766	2.10585	-0.184843	2	0.0224719	-0.745088	0.456219
2	16390001	16400001	85	4	0	1.2131	2.03231	0.565851	4	0.0470588	-0.641877	0.520953
2	16390001	16400001	85	4	0	1.2131	2.03231	0.565851	4	0.0470588	-0.641877	0.520953
2	16410001	16420001	77	1	0	1.10488	2.0275	0.144212	1	0.012987	-0.784903	0.43251
2	16410001	16420001	77	1	0	1.10488	2.0275	0.144212	1	0.012987	-0.784903	0.43251
2	16420001	16430001	39	1	0	1.19651	2.10968	-0.119956	1	0.025641	-0.731784	0.4643
2	16420001	16430001	39	1	0	1.19651	2.10968	-0.119956	1	0.025641	-0.731784	0.4643
2	16470001	16480001	29	2	0	1.38946	2.09826	0.618788	2	0.0689655	-0.549918	0.582376
2	16470001	16480001	29	2	0	1.38946	2.09826	0.618788	2	0.0689655	-0.549918	0.582376
2	16520001	16530001	17	1	0	1.46533	2.02272	0.87864	1	0.0588235	-0.592492	0.553521
2	16520001	16530001	17	1	0	1.46533	2.02272	0.87864	1	0.0588235	-0.592492	0.553521
2	16540001	16550001	76	2	0	1.44165	2.23128	0.80062	2	0.0263158	-0.728952	0.466031
2	16540001	16550001	76	2	0	1.44165	2.23128	0.80062	2	0.0263158	-0.728952	0.466031
2	16550001	16560001	67	2	0	1.37965	2.18216	0.441905	2	0.0298507	-0.714113	0.475157
2	16550001	16560001	67	2	0	1.37965	2.18216	0.441905	2	0.0298507	-0.714113	0.475157
2	16610001	16620001	63	1	0	1.25342	2.16306	0.260166	1	0.015873	-0.772788	0.439648
2	16610001	16620001	63	1	0	1.25342	2.16306	0.260166	1	0.015873	-0.772788	0.439648
2	16670001	16680001	47	1	0	1.24804	2.03968	0.263624	1	0.0212766	-0.750105	0.453191
2	16670001	16680001	47	1	0	1.24804	2.03968	0.263624	1	0.0212766	-0.750105	0.453191
2	16680001	16690001	53	5	0	1.42626	2.22102	0.733763	5	0.0943396	-0.443403	0.657474
2	16680001	16690001	53	5	0	1.42626	2.22102	0.733763	5	0.0943396	-0.443403	0.657474
2	16700001	16710001	71	6	0	0.742467	2.38	-0.200737	6	0.084507	-0.484678	0.627905
2	16700001	16710001	71	6	0	0.742467	2.38	-0.200737	6	0.084507	-0.484678	0.627905
2	16770001	16780001	72	3	0	1.2299	2.1188	0.285869	3	0.0416667	-0.664512	0.506362
2	16770001	16780001	72	3	0	1.2299	2.1188	0.285869	3	0.0416667	-0.664512	0.506362
2	16800001	16810001	69	2	0	1.10429	2.26766	0.0262307	2	0.0289855	-0.717745	0.472915
2	16800001	16810001	69	2	0	1.10429	2.26766	0.0262307	2	0.0289855	-0.717745	0.472915
2	16810001	16820001	57	6	0	1.48132	2.38964	0.699182	6	0.105263	-0.397549	0.690963
2	16810001	16820001	57	6	0	1.48132	2.38964	0.699182	6	0.105263	-0.397549	0.690963
2	16840001	16850001	50	5	0	1.23046	2.15505	0.563267	5	0.1	-0.419642	0.674747
2	16840001	16850001	50	5	0	1.23046	2.15505	0.563267	5	0.1	-0.419642	0.674747
2	16890001	16900001	86	5	0	1.18294	2.29489	0.154073	5	0.0581395	-0.595363	0.551601
2	16890001	16900001	86	5	0	1.18294	2.29489	0.154073	5	0.0581395	-0.595363	0.551601
2	17100001	17110001	74	3	0	1.18401	2.20221	0.296915	3	0.0405405	-0.66924	0.503343
2	17100001	17110001	74	3	0	1.18401	2.20221	0.296915	3	0.0405405	-0.66924	0.503343
2	17320001	17330001	14	1	0	1.48382	2.04974	0.896884	1	0.0714286	-0.539579	0.589488
2	17320001	17330001	14	1	0	1.48382	2.04974	0.896884	1	0.0714286	-0.539579	0.589488
2	17400001	17410001	47	12	0	1.79038	2.18358	0.975936	12	0.255319	0.232352	0.816265
2	17400001	17410001	47	12	0	1.79038	2.18358	0.975936	12	0.255319	0.232352	0.816265
2	17420001	17430001	14	1	0	1.74958	2.04549	1.33092	1	0.0714286	-0.539579	0.589488
2	17420001	17430001	14	1	0	1.74958	2.04549	1.33092	1	0.0714286	-0.539579	0.589488
2	17470001	17480001	60	1	0	1.04448	2.02136	0.0925437	1	0.0166667	-0.769457	0.441622
2	17470001	17480001	60	1	0	1.04448	2.02136	0.0925437	1	0.0166667	-0.769457	0.441622
2	17590001	17600001	46	4	0	1.14904	2.06353	0.336848	4	0.0869565	-0.474396	0.635218
2	17590001	17600001	46	4	0	1.14904	2.06353	0.336848	4	0.0869565	-0.474396	0.635218
2	17670001	17680001	44	0	2	-0.799091	0.230477	-2.05694	2	0.0454545	-0.648612	0.516589
2	17670001	17680001	44	0	2	-0.799091	0.230477	-2.05694	2	0.0454545	-0.648612	0.516589
2	17950001	17960001	37	0	5	-1.59957	-0.695354	-2.34034	5	0.135135	-0.272153	0.785504
2	17950001	17960001	37	0	5	-1.59957	-0.695354	-2.34034	5	0.135135	-0.272153	0.785504
2	17960001	17970001	42	0	16	-1.87109	-1.30026	-2.45113	16	0.380952	0.759731	0.447415
2	17960001	17970001	42	0	16	-1.87109	-1.30026	-2.45113	16	0.380952	0.759731	0.447415
2	17970001	17980001	31	0	6	-1.79839	-1.28995	-2.44819	6	0.193548	-0.0269476	0.978501
2	17970001	17980001	31	0	6	-1.79839	-1.28995	-2.44819	6	0.193548	-0.0269476	0.978501
2	17980001	17990001	38	0	8	-1.8237	-1.35987	-2.49759	8	0.210526	0.0443218	0.964648
2	17980001	17990001	38	0	8	-1.8237	-1.35987	-2.49759	8	0.210526	0.0443218	0.964648
2	17990001	18000001	59	0	18	-1.86723	-1.35687	-2.64868	18	0.305085	0.441256	0.659027
2	17990001	18000001	59	0	18	-1.86723	-1.35687	-2.64868	18	0.305085	0.441256	0.659027
2	18000001	18010001	33	0	9	-1.84393	-1.40729	-2.36122	9	0.272727	0.305427	0.760041
2	18000001	18010001	33	0	9	-1.84393	-1.40729	-2.36122	9	0.272727	0.305427	0.760041
2	18010001	18020001	29	0	15	-1.9904	-1.42458	-2.53846	15	0.517241	1.33184	0.182912
2	18010001	18020001	29	0	15	-1.9904	-1.42458	-2.53846	15	0.517241	1.33184	0.182912
2	18190001	18200001	35	2	0	0.910812	2.08064	0.242753	2	0.0571429	-0.599547	0.548808
2	18190001	18200001	35	2	0	0.910812	2.08064	0.242753	2	0.0571429	-0.599547	0.548808
2	18420001	18430001	41	3	0	1.0758	2.01558	0.245146	3	0.0731707	-0.532265	0.594542
2	18420001	18430001	41	3	0	1.0758	2.01558	0.245146	3	0.0731707	-0.532265	0.594542
2	18540001	18550001	25	0	2	-1.33475	-0.419411	-2.09	2	0.08	-0.503598	0.614544
2	18540001	18550001	25	0	2	-1.33475	-0.419411	-2.09	2	0.08	-0.503598	0.614544
2	18560001	18570001	25	0	1	-1.25514	-0.391116	-2.0385	1	0.04	-0.671509	0.501897
2	18560001	18570001	25	0	1	-1.25514	-0.391116	-2.0385	1	0.04	-0.671509	0.501897
2	18570001	18580001	44	0	4	-1.51223	-0.785585	-2.10216	4	0.0909091	-0.457804	0.647093
2	18570001	18580001	44	0	4	-1.51223	-0.785585	-2.10216	4	0.0909091	-0.457804	0.647093
2	18990001	19000001	15	1	0	1.6774	2.18413	0.88915	1	0.0666667	-0.559568	0.575774
2	18990001	19000001	15	1	0	1.6774	2.18413	0.88915	1	0.0666667	-0.559568	0.575774
2	19000001	19010001	18	2	0	1.76951	2.0146	1.07373	2	0.111111	-0.373	0.709148
2	19000001	19010001	18	2	0	1.76951	2.0146	1.07373	2	0.111111	-0.373	0.709148
2	19010001	19020001	23	2	0	1.51227	2.31145	0.958575	2	0.0869565	-0.474396	0.635218
2	19010001	19020001	23	2	0	1.51227	2.31145	0.958575	2	0.0869565	-0.474396	0.635218
3	440001	450001	12	0	8	-2.01549	-1.81223	-2.15911	8	0.666667	1.95909	0.0501017
3	450001	460001	23	0	23	-2.42678	-2.04277	-2.76966	23	1	3.35835	0.000784088
3	460001	470001	13	0	13	-2.34627	-2.12258	-2.54853	13	1	3.35835	0.000784088
3	470001	480001	12	0	10	-2.16504	-1.9468	-2.79758	10	0.833333	2.65872	0.00784374
3	480001	490001	23	0	16	-2.28962	-1.55013	-3.09004	16	0.695652	2.08077	0.037455
3	490001	500001	16	0	1	-1.56316	-1.23948	-2.05384	1	0.0625	-0.577059	0.5639
3	1110001	1120001	56	0	4	-1.08582	-0.14848	-2.08437	4	0.0714286	-0.539579	0.589488
3	1110001	1120001	56	0	4	-1.08582	-0.14848	-2.08437	4	0.0714286	-0.539579	0.589488
3	1220001	1230001	43	1	0	0.971527	2.06854	0.138671	1	0.0232558	-0.741797	0.45821
3	1220001	1230001	43	1	0	0.971527	2.06854	0.138671	1	0.0232558	-0.741797	0.45821
3	1350001	1360001	64	3	0	1.16441	2.31107	0.00110388	3	0.046875	-0.642649	0.520452
3	1350001	1360001	64	3	0	1.16441	2.31107	0.00110388	3	0.046875	-0.642649	0.520452
3	1430001	1440001	38	0	1	-1.4568	-0.98477	-2.0219	1	0.0263158	-0.728952	0.466031
3	1430001	1440001	38	0	1	-1.4568	-0.98477	-2.0219	1	0.0263158	-0.728952	0.466031
3	1450001	1460001	50	0	3	-1.31925	-0.684812	-2.18959	3	0.06	-0.587553	0.556832
3	1450001	1460001	50	0	3	-1.31925	-0.684812	-2.18959	3	0.06	-0.587553	0.556832
3	1500001	1510001	33	0	1	-1.01457	-0.00895893	-2.06067	1	0.030303	-0.712214	0.476332
3	1500001	1510001	33	0	1	-1.01457	-0.00895893	-2.06067	1	0.030303	-0.712214	0.476332
3	1520001	1530001	26	0	16	-2.09999	-1.80913	-2.35283	16	0.615385	1.74382	0.0811897
3	1520001	1530001	26	0	16	-2.09999	-1.80913	-2.35283	16	0.615385	1.74382	0.0811897
3	1530001	1540001	21	0	19	-2.36632	-1.92556	-2.81338	19	0.904762	2.95856	0.00309076
3	1530001	1540001	21	0	19	-2.36632	-1.92556	-2.81338	19	0.904762	2.95856	0.00309076
3	1540001	1550001	31	0	24	-2.31668	-1.75688	-2.95959	24	0.774194	2.41047	0.0159321
3	1540001	1550001	31	0	24	-2.31668	-1.75688	-2.95959	24	0.774194	2.41047	0.0159321
3	1550001	1560001	28	0	27	-2.38301	-1.98835	-2.99811	27	0.964286	3.20843	0.00133461
3	1550001	1560001	28	0	27	-2.38301	-1.98835	-2.99811	27	0.964286	3.20843	0.00133461
3	1560001	1570001	50	0	10	-0.771786	1.0109	-3.03253	10	0.2	0.000134744	0.999892
3	1560001	1570001	50	0	10	-0.771786	1.0109	-3.03253	10	0.2	0.000134744	0.999892
3	1610001	1620001	33	0	3	-1.04856	0.0769599	-2.23698	3	0.0909091	-0.457804	0.647093
3	1610001	1620001	33	0	3	-1.04856	0.0769599	-2.23698	3	0.0909091	-0.457804	0.647093
3	1620001	1630001	50	0	9	-1.66352	-0.793435	-2.39132	9	0.18	-0.0838207	0.933199
3	1620001	1630001	50	0	9	-1.66352	-0.793435	-2.39132	9	0.18	-0.0838207	0.933199
3	1650001	1660001	32	0	5	-1.19834	-0.324936	-2.35199	5	0.15625	-0.183518	0.854392
3	1650001	1660001	32	0	5	-1.19834	-0.324936	-2.35199	5	0.15625	-0.183518	0.854392
3	1660001	1670001	38	0	2	-1.2453	-0.419939	-2.33757	2	0.0526316	-0.618484	0.536256
3	1660001	1670001	38	0	2	-1.2453	-0.419939	-2.33757	2	0.0526316	-0.618484	0.536256
3	1690001	1700001	24	0	1	-0.721861	-0.218227	-2.13536	1	0.0416667	-0.664512	0.506362
3	1690001	1700001	24	0	1	-0.721861	-0.218227	-2.13536	1	0.0416667	-0.664512	0.506362
3	1950001	1960001	49	6	0	1.47346	2.16242	0.534751	6	0.122449	-0.325407	0.744873
3	1990001	2000001	42	3	0	1.02134	2.0675	-0.245365	3	0.0714286	-0.539579	0.589488
3	2020001	2030001	12	2	0	1.70983	2.05147	0.883629	2	0.166667	-0.139791	0.888825
3	2670001	2680001	44	3	0	1.09203	2.13692	0.534336	3	0.0681818	-0.553208	0.580121
3	2750001	2760001	43	1	0	0.721831	2.01429	-0.17376	1	0.0232558	-0.741797	0.45821
3	2820001	2830001	31	1	0	0.934117	2.02187	-0.0991858	1	0.0322581	-0.704007	0.481428
3	2850001	2860001	50	1	0	0.964521	2.05792	0.165849	1	0.02	-0.755464	0.449971
3	2860001	2870001	31	1	0	1.38073	2.41111	0.486174	1	0.0322581	-0.704007	0.481428
3	2870001	2880001	47	4	0	1.36122	2.21016	0.437847	4	0.0851064	-0.482162	0.629691
3	2890001	2900001	39	1	0	1.29785	2.23062	0.768493	1	0.025641	-0.731784	0.4643
3	2920001	2930001	47	4	0	1.25972	2.40477	0.661949	4	0.0851064	-0.482162	0.629691
3	2930001	2940001	55	7	0	1.28214	2.93782	0.419084	7	0.127273	-0.305158	0.760246
3	2980001	2990001	15	2	0	1.56451	2.11064	1.16971	2	0.133333	-0.279717	0.779695
3	3820001	3830001	23	3	0	1.66505	2.03131	1.30951	3	0.130435	-0.291884	0.770375
3	3840001	3850001	30	7	0	1.90349	2.368	1.46456	7	0.233333	0.14006	0.888612
3	4040001	4050001	67	2	0	1.52205	2.13254	1.06211	2	0.0298507	-0.714113	0.475157
3	4150001	4160001	56	10	0	1.58999	2.69317	0.578291	10	0.178571	-0.0898175	0.928432
3	4160001	4170001	67	3	0	1.6004	2.12644	0.634275	3	0.0447761	-0.65146	0.51475
3	4170001	4180001	75	7	0	1.27449	2.21519	0.29108	7	0.0933333	-0.447627	0.654422
3	4410001	4420001	71	7	0	0.328104	2.2812	-0.915144	7	0.0985915	-0.425555	0.670432
3	4590001	4600001	66	0	1	-1.40966	-0.622364	-2.06418	1	0.0151515	-0.775817	0.437857
3	4600001	4610001	60	0	19	-1.77974	-1.14802	-2.51383	19	0.316667	0.489875	0.624223
3	4610001	4620001	56	0	5	-1.77425	-1.43413	-2.25642	5	0.0892857	-0.464618	0.642205
3	4620001	4630001	44	0	18	-1.95761	-1.39567	-2.58734	18	0.409091	0.877851	0.380025
3	4630001	4640001	66	0	7	-1.49297	-0.85162	-2.33207	7	0.106061	-0.394201	0.693432
3	4640001	4650001	42	0	4	-1.5212	-0.898597	-2.35437	4	0.0952381	-0.439632	0.660204
3	4650001	4660001	44	0	2	-1.4446	-1.01604	-2.09224	2	0.0454545	-0.648612	0.516589
3	4660001	4670001	40	0	5	-1.6337	-1.15881	-2.35783	5	0.125	-0.314698	0.752991
3	4670001	4680001	19	0	4	-1.74078	-1.41764	-2.23656	4	0.210526	0.0443218	0.964648
3	4690001	4700001	53	0	20	-1.9297	-1.38765	-2.58653	20	0.377358	0.744645	0.456486
3	4700001	4710001	69	0	19	-1.67784	-0.7435	-2.72307	19	0.275362	0.316489	0.751632
3	4730001	4740001	44	0	1	-1.20514	-0.100939	-2.01719	1	0.0227273	-0.744016	0.456867
3	4740001	4750001	57	0	3	-1.50737	-0.964616	-2.31285	3	0.0526316	-0.618484	0.536256
3	4810001	4820001	72	0	1	-0.611067	0.580669	-2.26544	1	0.0138889	-0.781117	0.434734
3	4820001	4830001	74	0	26	-1.8672	-1.19579	-2.69405	26	0.351351	0.635473	0.52512
3	4830001	4840001	78	0	5	-0.216182	0.905673	-2.44758	5	0.0641026	-0.570332	0.568453
3	4850001	4860001	48	2	0	0.218142	2.13764	-1.29758	2	0.0416667	-0.664512	0.506362
3	4960001	4970001	68	0	31	-1.87243	-0.993313	-2.46427	31	0.455882	1.07427	0.282702
3	4970001	4980001	85	0	1	-0.77145	0.705243	-2.00122	1	0.0117647	-0.790034	0.429508
3	5030001	5040001	62	0	7	-1.67106	-1.25971	-2.37528	7	0.112903	-0.365478	0.714755
3	5040001	5050001	89	0	24	-1.83377	-1.294	-2.47486	24	0.269663	0.292564	0.769856
3	5050001	5060001	67	0	31	-1.88807	-1.11751	-2.86686	31	0.462687	1.10283	0.2701
3	5070001	5080001	63	0	23	-1.85635	-1.16138	-2.47212	23	0.365079	0.6931	0.488247
3	5080001	5090001	19	0	1	-1.44695	-1.23023	-2.16475	1	0.0526316	-0.618484	0.536256
3	5090001	5100001	14	0	6	-1.8434	-1.50223	-2.32922	6	0.428571	0.959625	0.337244
3	5100001	5110001	41	0	14	-1.74175	-1.13142	-2.30165	14	0.341463	0.593966	0.552535
3	5110001	5120001	37	0	6	-1.67214	-1.24043	-2.22094	6	0.162162	-0.1587	0.873905
3	5120001	5130001	58	0	3	-1.52877	-1.13614	-2.0469	3	0.0517241	-0.622293	0.533749
3	5130001	5140001	50	0	1	-1.61942	-1.11823	-2.01792	1	0.02	-0.755464	0.449971
3	5260001	5270001	52	0	1	-1.13487	-0.472002	-2.08413	1	0.0192308	-0.758693	0.448036
3	5350001	5360001	76	0	3	-1.05268	0.0408675	-2.23842	3	0.0394737	-0.673718	0.500491
3	5390001	5400001	72	6	0	1.0121	2.31215	0.083025	6	0.0833333	-0.489605	0.624413
3	5460001	5470001	67	2	0	0.478851	2.05985	-0.493691	2	0.0298507	-0.714113	0.475157
3	5480001	5490001	88	2	0	1.18148	2.33011	0.46218	2	0.0227273	-0.744016	0.456867
3	5920001	5930001	82	0	6	-1.14263	-0.0599621	-2.18483	6	0.0731707	-0.532265	0.594542
3	5990001	6000001	67	0	2	-1.25108	-0.639966	-2.02026	2	0.0298507	-0.714113	0.475157
3	6000001	6010001	71	0	8	-1.53583	-0.803704	-2.48188	8	0.112676	-0.366431	0.714043
3	6010001	6020001	65	0	3	-1.44947	-0.849811	-2.14725	3	0.0461538	-0.645676	0.518489
3	6040001	6050001	35	2	0	1.40239	2.1285	0.592714	2	0.0571429	-0.599547	0.548808
3	6160001	6170001	46	1	0	0.958883	2.11045	-0.019465	1	0.0217391	-0.748164	0.454362
3	6300001	6310001	28	0	2	-1.39572	-0.944571	-2.51932	2	0.0714286	-0.539579	0.589488
3	6350001	6360001	36	0	1	-1.31769	-0.760458	-2.03944	1	0.0277778	-0.722815	0.469794
3	6430001	6440001	70	0	4	-1.54797	-0.0832311	-2.15518	4	0.0571429	-0.599547	0.548808
3	6470001	6480001	76	0	8	-1.35395	-0.434156	-2.2908	8	0.105263	-0.397549	0.690963
3	6480001	6490001	69	0	1	-0.971631	-0.0720802	-2.21211	1	0.0144928	-0.778582	0.436226
3	6590001	6600001	55	0	3	-0.728389	0.869593	-2.08537	3	0.0545455	-0.61045	0.541564
3	6850001	6860001	54	0	1	-0.54188	1.18603	-2.09371	1	0.0185185	-0.761683	0.446249
3	6920001	6930001	45	0	3	-1.33654	-0.473098	-2.3361	3	0.0666667	-0.559568	0.575774
3	6930001	6940001	56	0	16	-1.82094	-1.30123	-2.31912	16	0.285714	0.359944	0.718889
3	6940001	6950001	59	0	4	-1.46099	-0.899738	-2.06536	4	0.0677966	-0.554825	0.579014
3	6970001	6980001	45	0	6	-1.55266	-0.621977	-2.72251	6	0.133333	-0.279717	0.779695
3	6980001	6990001	76	0	56	-2.18391	-1.47789	-2.79891	56	0.736842	2.25367	0.0242166
3	6990001	7000001	46	0	9	-1.8309	-1.42172	-2.23613	9	0.195652	-0.0181164	0.985546
3	7450001	7460001	60	0	5	-0.896051	0.891794	-2.44827	5	0.0833333	-0.489605	0.624413
3	7460001	7470001	65	0	2	-1.38003	-0.887761	-2.36114	2	0.0307692	-0.710257	0.477545
3	7540001	7550001	44	0	6	-1.73589	-1.20713	-2.26963	6	0.136364	-0.266996	0.789472
3	7560001	7570001	76	0	40	-2.05412	-1.22652	-2.9282	40	0.526316	1.36993	0.170708
3	7570001	7580001	16	0	11	-2.15509	-1.7656	-2.49497	11	0.6875	2.04655	0.0407025
3	7580001	7590001	13	0	6	-2.08203	-1.78231	-2.46201	6	0.461538	1.09801	0.272199
3	7590001	7600001	37	0	26	-2.31214	-1.83667	-3.03729	26	0.702703	2.11037	0.0348269
3	7600001	7610001	83	0	78	-2.54594	-1.93148	-3.14924	78	0.939759	3.10547	0.00189974
3	7610001	7620001	51	0	51	-2.44781	-2.03293	-3.14364	51	1	3.35835	0.000784088
3	7620001	7630001	67	0	55	-2.44572	-1.67442	-3.22295	55	0.820896	2.60651	0.00914696
3	7630001	7640001	57	0	57	-2.6336	-2.18115	-3.2626	57	1	3.35835	0.000784088
3	7640001	7650001	63	0	49	-2.2723	-1.65959	-2.94701	49	0.777778	2.42551	0.0152867
3	7650001	7660001	57	0	32	-2.08494	-1.37542	-2.8129	32	0.561404	1.51722	0.12921
3	7660001	7670001	86	0	28	-1.84337	-1.12767	-2.5921	28	0.325581	0.527297	0.597988
3	7670001	7680001	52	0	18	-1.87918	-1.37946	-2.36012	18	0.346154	0.613655	0.539443
3	7690001	7700001	75	0	8	-1.65567	-0.978395	-2.22857	8	0.106667	-0.391657	0.695312
3	7700001	7710001	84	0	13	-1.29914	-0.29098	-2.68732	13	0.154762	-0.189764	0.849494
3	7710001	7720001	69	0	4	-1.5949	-0.891178	-2.43328	4	0.057971	-0.59607	0.551128
3	7760001	7770001	36	0	1	-1.26825	-0.496415	-2.00315	1	0.0277778	-0.722815	0.469794
3	7870001	7880001	64	0	2	-1.47265	-1.11557	-2.05758	2	0.03125	-0.708239	0.478797
3	7880001	7890001	64	0	3	-1.48981	-1.01211	-2.35178	3	0.046875	-0.642649	0.520452
3	7930001	7940001	59	0	14	-1.6728	-0.931361	-2.61668	14	0.237288	0.156662	0.875511
3	7940001	7950001	72	0	13	-1.7085	-1.08959	-2.3419	13	0.180556	-0.0814886	0.935053
3	7950001	7960001	60	0	8	-1.71463	-1.14233	-2.66802	8	0.133333	-0.279717	0.779695
3	7960001	7970001	90	0	60	-2.09402	-1.33639	-2.65629	60	0.666667	1.95909	0.0501017
3	7970001	7980001	68	0	23	-1.8041	-1.06651	-2.51593	23	0.338235	0.580415	0.561635
3	7980001	7990001	81	0	9	-1.64081	-0.713997	-2.19029	9	0.111111	-0.373	0.709148
3	7990001	8000001	81	0	17	-1.6763	-0.79088	-2.55595	17	0.209877	0.0415942	0.966822
3	8000001	8010001	79	0	21	-1.84125	-1.2981	-2.41857	21	0.265823	0.276444	0.782207
3	8010001	8020001	84	0	43	-1.96976	-1.13051	-2.79613	43	0.511905	1.30944	0.190386
3	8020001	8030001	84	0	68	-2.28267	-1.7991	-2.82334	68	0.809524	2.55878	0.0105041
3	8030001	8040001	59	0	9	-1.58681	-0.986241	-2.25365	9	0.152542	-0.199082	0.842199
3	8040001	8050001	99	0	42	-1.92773	-1.30627	-2.57924	42	0.424242	0.941453	0.346473
3	8050001	8060001	67	0	30	-1.90929	-1.4118	-2.39213	30	0.447761	1.04018	0.298257
3	8060001	8070001	97	0	28	-1.83591	-1.11404	-2.69333	28	0.28866	0.372308	0.709663
3	8070001	8080001	65	0	23	-1.95689	-1.57895	-2.49949	23	0.353846	0.645946	0.518315
3	8080001	8090001	76	0	20	-1.59677	-0.505313	-2.68325	20	0.263158	0.265257	0.790811
3	8100001	8110001	49	0	13	-1.71469	-0.954521	-2.61281	13	0.265306	0.274275	0.783873
3	8110001	8120001	60	0	31	-1.92699	-0.709338	-2.66464	31	0.516667	1.32943	0.183707
3	8120001	8130001	71	0	21	-1.76849	-1.18597	-2.64134	21	0.295775	0.402175	0.687555
3	8150001	8160001	63	0	29	-1.91632	-1.15751	-2.44271	29	0.460317	1.09289	0.274443
3	8160001	8170001	69	0	24	-1.83531	-1.02093	-2.72702	24	0.347826	0.620675	0.534814
3	8170001	8180001	64	0	5	-1.00952	-0.315639	-2.18911	5	0.078125	-0.511469	0.609023
3	8550001	8560001	41	0	2	-1.67806	-1.08378	-2.33338	2	0.0487805	-0.63465	0.525657
3	8560001	8570001	77	0	8	-1.53484	-0.793375	-2.36323	8	0.103896	-0.403287	0.686737
3	8570001	8580001	80	0	11	-1.398	-0.464417	-2.53523	11	0.1375	-0.262226	0.793147
3	8650001	8660001	99	0	36	-1.80857	-0.7575	-2.85171	36	0.363636	0.687043	0.492056
3	8660001	8670001	77	0	9	-1.44751	-0.651681	-2.30569	9	0.116883	-0.348771	0.727261
3	8690001	8700001	110	0	20	-1.76962	-1.14182	-2.36257	20	0.181818	-0.0761884	0.939269
3	8700001	8710001	25	0	1	-1.60832	-1.07885	-2.0181	1	0.04	-0.671509	0.501897
3	8710001	8720001	49	0	7	-1.74309	-1.42973	-2.20723	7	0.142857	-0.239738	0.810533
3	8720001	8730001	68	0	2	-1.34814	-0.641163	-2.23133	2	0.0294118	-0.715956	0.474019
3	8790001	8800001	61	0	10	-1.49471	-0.558448	-2.2441	10	0.163934	-0.15126	0.87977
3	8850001	8860001	24	0	5	-1.64596	-1.01971	-2.19856	5	0.208333	0.0351162	0.971987
3	8860001	8870001	46	0	6	-1.69561	-1.20062	-2.16837	6	0.130435	-0.291884	0.770375
3	9180001	9190001	76	0	5	-1.55609	-0.996638	-2.50787	5	0.0657895	-0.56325	0.573264
3	9190001	9200001	104	0	5	-1.25546	-0.368182	-2.19971	5	0.0480769	-0.637604	0.523732
3	9200001	9210001	70	0	2	-1.08983	-0.206556	-2.06664	2	0.0285714	-0.719483	0.471843
3	9220001	9230001	85	0	1	-1.4991	-0.916962	-2.02752	1	0.0117647	-0.790034	0.429508
3	9240001	9250001	64	0	9	-1.59226	-0.565513	-2.29519	9	0.140625	-0.249108	0.803277
3	9250001	9260001	79	0	54	-2.07179	-1.62621	-2.46809	54	0.683544	2.02994	0.0423623
3	9260001	9270001	67	0	42	-2.0702	-1.60472	-2.61692	42	0.626866	1.79202	0.0731299
3	9280001	9290001	49	0	3	-1.46829	-0.21547	-2.22631	3	0.0612245	-0.582413	0.560288
3	9400001	9410001	83	0	7	-1.38268	-0.463837	-2.57626	7	0.0843373	-0.485391	0.627399
3	9410001	9420001	71	0	2	-1.42383	-0.989227	-2.25718	2	0.028169	-0.721172	0.470803
3	9420001	9430001	53	0	24	-1.39716	-0.0139924	-2.55196	24	0.45283	1.06146	0.288482
3	9490001	9500001	84	0	10	-1.25586	-0.444908	-2.67725	10	0.119048	-0.339685	0.734094
3	9500001	9510001	83	0	10	-1.60001	-0.91294	-2.86021	10	0.120482	-0.333664	0.738633
3	9510001	9520001	81	0	23	-1.70641	-0.901531	-2.54684	23	0.283951	0.35254	0.724433
3	9520001	9530001	58	0	1	-1.54835	-1.23897	-2.02881	1	0.0172414	-0.767044	0.443055
3	9530001	9540001	48	0	1	-1.27648	-0.560274	-2.03046	1	0.0208333	-0.751966	0.452072
3	9630001	9640001	68	0	1	-1.31775	-0.482371	-2.16263	1	0.0147059	-0.777688	0.436753
3	9640001	9650001	71	0	1	-1.13591	-0.511475	-2.0757	1	0.0140845	-0.780296	0.435217
3	9670001	9680001	88	0	57	-1.92728	0.388391	-2.83643	57	0.647727	1.87959	0.0601638
3	9680001	9690001	58	0	25	-1.48894	0.312765	-2.93368	25	0.431034	0.969965	0.332064
3	9850001	9860001	48	0	2	-1.16726	0.515569	-2.13335	2	0.0416667	-0.664512	0.506362
3	9860001	9870001	77	0	38	-1.91599	-0.604954	-2.65645	38	0.493506	1.23221	0.217871
3	9900001	9910001	69	0	15	-1.71088	-1.26903	-2.39322	15	0.217391	0.0731395	0.941695
3	9910001	9920001	66	0	2	-1.28565	-0.607312	-2.16135	2	0.030303	-0.712214	0.476332
3	9920001	9930001	62	0	3	-1.14161	-0.434358	-2.3698	3	0.0483871	-0.636302	0.52458
3	9930001	9940001	63	0	12	-1.74823	-1.16481	-2.37093	12	0.190476	-0.039844	0.968217
3	9940001	9950001	85	0	37	-1.9393	-1.2582	-2.50251	37	0.435294	0.987846	0.323228
3	9950001	9960001	96	0	30	-1.83531	-1.30684	-2.52407	30	0.3125	0.472384	0.636653
3	9960001	9970001	90	0	14	-1.67788	-1.18707	-2.40833	14	0.155556	-0.186433	0.852105
3	9990001	10000001	101	0	12	-1.14125	0.560978	-2.31195	12	0.118812	-0.340674	0.733349
3	10000001	10010001	85	0	25	-1.83337	-1.4216	-2.52089	25	0.294118	0.395219	0.692681
3	10000001	10010001	85	0	25	-1.83337	-1.4216	-2.52089	25	0.294118	0.395219	0.692681
3	10010001	10020001	118	0	66	-1.97176	-1.17175	-2.65488	66	0.559322	1.50849	0.13143
3	10010001	10020001	118	0	66	-1.97176	-1.17175	-2.65488	66	0.559322	1.50849	0.13143
3	10020001	10030001	108	0	26	-1.54121	-0.706364	-2.47273	26	0.240741	0.171155	0.864102
3	10020001	10030001	108	0	26	-1.54121	-0.706364	-2.47273	26	0.240741	0.171155	0.864102
3	10690001	10700001	57	5	0	0.95845	2.1624	-0.263882	5	0.0877193	-0.471194	0.637502
3	10690001	10700001	57	5	0	0.95845	2.1624	-0.263882	5	0.0877193	-0.471194	0.637502
3	10720001	10730001	92	0	1	-0.773064	0.601351	-2.03491	1	0.0108696	-0.793792	0.427317
3	10720001	10730001	92	0	1	-0.773064	0.601351	-2.03491	1	0.0108696	-0.793792	0.427317
3	11140001	11150001	99	1	0	0.961063	2.06146	-0.291254	1	0.010101	-0.797018	0.425441
3	11140001	11150001	99	1	0	0.961063	2.06146	-0.291254	1	0.010101	-0.797018	0.425441
3	11240001	11250001	103	3	0	1.09	2.14784	0.478449	3	0.0291262	-0.717154	0.473279
3	11240001	11250001	103	3	0	1.09	2.14784	0.478449	3	0.0291262	-0.717154	0.473279
3	11250001	11260001	99	7	0	1.09309	2.25211	-0.241214	7	0.0707071	-0.542607	0.5874
3	11250001	11260001	99	7	0	1.09309	2.25211	-0.241214	7	0.0707071	-0.542607	0.5874
3	11270001	11280001	104	2	0	1.19124	2.04852	0.431048	2	0.0192308	-0.758693	0.448036
3	11270001	11280001	104	2	0	1.19124	2.04852	0.431048	2	0.0192308	-0.758693	0.448036
3	11290001	11300001	76	2	0	1.31632	2.03403	0.576744	2	0.0263158	-0.728952	0.466031
3	11290001	11300001	76	2	0	1.31632	2.03403	0.576744	2	0.0263158	-0.728952	0.466031
3	11300001	11310001	101	18	0	1.44734	2.53648	0.233584	18	0.178218	-0.0913019	0.927253
3	11300001	11310001	101	18	0	1.44734	2.53648	0.233584	18	0.178218	-0.0913019	0.927253
3	11320001	11330001	80	6	0	1.01454	2.20594	-0.628691	6	0.075	-0.524587	0.599871
3	11320001	11330001	80	6	0	1.01454	2.20594	-0.628691	6	0.075	-0.524587	0.599871
3	11340001	11350001	77	11	0	1.45488	2.29591	0.714335	11	0.142857	-0.239738	0.810533
3	11340001	11350001	77	11	0	1.45488	2.29591	0.714335	11	0.142857	-0.239738	0.810533
3	11350001	11360001	80	6	0	1.35919	2.24784	0.412426	6	0.075	-0.524587	0.599871
3	11350001	11360001	80	6	0	1.35919	2.24784	0.412426	6	0.075	-0.524587	0.599871
3	11360001	11370001	114	23	0	1.6035	2.66409	0.716011	23	0.201754	0.00749925	0.994017
3	11360001	11370001	114	23	0	1.6035	2.66409	0.716011	23	0.201754	0.00749925	0.994017
3	11370001	11380001	82	10	0	1.35013	2.26829	0.33044	10	0.121951	-0.327496	0.743293
3	11370001	11380001	82	10	0	1.35013	2.26829	0.33044	10	0.121951	-0.327496	0.743293
3	11540001	11550001	71	4	0	1.0856	2.10742	0.0979882	4	0.056338	-0.602925	0.546558
3	11540001	11550001	71	4	0	1.0856	2.10742	0.0979882	4	0.056338	-0.602925	0.546558
3	11560001	11570001	62	9	0	1.39197	2.23066	0.619421	9	0.145161	-0.230066	0.818041
3	11560001	11570001	62	9	0	1.39197	2.23066	0.619421	9	0.145161	-0.230066	0.818041
3	11780001	11790001	96	0	1	-0.727763	0.433821	-2.08819	1	0.0104167	-0.795693	0.426211
3	11780001	11790001	96	0	1	-0.727763	0.433821	-2.08819	1	0.0104167	-0.795693	0.426211
3	11800001	11810001	86	0	1	-0.8056	0.798206	-2.20502	1	0.0116279	-0.790608	0.429173
3	11800001	11810001	86	0	1	-0.8056	0.798206	-2.20502	1	0.0116279	-0.790608	0.429173
3	11840001	11850001	57	0	1	-1.49016	-0.959244	-2.0353	1	0.0175439	-0.765774	0.443811
3	11840001	11850001	57	0	1	-1.49016	-0.959244	-2.0353	1	0.0175439	-0.765774	0.443811
3	11920001	11930001	61	0	6	-1.29846	-0.333258	-2.31718	6	0.0983607	-0.426524	0.669726
3	11920001	11930001	61	0	6	-1.29846	-0.333258	-2.31718	6	0.0983607	-0.426524	0.669726
3	12190001	12200001	65	0	1	-1.38496	-0.954956	-2.073	1	0.0153846	-0.774838	0.438435
3	12190001	12200001	65	0	1	-1.38496	-0.954956	-2.073	1	0.0153846	-0.774838	0.438435
3	12560001	12570001	51	0	13	-1.73758	-1.15196	-2.51496	13	0.254902	0.230601	0.817625
3	12560001	12570001	51	0	13	-1.73758	-1.15196	-2.51496	13	0.254902	0.230601	0.817625
3	12570001	12580001	71	0	71	-2.64875	-2.10342	-3.15943	71	1	3.35835	0.000784088
3	12570001	12580001	71	0	71	-2.64875	-2.10342	-3.15943	71	1	3.35835	0.000784088
3	12580001	12590001	97	0	59	-2.09348	-1.37157	-3.12071	59	0.608247	1.71386	0.0865537
3	12580001	12590001	97	0	59	-2.09348	-1.37157	-3.12071	59	0.608247	1.71386	0.0865537
3	12590001	12600001	77	0	48	-2.10088	-1.36118	-3.02322	48	0.623377	1.77737	0.0755069
3	12590001	12600001	77	0	48	-2.10088	-1.36118	-3.02322	48	0.623377	1.77737	0.0755069
3	12600001	12610001	65	0	28	-1.83838	-1.03812	-2.43444	28	0.430769	0.968851	0.332619
3	12600001	12610001	65	0	28	-1.83838	-1.03812	-2.43444	28	0.430769	0.968851	0.332619
3	12640001	12650001	60	0	5	-0.911083	0.738639	-2.2639	5	0.0833333	-0.489605	0.624413
3	12640001	12650001	60	0	5	-0.911083	0.738639	-2.2639	5	0.0833333	-0.489605	0.624413
3	12660001	12670001	69	0	1	-1.06467	-0.249499	-2.02473	1	0.0144928	-0.778582	0.436226
3	12660001	12670001	69	0	1	-1.06467	-0.249499	-2.02473	1	0.0144928	-0.778582	0.436226
3	12700001	12710001	87	0	7	-1.52924	-1.15567	-2.26762	7	0.0804598	-0.501668	0.615901
3	12700001	12710001	87	0	7	-1.52924	-1.15567	-2.26762	7	0.0804598	-0.501668	0.615901
3	12710001	12720001	94	0	24	-1.56433	-0.845349	-2.29389	24	0.255319	0.232352	0.816265
3	12710001	12720001	94	0	24	-1.56433	-0.845349	-2.29389	24	0.255319	0.232352	0.816265
3	12720001	12730001	33	0	23	-2.14232	-1.58355	-2.63485	23	0.69697	2.0863	0.0369515
3	12720001	12730001	33	0	23	-2.14232	-1.58355	-2.63485	23	0.69697	2.0863	0.0369515
3	12730001	12740001	60	0	28	-1.89035	-1.15128	-2.52742	28	0.466667	1.11954	0.26291
3	12730001	12740001	60	0	28	-1.89035	-1.15128	-2.52742	28	0.466667	1.11954	0.26291
3	12740001	12750001	83	0	39	-2.00899	-1.23347	-2.5491	39	0.46988	1.13303	0.257203
3	12740001	12750001	83	0	39	-2.00899	-1.23347	-2.5491	39	0.46988	1.13303	0.257203
3	12750001	12760001	52	0	17	-1.70736	-1.08544	-2.60165	17	0.326923	0.532929	0.594083
3	12750001	12760001	52	0	17	-1.70736	-1.08544	-2.60165	17	0.326923	0.532929	0.594083
3	12760001	12770001	82	0	64	-2.22969	-1.64354	-2.85304	64	0.780488	2.43689	0.0148142
3	12760001	12770001	82	0	64	-2.22969	-1.64354	-2.85304	64	0.780488	2.43689	0.0148142
3	12770001	12780001	72	0	19	-1.80396	-1.20463	-2.81463	19	0.263889	0.268326	0.788449
3	12770001	12780001	72	0	19	-1.80396	-1.20463	-2.81463	19	0.263889	0.268326	0.788449
3	12780001	12790001	58	0	28	-2.04412	-1.19556	-2.81121	28	0.482759	1.18709	0.235192
3	12780001	12790001	58	0	28	-2.04412	-1.19556	-2.81121	28	0.482759	1.18709	0.235192
3	12790001	12800001	72	0	51	-2.2732	-1.44823	-3.14404	51	0.708333	2.134	0.0328426
3	12790001	12800001	72	0	51	-2.2732	-1.44823	-3.14404	51	0.708333	2.134	0.0328426
3	12800001	12810001	85	0	57	-2.12299	-1.56478	-2.66713	57	0.670588	1.97556	0.048205
3	12800001	12810001	85	0	57	-2.12299	-1.56478	-2.66713	57	0.670588	1.97556	0.048205
3	12810001	12820001	82	0	49	-2.04463	-1.19345	-2.70764	49	0.597561	1.669	0.0951165
3	12810001	12820001	82	0	49	-2.04463	-1.19345	-2.70764	49	0.597561	1.669	0.0951165
3	12820001	12830001	78	0	33	-1.8302	-0.990742	-2.83651	33	0.423077	0.936561	0.348985
3	12820001	12830001	78	0	33	-1.8302	-0.990742	-2.83651	33	0.423077	0.936561	0.348985
3	12830001	12840001	73	0	3	-1.41225	-0.777622	-2.47978	3	0.0410959	-0.666908	0.504831
3	12830001	12840001	73	0	3	-1.41225	-0.777622	-2.47978	3	0.0410959	-0.666908	0.504831
3	12840001	12850001	98	0	34	-1.87585	-1.33824	-2.49622	34	0.346939	0.61695	0.537268
3	12840001	12850001	98	0	34	-1.87585	-1.33824	-2.49622	34	0.346939	0.61695	0.537268
3	12850001	12860001	80	0	36	-1.93811	-0.926251	-2.7217	36	0.45	1.04958	0.293912
3	12850001	12860001	80	0	36	-1.93811	-0.926251	-2.7217	36	0.45	1.04958	0.293912
3	12860001	12870001	91	0	43	-1.84857	-0.770392	-2.88737	43	0.472527	1.14414	0.252564
3	12860001	12870001	91	0	43	-1.84857	-0.770392	-2.88737	43	0.472527	1.14414	0.252564
3	12870001	12880001	61	0	8	-1.75193	-1.284	-2.40833	8	0.131148	-0.288892	0.772664
3	12870001	12880001	61	0	8	-1.75193	-1.284	-2.40833	8	0.131148	-0.288892	0.772664
3	12880001	12890001	52	0	32	-2.07359	-1.45199	-2.81068	32	0.615385	1.74382	0.0811897
3	12880001	12890001	52	0	32	-2.07359	-1.45199	-2.81068	32	0.615385	1.74382	0.0811897
3	12890001	12900001	10	0	4	-1.91268	-1.41104	-2.29169	4	0.4	0.839689	0.401083
3	12890001	12900001	10	0	4	-1.91268	-1.41104	-2.29169	4	0.4	0.839689	0.401083
3	12960001	12970001	84	0	1	-1.25805	-0.566452	-2.20568	1	0.0119048	-0.789446	0.429851
3	12960001	12970001	84	0	1	-1.25805	-0.566452	-2.20568	1	0.0119048	-0.789446	0.429851
3	12970001	12980001	83	0	17	-1.77978	-1.26267	-2.31438	17	0.204819	0.020365	0.983752
3	12970001	12980001	83	0	17	-1.77978	-1.26267	-2.31438	17	0.204819	0.020365	0.983752
3	12980001	12990001	75	0	2	-1.44129	-0.867196	-2.03266	2	0.0266667	-0.727479	0.466933
3	12980001	12990001	75	0	2	-1.44129	-0.867196	-2.03266	2	0.0266667	-0.727479	0.466933
3	13030001	13040001	106	1	0	0.970624	2.0518	-0.126444	1	0.00943396	-0.799818	0.423816
3	13030001	13040001	106	1	0	0.970624	2.0518	-0.126444	1	0.00943396	-0.799818	0.423816
3	13090001	13100001	96	1	0	1.15546	2.01557	0.0938615	1	0.0104167	-0.795693	0.426211
3	13090001	13100001	96	1	0	1.15546	2.01557	0.0938615	1	0.0104167	-0.795693	0.426211
3	13150001	13160001	72	2	0	1.12774	2.28878	0.232851	2	0.0277778	-0.722815	0.469794
3	13150001	13160001	72	2	0	1.12774	2.28878	0.232851	2	0.0277778	-0.722815	0.469794
3	13200001	13210001	98	0	10	-1.17634	1.27571	-2.14994	10	0.102041	-0.411075	0.681017
3	13200001	13210001	98	0	10	-1.17634	1.27571	-2.14994	10	0.102041	-0.411075	0.681017
3	13280001	13290001	71	1	0	1.19322	2.00447	0.104867	1	0.0140845	-0.780296	0.435217
3	13280001	13290001	71	1	0	1.19322	2.00447	0.104867	1	0.0140845	-0.780296	0.435217
3	13370001	13380001	65	0	10	-1.51412	-0.752971	-2.24363	10	0.153846	-0.193609	0.846482
3	13370001	13380001	65	0	10	-1.51412	-0.752971	-2.24363	10	0.153846	-0.193609	0.846482
3	13380001	13390001	69	0	1	-1.36028	-0.652508	-2.01921	1	0.0144928	-0.778582	0.436226
3	13380001	13390001	69	0	1	-1.36028	-0.652508	-2.01921	1	0.0144928	-0.778582	0.436226
3	13390001	13400001	75	0	9	-1.72833	-1.32464	-2.37661	9	0.12	-0.335687	0.737107
3	13390001	13400001	75	0	9	-1.72833	-1.32464	-2.37661	9	0.12	-0.335687	0.737107
3	13510001	13520001	77	1	0	1.42368	2.09534	0.755227	1	0.012987	-0.784903	0.43251
3	13510001	13520001	77	1	0	1.42368	2.09534	0.755227	1	0.012987	-0.784903	0.43251
3	13580001	13590001	125	1	0	0.965399	2.06425	-0.0182964	1	0.008	-0.805837	0.420337
3	13580001	13590001	125	1	0	0.965399	2.06425	-0.0182964	1	0.008	-0.805837	0.420337
3	13740001	13750001	78	3	0	1.39366	2.17649	0.869778	3	0.0384615	-0.677967	0.497793
3	13740001	13750001	78	3	0	1.39366	2.17649	0.869778	3	0.0384615	-0.677967	0.497793
3	13750001	13760001	111	4	0	0.648268	2.19517	-0.0225278	4	0.036036	-0.688148	0.491359
3	13750001	13760001	111	4	0	0.648268	2.19517	-0.0225278	4	0.036036	-0.688148	0.491359
3	13770001	13780001	72	8	0	1.4075	2.30182	0.66097	8	0.111111	-0.373	0.709148
3	13770001	13780001	72	8	0	1.4075	2.30182	0.66097	8	0.111111	-0.373	0.709148
3	13780001	13790001	84	2	0	1.43783	2.20659	0.696357	2	0.0238095	-0.739473	0.45962
3	13780001	13790001	84	2	0	1.43783	2.20659	0.696357	2	0.0238095	-0.739473	0.45962
3	13800001	13810001	83	5	0	1.03565	2.18875	0.19457	5	0.060241	-0.586542	0.557512
3	13800001	13810001	83	5	0	1.03565	2.18875	0.19457	5	0.060241	-0.586542	0.557512
3	13810001	13820001	90	2	0	0.791112	2.13683	-0.111501	2	0.0222222	-0.746136	0.455585
3	13810001	13820001	90	2	0	0.791112	2.13683	-0.111501	2	0.0222222	-0.746136	0.455585
3	13820001	13830001	108	1	0	0.792086	2.05179	-0.525781	1	0.00925926	-0.800551	0.423392
3	13820001	13830001	108	1	0	0.792086	2.05179	-0.525781	1	0.00925926	-0.800551	0.423392
3	13830001	13840001	79	1	0	1.32447	2.01349	0.516963	1	0.0126582	-0.786283	0.431702
3	13830001	13840001	79	1	0	1.32447	2.01349	0.516963	1	0.0126582	-0.786283	0.431702
3	13850001	13860001	77	6	0	1.38255	2.26522	0.487823	6	0.0779221	-0.51232	0.608427
3	13850001	13860001	77	6	0	1.38255	2.26522	0.487823	6	0.0779221	-0.51232	0.608427
3	13860001	13870001	75	7	0	1.36618	2.11673	0.500142	7	0.0933333	-0.447627	0.654422
3	13860001	13870001	75	7	0	1.36618	2.11673	0.500142	7	0.0933333	-0.447627	0.654422
3	13870001	13880001	114	4	0	0.746396	2.03404	-0.254633	4	0.0350877	-0.692129	0.488856
3	13870001	13880001	114	4	0	0.746396	2.03404	-0.254633	4	0.0350877	-0.692129	0.488856
3	13880001	13890001	85	4	0	1.16045	2.2016	0.381899	4	0.0470588	-0.641877	0.520953
3	13880001	13890001	85	4	0	1.16045	2.2016	0.381899	4	0.0470588	-0.641877	0.520953
3	13900001	13910001	81	8	0	1.16098	2.21348	0.0882397	8	0.0987654	-0.424825	0.670964
3	13900001	13910001	81	8	0	1.16098	2.21348	0.0882397	8	0.0987654	-0.424825	0.670964
3	13910001	13920001	128	2	0	1.21474	2.01812	0.546942	2	0.015625	-0.773829	0.439032
3	13910001	13920001	128	2	0	1.21474	2.01812	0.546942	2	0.015625	-0.773829	0.439032
3	13930001	13940001	89	1	0	1.12588	2.08449	0.254955	1	0.011236	-0.792253	0.428213
3	13930001	13940001	89	1	0	1.12588	2.08449	0.254955	1	0.011236	-0.792253	0.428213
3	14290001	14300001	93	9	0	1.37131	2.28269	0.31906	9	0.0967742	-0.433184	0.664881
3	14290001	14300001	93	9	0	1.37131	2.28269	0.31906	9	0.0967742	-0.433184	0.664881
3	14320001	14330001	75	2	0	0.87748	2.37535	0.0305186	2	0.0266667	-0.727479	0.466933
3	14320001	14330001	75	2	0	0.87748	2.37535	0.0305186	2	0.0266667	-0.727479	0.466933
3	14360001	14370001	33	0	1	-1.05303	-0.45263	-2.13557	1	0.030303	-0.712214	0.476332
3	14360001	14370001	33	0	1	-1.05303	-0.45263	-2.13557	1	0.030303	-0.712214	0.476332
3	14510001	14520001	30	0	3	-1.13815	-0.641103	-2.06003	3	0.1	-0.419642	0.674747
3	14510001	14520001	30	0	3	-1.13815	-0.641103	-2.06003	3	0.1	-0.419642	0.674747
3	14940001	14950001	54	5	0	1.22096	2.48046	-0.0868218	5	0.0925926	-0.450737	0.652179
3	14940001	14950001	54	5	0	1.22096	2.48046	-0.0868218	5	0.0925926	-0.450737	0.652179
3	14980001	14990001	52	2	0	1.39742	2.114	0.613432	2	0.0384615	-0.677967	0.497793
3	14980001	14990001	52	2	0	1.39742	2.114	0.613432	2	0.0384615	-0.677967	0.497793
3	15000001	15010001	78	5	0	0.99788	2.27502	0.354975	5	0.0641026	-0.570332	0.568453
3	15000001	15010001	78	5	0	0.99788	2.27502	0.354975	5	0.0641026	-0.570332	0.568453
3	17730001	17740001	56	0	1	-1.54133	-1.02191	-2.05125	1	0.0178571	-0.764459	0.444594
3	17730001	17740001	56	0	1	-1.54133	-1.02191	-2.05125	1	0.0178571	-0.764459	0.444594
3	18020001	18030001	71	0	1	-1.13836	-0.568692	-2.00075	1	0.0140845	-0.780296	0.435217
3	18020001	18030001	71	0	1	-1.13836	-0.568692	-2.00075	1	0.0140845	-0.780296	0.435217
3	18040001	18050001	70	0	2	-1.11436	-0.00128588	-2.08414	2	0.0285714	-0.719483	0.471843
3	18040001	18050001	70	0	2	-1.11436	-0.00128588	-2.08414	2	0.0285714	-0.719483	0.471843
3	18250001	18260001	33	0	15	-2.01687	-1.40595	-2.7732	15	0.454545	1.06866	0.285224
3	18250001	18260001	33	0	15	-2.01687	-1.40595	-2.7732	15	0.454545	1.06866	0.285224
3	18260001	18270001	26	0	10	-1.78307	-1.27686	-2.42783	10	0.384615	0.775108	0.438276
3	18260001	18270001	26	0	10	-1.78307	-1.27686	-2.42783	10	0.384615	0.775108	0.438276
3	18270001	18280001	29	0	15	-1.94699	-1.35473	-2.49215	15	0.517241	1.33184	0.182912
3	18270001	18280001	29	0	15	-1.94699	-1.35473	-2.49215	15	0.517241	1.33184	0.182912
3	18280001	18290001	31	0	4	-1.34177	-0.977572	-2.38306	4	0.129032	-0.297772	0.765878
3	18280001	18290001	31	0	4	-1.34177	-0.977572	-2.38306	4	0.129032	-0.297772	0.765878
3	18300001	18310001	27	0	1	-1.07993	-0.374001	-2.19928	1	0.037037	-0.683946	0.494009
3	18300001	18310001	27	0	1	-1.07993	-0.374001	-2.19928	1	0.037037	-0.683946	0.494009
3	18310001	18320001	26	0	3	-1.56523	-0.966958	-2.30915	3	0.115385	-0.355061	0.722544
3	18310001	18320001	26	0	3	-1.56523	-0.966958	-2.30915	3	0.115385	-0.355061	0.722544
3	18330001	18340001	31	0	13	-1.94005	-1.53937	-2.36823	13	0.419355	0.920936	0.357084
3	18330001	18340001	31	0	13	-1.94005	-1.53937	-2.36823	13	0.419355	0.920936	0.357084
3	18340001	18350001	74	0	15	-1.73904	-1.17458	-2.50811	15	0.202703	0.0114801	0.99084
3	18340001	18350001	74	0	15	-1.73904	-1.17458	-2.50811	15	0.202703	0.0114801	0.99084
3	18350001	18360001	53	0	20	-1.88892	-1.41127	-2.53261	20	0.377358	0.744645	0.456486
3	18350001	18360001	53	0	20	-1.88892	-1.41127	-2.53261	20	0.377358	0.744645	0.456486
3	18360001	18370001	44	0	22	-1.95758	-1.03671	-2.58843	22	0.5	1.25947	0.207862
3	18360001	18370001	44	0	22	-1.95758	-1.03671	-2.58843	22	0.5	1.25947	0.207862
3	18400001	18410001	42	1	0	1.07395	2.00048	-0.075272	1	0.0238095	-0.739473	0.45962
3	18400001	18410001	42	1	0	1.07395	2.00048	-0.075272	1	0.0238095	-0.739473	0.45962
3	18420001	18430001	51	7	0	1.3947	2.19593	0.74701	7	0.137255	-0.263255	0.792354
3	18420001	18430001	51	7	0	1.3947	2.19593	0.74701	7	0.137255	-0.263255	0.792354
3	18450001	18460001	48	2	0	1.10229	2.01422	0.529367	2	0.0416667	-0.664512	0.506362
3	18450001	18460001	48	2	0	1.10229	2.01422	0.529367	2	0.0416667	-0.664512	0.506362
3	18470001	18480001	41	8	0	1.64481	2.29107	0.895506	8	0.195122	-0.0203422	0.98377
3	18470001	18480001	41	8	0	1.64481	2.29107	0.895506	8	0.195122	-0.0203422	0.98377
3	18480001	18490001	45	1	0	1.34839	2.05639	0.62846	1	0.0222222	-0.746136	0.455585
3	18480001	18490001	45	1	0	1.34839	2.05639	0.62846	1	0.0222222	-0.746136	0.455585
3	18680001	18690001	76	0	17	-1.54961	-0.388291	-2.72065	17	0.223684	0.0995556	0.920697
3	18690001	18700001	43	0	2	-1.2037	-0.268617	-2.16911	2	0.0465116	-0.644174	0.519462
3	18700001	18710001	40	0	14	-1.71118	-0.375524	-2.58855	14	0.35	0.6298	0.528825
3	18710001	18720001	34	0	15	-1.84348	-1.08824	-2.60374	15	0.441176	1.01254	0.311281
3	18720001	18730001	60	0	8	-1.5195	-0.806867	-2.66351	8	0.133333	-0.279717	0.779695
3	18730001	18740001	43	0	1	-0.915914	0.140754	-2.10071	1	0.0232558	-0.741797	0.45821
3	18780001	18790001	58	0	4	-1.19522	0.0600219	-2.10096	4	0.0689655	-0.549918	0.582376
3	18790001	18800001	59	0	12	-1.58911	-1.00346	-2.53201	12	0.20339	0.0143645	0.988539
3	18800001	18810001	34	0	8	-1.71529	-1.10275	-2.64731	8	0.235294	0.148291	0.882113
3	18810001	18820001	41	0	1	-1.11679	-0.294163	-2.12368	1	0.0243902	-0.737035	0.461101
3	19170001	19180001	59	0	2	-1.30826	-0.38281	-2.15876	2	0.0338983	-0.697122	0.485726
3	19200001	19210001	65	0	1	-1.35388	-0.759201	-2.03132	1	0.0153846	-0.774838	0.438435
3	19210001	19220001	63	0	10	-1.48193	-0.794278	-2.34517	10	0.15873	-0.173107	0.862568
3	19220001	19230001	55	0	30	-2.02886	-1.63775	-2.68269	30	0.545455	1.45027	0.146982
3	19230001	19240001	54	0	7	-1.62093	-1.11341	-2.29521	7	0.12963	-0.295264	0.767792
3	19250001	19260001	32	0	1	-1.57374	-1.22066	-2.0808	1	0.03125	-0.708239	0.478797
4	210001	220001	16	5	0	1.89395	2.19871	1.59881	5	0.3125	0.472384	0.636653
4	340001	350001	16	5	0	1.77501	2.32423	1.32782	5	0.3125	0.472384	0.636653
4	390001	400001	13	2	0	0.909635	2.49915	-0.259445	2	0.153846	-0.193609	0.846482
4	550001	560001	21	4	0	1.53295	2.38453	0.707093	4	0.190476	-0.039844	0.968217
4	560001	570001	22	2	0	1.38362	2.17572	0.24322	2	0.0909091	-0.457804	0.647093
4	650001	660001	32	4	0	1.26084	2.24915	0.349708	4	0.125	-0.314698	0.752991
4	830001	840001	31	4	0	1.58416	2.01805	0.842173	4	0.129032	-0.297772	0.765878
4	900001	910001	31	3	0	1.61481	2.09428	0.972329	3	0.0967742	-0.433184	0.664881
4	920001	930001	43	6	0	1.31815	2.46469	0.572395	6	0.139535	-0.253684	0.79974
4	930001	940001	36	1	0	1.19802	2.02414	0.295174	1	0.0277778	-0.722815	0.469794
4	950001	960001	26	6	0	1.73109	2.38851	0.909296	6	0.230769	0.129297	0.897123
4	960001	970001	31	5	0	1.40502	2.33341	0.558988	5	0.16129	-0.16236	0.871023
4	1020001	1030001	75	3	0	0.476887	2.24752	-0.948541	3	0.04	-0.671509	0.501897
4	1030001	1040001	48	7	0	1.15221	2.63557	-0.593332	7	0.145833	-0.227245	0.820234
4	1150001	1160001	52	3	0	0.948396	2.16018	0.134375	3	0.0576923	-0.59724	0.550347
4	1180001	1190001	37	1	0	0.845584	2.10109	-0.113371	1	0.027027	-0.725966	0.467859
4	1190001	1200001	30	1	0	1.29914	2.32679	0.253134	1	0.0333333	-0.699494	0.484244
4	1200001	1210001	27	4	0	1.56167	2.11739	0.880466	4	0.148148	-0.217527	0.827797
4	1220001	1230001	21	1	0	1.19327	2.1456	0.617563	1	0.047619	-0.639526	0.522481
4	1230001	1240001	40	2	0	1.12637	2.39539	-0.0433063	2	0.05	-0.629531	0.529002
4	1250001	1260001	22	1	0	0.0775651	2.17608	-0.966047	1	0.0454545	-0.648612	0.516589
4	1350001	1360001	28	1	0	0.838477	2.12229	-0.109575	1	0.0357143	-0.689499	0.490509
4	1380001	1390001	22	5	0	1.25943	2.12767	0.487972	5	0.227273	0.114619	0.908747
4	1490001	1500001	90	2	0	0.949669	2.13888	0.139078	2	0.0222222	-0.746136	0.455585
4	1530001	1540001	100	4	0	1.1054	2.46518	0.0536264	4	0.04	-0.671509	0.501897
4	1560001	1570001	108	15	0	1.1351	2.36797	-0.56372	15	0.138889	-0.256396	0.797645
4	1580001	1590001	104	1	0	0.638037	2.04864	-0.437594	1	0.00961538	-0.799056	0.424258
4	1600001	1610001	120	2	0	0.609129	2.07007	-1.12731	2	0.0166667	-0.769457	0.441622
4	1610001	1620001	99	2	0	1.08395	2.14627	-0.297718	2	0.020202	-0.754616	0.450479
4	1620001	1630001	107	1	0	1.01718	2.08187	-0.293079	1	0.00934579	-0.800188	0.423602
4	1690001	1700001	92	0	1	-0.223824	1.77802	-2.0919	1	0.0108696	-0.793792	0.427317
4	3300001	3310001	26	0	6	-1.82239	-1.40073	-2.37311	6	0.230769	0.129297	0.897123
4	3310001	3320001	18	0	10	-2.0476	-1.63853	-2.47438	10	0.555556	1.49268	0.135522
4	3330001	3340001	16	0	6	-1.88232	-1.2756	-2.47668	6	0.375	0.734745	0.462495
4	3340001	3350001	34	0	8	-1.73058	-1.31182	-2.46971	8	0.235294	0.148291	0.882113
4	3350001	3360001	27	0	26	-2.44143	-1.95713	-2.768	26	0.962963	3.20288	0.00136061
4	3360001	3370001	25	0	4	-1.59708	-0.943193	-2.34205	4	0.16	-0.167776	0.866759
4	3380001	3390001	32	0	9	-1.828	-1.43834	-2.24758	9	0.28125	0.341204	0.73295
4	3390001	3400001	26	0	11	-1.9626	-1.57776	-2.43412	11	0.423077	0.936561	0.348985
4	3400001	3410001	42	0	4	-1.63688	-1.04171	-2.36213	4	0.0952381	-0.439632	0.660204
4	3440001	3450001	29	0	2	-1.62629	-1.14722	-2.11609	2	0.0689655	-0.549918	0.582376
4	3450001	3460001	30	0	10	-1.8584	-1.30911	-2.39572	10	0.333333	0.559838	0.57559
4	3460001	3470001	45	0	1	-1.55324	-0.990017	-2.0645	1	0.0222222	-0.746136	0.455585
4	3470001	3480001	25	0	10	-1.93103	-1.33891	-2.57561	10	0.4	0.839689	0.401083
4	3480001	3490001	31	0	31	-2.39552	-2.06374	-2.73697	31	1	3.35835	0.000784088
4	3490001	3500001	34	0	10	-1.75144	-1.10373	-2.51021	10	0.294118	0.395219	0.692681
4	3500001	3510001	35	0	3	-1.59344	-1.15004	-2.07335	3	0.0857143	-0.479611	0.631504
4	3510001	3520001	29	0	6	-1.87337	-1.56755	-2.2085	6	0.206897	0.0290849	0.976797
4	3520001	3530001	27	0	3	-1.50745	-1.06343	-2.20256	3	0.111111	-0.373	0.709148
4	3550001	3560001	21	0	3	-1.57534	-1.09838	-2.20537	3	0.142857	-0.239738	0.810533
4	3560001	3570001	25	0	15	-2.09039	-1.59861	-2.59742	15	0.6	1.67924	0.0931047
4	3570001	3580001	28	0	8	-1.82786	-1.30938	-2.53423	8	0.285714	0.359944	0.718889
4	3580001	3590001	21	0	6	-1.70777	-1.0429	-2.30051	6	0.285714	0.359944	0.718889
4	6590001	6600001	23	0	2	-1.74758	-1.45953	-2.17277	2	0.0869565	-0.474396	0.635218
4	6600001	6610001	31	0	2	-1.45517	-0.871875	-2.02259	2	0.0645161	-0.568596	0.569631
4	6620001	6630001	56	0	1	-1.50064	-1.02435	-2.19192	1	0.0178571	-0.764459	0.444594
4	6630001	6640001	27	0	6	-1.76408	-1.35097	-2.21287	6	0.222222	0.0934185	0.925571
4	6650001	6660001	38	0	1	-1.19192	-0.399003	-2.06789	1	0.0263158	-0.728952	0.466031
4	6660001	6670001	27	0	12	-1.83615	-1.1176	-2.56929	12	0.444444	1.02626	0.304771
4	6670001	6680001	50	0	3	-1.21033	-0.668809	-2.04332	3	0.06	-0.587553	0.556832
4	6750001	6760001	43	0	1	-1.48786	-0.789768	-2.01449	1	0.0232558	-0.741797	0.45821
4	6760001	6770001	55	0	2	-1.60797	-1.06737	-2.14548	2	0.0363636	-0.686773	0.492226
4	6770001	6780001	39	0	3	-1.6019	-1.0931	-2.1175	3	0.0769231	-0.516514	0.605495
4	6810001	6820001	25	0	4	-1.13887	-0.099347	-2.40059	4	0.16	-0.167776	0.866759
4	7470001	7480001	43	1	0	1.07215	2.0083	0.212584	1	0.0232558	-0.741797	0.45821
4	7870001	7880001	41	0	1	-1.53821	-0.963181	-2.03384	1	0.0243902	-0.737035	0.461101
4	7880001	7890001	50	0	10	-1.65565	-0.942238	-2.66629	10	0.2	0.000134744	0.999892
4	7890001	7900001	47	0	6	-1.41118	-0.501416	-2.15908	6	0.12766	-0.303534	0.761483
4	7930001	7940001	62	0	1	-1.38225	-0.741687	-2.00564	1	0.016129	-0.771713	0.440284
4	7940001	7950001	54	0	5	-1.3976	-0.601791	-2.23216	5	0.0925926	-0.450737	0.652179
4	7980001	7990001	33	0	3	-1.42928	-0.736609	-2.27193	3	0.0909091	-0.457804	0.647093
4	8140001	8150001	89	0	15	-1.33947	-0.559819	-2.47765	15	0.168539	-0.13193	0.89504
4	8150001	8160001	100	0	2	-1.36099	-0.513518	-2.01672	2	0.02	-0.755464	0.449971
4	8180001	8190001	95	0	10	-1.53571	-0.856347	-2.39874	10	0.105263	-0.397549	0.690963
4	8190001	8200001	85	0	22	-1.73949	-0.987216	-2.3464	22	0.258824	0.247062	0.80486
4	8200001	8210001	85	0	8	-1.69573	-1.21823	-2.45951	8	0.0941176	-0.444335	0.6568
4	8240001	8250001	69	0	3	-1.45318	-0.602653	-2.27778	3	0.0434783	-0.656908	0.51124
4	8260001	8270001	70	0	3	-1.17372	-0.234508	-2.12061	3	0.0428571	-0.659515	0.509565
4	8270001	8280001	59	0	6	-1.50302	-0.931103	-2.30828	6	0.101695	-0.412527	0.679953
4	8340001	8350001	30	0	2	-1.33333	-0.637984	-2.14365	2	0.0666667	-0.559568	0.575774
4	8370001	8380001	74	0	2	-1.26753	-0.486518	-2.30043	2	0.027027	-0.725966	0.467859
4	8380001	8390001	68	0	5	-1.50694	-1.02992	-2.22712	5	0.0735294	-0.53076	0.595585
4	8390001	8400001	62	0	1	-1.31113	-0.662703	-2.05127	1	0.016129	-0.771713	0.440284
4	8400001	8410001	59	0	1	-1.26907	-0.462193	-2.03196	1	0.0169492	-0.768271	0.442326
4	8410001	8420001	72	0	2	-1.43376	-0.739478	-2.1634	2	0.0277778	-0.722815	0.469794
4	8420001	8430001	97	0	1	-0.774563	0.545886	-2.1223	1	0.0103093	-0.796143	0.425949
4	8440001	8450001	63	0	7	-1.68177	-1.06986	-2.19436	7	0.111111	-0.373	0.709148
4	8450001	8460001	91	0	26	-1.76311	-0.83764	-2.3673	26	0.285714	0.359944	0.718889
4	8460001	8470001	47	0	19	-1.84689	-1.27123	-2.47688	19	0.404255	0.857552	0.39114
4	8470001	8480001	52	0	38	-2.17351	-1.5409	-2.6679	38	0.730769	2.22818	0.0258684
4	8480001	8490001	79	0	2	-1.079	0.0332348	-2.11637	2	0.0253165	-0.733147	0.463469
4	8500001	8510001	46	0	6	-1.30363	-0.58964	-2.59451	6	0.130435	-0.291884	0.770375
4	8520001	8530001	94	0	1	-0.938137	-0.256306	-2.00455	1	0.0106383	-0.794762	0.426752
4	8530001	8540001	60	0	7	-1.35966	-0.712461	-2.50727	7	0.116667	-0.34968	0.726579
4	8780001	8790001	78	1	0	0.73121	2.01575	-0.274457	1	0.0128205	-0.785602	0.432101
4	8860001	8870001	40	0	4	-1.05952	0.613025	-2.14774	4	0.1	-0.419642	0.674747
4	8930001	8940001	38	0	25	-2.20885	-1.72462	-3.00972	25	0.657895	1.92227	0.0545715
4	8940001	8950001	48	0	23	-2.08217	-1.53054	-2.7358	23	0.479167	1.17201	0.241192
4	8950001	8960001	43	0	19	-1.98901	-1.54087	-2.69986	19	0.44186	1.01541	0.309911
4	8960001	8970001	44	0	15	-1.83363	-1.40997	-2.5275	15	0.340909	0.591639	0.554092
4	8970001	8980001	41	0	18	-1.95933	-1.39499	-2.60366	18	0.439024	1.0035	0.315618
4	8980001	8990001	39	0	36	-2.41662	-1.79838	-2.77647	36	0.923077	3.03545	0.0024018
4	8990001	9000001	36	0	10	-1.93205	-1.61614	-2.37915	10	0.277778	0.326628	0.743949
4	9000001	9010001	38	0	22	-2.12295	-1.22182	-3.13945	22	0.578947	1.59087	0.111639
4	9010001	9020001	59	0	21	-1.8829	-1.07898	-3.15819	21	0.355932	0.654702	0.512659
4	9020001	9030001	93	0	3	-1.42105	-0.324336	-2.16812	3	0.0322581	-0.704007	0.481428
4	9040001	9050001	67	0	14	-1.71141	-1.14825	-2.77002	14	0.208955	0.0377267	0.969906
4	9050001	9060001	64	0	14	-1.79228	-1.39122	-2.38689	14	0.21875	0.078843	0.937158
4	9060001	9070001	50	0	17	-1.86555	-1.41448	-2.49332	17	0.34	0.587823	0.556651
4	9070001	9080001	56	0	35	-2.06607	-1.50405	-2.54382	35	0.625	1.78419	0.0743932
4	9080001	9090001	48	0	12	-1.87981	-1.31783	-2.62284	12	0.25	0.210023	0.833649
4	9090001	9100001	36	0	13	-1.90495	-1.46621	-2.5356	13	0.361111	0.676442	0.49876
4	9100001	9110001	58	0	45	-2.20866	-1.81637	-2.71126	45	0.775862	2.41747	0.0156287
4	9110001	9120001	58	0	37	-1.99417	-1.2736	-2.80625	37	0.637931	1.83847	0.0659933
4	9120001	9130001	33	0	3	-1.67948	-1.17764	-2.20189	3	0.0909091	-0.457804	0.647093
4	9130001	9140001	66	0	9	-1.69673	-1.16627	-2.18879	9	0.136364	-0.266996	0.789472
4	9140001	9150001	27	0	4	-1.76946	-1.18068	-2.23241	4	0.148148	-0.217527	0.827797
4	9150001	9160001	29	0	21	-2.21456	-1.47692	-3.06501	21	0.724138	2.20035	0.0277824
4	9160001	9170001	39	0	34	-2.45215	-1.8636	-2.99562	34	0.871795	2.82018	0.00479973
4	9170001	9180001	26	0	17	-2.26392	-1.72174	-3.05973	17	0.653846	1.90528	0.0567441
4	9180001	9190001	64	0	51	-2.32801	-1.54435	-2.95318	51	0.796875	2.50568	0.0122216
4	9190001	9200001	31	0	22	-2.33454	-1.61251	-3.20598	22	0.709677	2.13964	0.0323836
4	9200001	9210001	5	0	1	-1.89139	-1.80739	-2.02906	1	0.2	0.000134744	0.999892
4	9220001	9230001	12	0	3	-1.78889	-1.52314	-2.1635	3	0.25	0.210023	0.833649
4	9240001	9250001	15	0	3	-1.64984	-1.31542	-2.0196	3	0.2	0.000134744	0.999892
4	9250001	9260001	34	0	12	-1.93527	-1.55233	-2.25297	12	0.352941	0.642147	0.520778
4	9780001	9790001	56	0	1	-1.39678	-0.789869	-2.09137	1	0.0178571	-0.764459	0.444594
4	9790001	9800001	81	0	12	-1.65514	-1.18438	-2.35123	12	0.148148	-0.217527	0.827797
4	9800001	9810001	60	0	9	-1.68908	-1.00961	-2.1458	9	0.15	-0.209754	0.83386
4	10030001	10040001	28	0	8	-1.81801	-1.1555	-2.55075	8	0.285714	0.359944	0.718889
4	10040001	10050001	58	0	31	-2.00672	-1.53316	-2.46886	31	0.534483	1.40422	0.160254
4	10050001	10060001	83	0	18	-1.81411	-1.3045	-2.35054	18	0.216867	0.0709405	0.943445
4	10060001	10070001	84	0	19	-1.74758	-0.972583	-2.3236	19	0.22619	0.110076	0.912349
4	10070001	10080001	75	0	39	-2.06411	-1.33087	-2.93057	39	0.52	1.34342	0.179136
4	10080001	10090001	84	0	36	-1.9255	-1.16791	-2.75777	36	0.428571	0.959625	0.337244
4	10100001	10110001	70	0	3	-1.23494	-0.566871	-2.11332	3	0.0428571	-0.659515	0.509565
4	10110001	10120001	54	0	2	-1.58654	-1.11462	-2.1471	2	0.037037	-0.683946	0.494009
4	10130001	10140001	70	0	13	-1.71294	-0.978403	-2.55454	13	0.185714	-0.0598334	0.952288
4	10140001	10150001	23	0	3	-1.57184	-1.0908	-2.13956	3	0.130435	-0.291884	0.770375
4	10170001	10180001	55	0	5	-1.63241	-1.24207	-2.31592	5	0.0909091	-0.457804	0.647093
4	10180001	10190001	55	0	1	-1.3828	-0.553177	-2.0054	1	0.0181818	-0.763096	0.445406
4	10190001	10200001	50	0	6	-1.74972	-1.1954	-2.27407	6	0.12	-0.335687	0.737107
4	10200001	10210001	55	0	1	-1.47671	-1.05891	-2.13539	1	0.0181818	-0.763096	0.445406
4	10230001	10240001	51	0	40	-2.17171	-1.46058	-2.69841	40	0.784314	2.45295	0.014169
4	10240001	10250001	52	0	13	-1.70706	-1.13549	-2.22607	13	0.25	0.210023	0.833649
4	10250001	10260001	13	0	2	-1.82749	-1.58043	-2.27138	2	0.153846	-0.193609	0.846482
4	10260001	10270001	10	0	1	-1.8303	-1.73338	-2.01217	1	0.1	-0.419642	0.674747
4	10270001	10280001	31	0	11	-1.83459	-0.983098	-2.6648	11	0.354839	0.650112	0.51562
4	10280001	10290001	39	0	16	-1.82531	-1.13721	-2.46048	16	0.410256	0.882743	0.377375
4	10290001	10300001	42	0	42	-2.39933	-2.03948	-2.853	42	1	3.35835	0.000784088
4	10300001	10310001	83	0	49	-2.02141	-1.22938	-2.75982	49	0.590361	1.63878	0.101259
4	10310001	10320001	73	0	1	-1.24057	-0.631105	-2.06895	1	0.0136986	-0.781916	0.434264
4	10330001	10340001	53	0	8	-1.63018	-0.989473	-2.43968	8	0.150943	-0.205794	0.836952
4	10340001	10350001	104	0	15	-1.64629	-1.1115	-2.36465	15	0.144231	-0.233972	0.815007
4	10350001	10360001	78	0	1	-1.38284	-0.724052	-2.08291	1	0.0128205	-0.785602	0.432101
4	10360001	10370001	82	0	2	-1.09987	-0.240275	-2.25544	2	0.0243902	-0.737035	0.461101
4	10400001	10410001	103	0	2	-0.828521	0.848649	-2.059	2	0.0194175	-0.757909	0.448505
4	10440001	10450001	67	2	0	1.0694	2.0912	0.144252	2	0.0298507	-0.714113	0.475157
4	10470001	10480001	55	1	0	1.19323	2.14483	0.445838	1	0.0181818	-0.763096	0.445406
4	10530001	10540001	81	0	1	0.0398813	1.45838	-2.08609	1	0.0123457	-0.787595	0.430934
4	10540001	10550001	56	2	0	0.892347	2.08623	-0.0381963	2	0.0357143	-0.689499	0.490509
4	10570001	10580001	141	0	33	-1.06124	0.507045	-2.83837	33	0.234043	0.143038	0.88626
4	10580001	10590001	111	0	49	-1.96497	-1.18085	-2.57449	49	0.441441	1.01365	0.310749
4	10590001	10600001	111	0	2	-0.7981	0.121382	-2.10138	2	0.018018	-0.763784	0.444996
4	10710001	10720001	81	0	3	-1.14028	0.104194	-2.22387	3	0.037037	-0.683946	0.494009
4	10730001	10740001	79	0	1	-1.00122	-0.135137	-2.02564	1	0.0126582	-0.786283	0.431702
4	10750001	10760001	59	0	14	-1.51137	-0.496411	-2.36585	14	0.237288	0.156662	0.875511
4	10760001	10770001	89	0	15	-1.61721	-0.916168	-2.65247	15	0.168539	-0.13193	0.89504
4	10770001	10780001	60	0	5	-1.46331	-0.971544	-2.22675	5	0.0833333	-0.489605	0.624413
4	10780001	10790001	79	0	4	-1.34215	-0.54955	-2.19706	4	0.0506329	-0.626874	0.530742
4	10790001	10800001	78	0	1	-1.21563	-0.535457	-2.03456	1	0.0128205	-0.785602	0.432101
4	10800001	10810001	90	0	31	-1.70887	-0.674733	-2.59738	31	0.344444	0.606479	0.544196
4	10810001	10820001	90	0	26	-1.77977	-1.04958	-2.69442	26	0.288889	0.37327	0.708948
4	10820001	10830001	113	0	32	-1.70388	-0.76307	-2.65557	32	0.283186	0.34933	0.726842
4	10830001	10840001	92	0	9	-1.66014	-1.21654	-2.13552	9	0.0978261	-0.428768	0.668092
4	10840001	10850001	104	0	2	-1.10625	-0.527244	-2.00501	2	0.0192308	-0.758693	0.448036
4	10860001	10870001	87	0	9	-1.31019	-0.387131	-2.40644	9	0.103448	-0.405167	0.685355
4	10870001	10880001	61	0	30	-1.95635	-1.1601	-3.03144	30	0.491803	1.22506	0.220553
4	10880001	10890001	76	0	63	-2.32568	-1.45243	-2.93601	63	0.828947	2.64031	0.00828298
4	10890001	10900001	50	0	31	-2.02083	-1.40262	-2.47994	31	0.62	1.7632	0.077867
4	10900001	10910001	51	0	11	-1.75414	-1.02163	-2.28193	11	0.215686	0.0659821	0.947392
4	10910001	10920001	67	0	2	-1.18628	-0.29748	-2.14661	2	0.0298507	-0.714113	0.475157
4	10960001	10970001	76	0	4	-1.45561	-0.771533	-2.21606	4	0.0526316	-0.618484	0.536256
4	10970001	10980001	89	0	8	-1.65378	-1.24909	-2.12415	8	0.0898876	-0.462092	0.644016
4	10980001	10990001	48	0	9	-1.81348	-1.27956	-2.3292	9	0.1875	-0.0523374	0.95826
4	10990001	11000001	88	0	44	-1.98421	-1.46385	-2.49433	44	0.5	1.25947	0.207862
4	11000001	11010001	52	0	34	-2.21444	-1.79389	-2.70312	34	0.653846	1.90528	0.0567441
4	11010001	11020001	79	0	64	-2.24894	-1.70575	-2.92469	64	0.810127	2.56131	0.0104279
4	11020001	11030001	85	0	37	-1.88302	-1.07804	-2.44859	37	0.435294	0.987846	0.323228
4	11030001	11040001	59	0	8	-1.67687	-1.29796	-2.2236	8	0.135593	-0.27023	0.786983
4	11040001	11050001	64	0	1	-1.56613	-1.25979	-2.02954	1	0.015625	-0.773829	0.439032
4	11050001	11060001	35	0	6	-1.53833	-1.08409	-2.14125	6	0.171429	-0.119802	0.90464
4	11060001	11070001	72	0	1	-1.54074	-0.885923	-2.00742	1	0.0138889	-0.781117	0.434734
4	11090001	11100001	50	0	12	-1.77536	-1.27791	-2.12999	12	0.24	0.168046	0.866547
4	11100001	11110001	49	0	49	-2.31042	-2.06893	-2.57904	49	1	3.35835	0.000784088
4	11110001	11120001	56	0	38	-2.15213	-1.18885	-2.89233	38	0.678571	2.00907	0.0445299
4	11120001	11130001	73	0	4	-1.68903	-1.35136	-2.08219	4	0.0547945	-0.609405	0.542256
4	11130001	11140001	83	0	70	-2.19358	-1.80119	-2.5769	70	0.843373	2.70087	0.00691585
4	11140001	11150001	75	0	31	-1.96194	-1.255	-2.58045	31	0.413333	0.895659	0.370435
4	11150001	11160001	68	0	67	-2.48638	-1.94194	-2.9749	67	0.985294	3.29662	0.000978559
4	11160001	11170001	24	0	24	-2.55469	-2.21453	-3.15013	24	1	3.35835	0.000784088
4	11170001	11180001	5	0	5	-2.15939	-2.03416	-2.38895	5	1	3.35835	0.000784088
4	11200001	11210001	13	0	2	-1.69292	-1.426	-2.31794	2	0.153846	-0.193609	0.846482
4	11210001	11220001	53	0	17	-1.83305	-1.14164	-2.34876	17	0.320755	0.507035	0.61213
4	11220001	11230001	43	0	13	-1.81723	-1.09943	-2.40801	13	0.302326	0.429674	0.667433
4	11230001	11240001	49	0	9	-1.66866	-1.12625	-2.35406	9	0.183673	-0.0684003	0.945467
4	11240001	11250001	50	0	29	-2.0257	-1.58366	-2.58444	29	0.58	1.59529	0.110648
4	11250001	11260001	69	0	19	-1.77204	-1.25864	-2.61587	19	0.275362	0.316489	0.751632
4	11260001	11270001	55	0	11	-1.49086	-0.849335	-2.59484	11	0.2	0.000134744	0.999892
4	11270001	11280001	32	0	10	-1.81327	-1.1042	-2.24811	10	0.3125	0.472384	0.636653
4	11300001	11310001	89	0	1	-1.308	-0.573802	-2.01666	1	0.011236	-0.792253	0.428213
4	11310001	11320001	67	0	1	-1.01327	-0.197041	-2.02539	1	0.0149254	-0.776766	0.437297
4	11330001	11340001	39	0	1	-1.18479	-0.573831	-2.04595	1	0.025641	-0.731784	0.4643
4	11370001	11380001	35	0	2	-1.53381	-0.914427	-2.12682	2	0.0571429	-0.599547	0.548808
4	11380001	11390001	56	0	4	-1.45539	-0.797743	-2.19124	4	0.0714286	-0.539579	0.589488
4	11390001	11400001	87	0	2	-1.36496	-0.667672	-2.07621	2	0.0229885	-0.742919	0.457531
4	11500001	11510001	68	0	3	-0.943113	-0.382939	-2.20816	3	0.0441176	-0.654224	0.512968
4	12160001	12170001	95	0	7	-0.981773	0.248874	-2.22175	7	0.0736842	-0.53011	0.596036
4	12260001	12270001	103	3	0	1.03154	2.12904	0.233443	3	0.0291262	-0.717154	0.473279
4	12550001	12560001	55	0	5	-1.41718	-0.881482	-2.37875	5	0.0909091	-0.457804	0.647093
4	12560001	12570001	69	0	2	-1.32575	-0.666899	-2.13452	2	0.0289855	-0.717745	0.472915
4	12640001	12650001	66	0	3	-0.597632	1.14741	-2.24419	3	0.0454545	-0.648612	0.516589
4	12650001	12660001	51	0	6	-1.60288	-0.994228	-2.16005	6	0.117647	-0.345564	0.72967
4	12770001	12780001	52	0	25	-1.93202	-0.942741	-2.74278	25	0.480769	1.17874	0.238502
4	12780001	12790001	60	0	21	-1.90929	-1.30858	-2.97115	21	0.35	0.6298	0.528825
4	12790001	12800001	44	0	36	-2.42544	-1.59601	-3.34848	36	0.818182	2.59512	0.00945578
4	12800001	12810001	74	0	68	-2.37412	-1.59765	-3.65846	68	0.918919	3.01799	0.00254456
4	12810001	12820001	63	0	49	-2.33153	-1.6132	-3.23524	49	0.777778	2.42551	0.0152867
4	12820001	12830001	43	0	20	-1.7887	0.649581	-2.93597	20	0.465116	1.11303	0.265695
4	13410001	13420001	14	2	0	1.59782	2.11147	0.899991	2	0.142857	-0.239738	0.810533
4	13600001	13610001	76	0	2	-1.38298	-0.64477	-2.08949	2	0.0263158	-0.728952	0.466031
4	13650001	13660001	47	0	2	-1.33596	-0.752205	-2.13049	2	0.0425532	-0.660791	0.508746
4	13660001	13670001	42	0	17	-1.92285	-1.40097	-2.49945	17	0.404762	0.859678	0.389966
4	13670001	13680001	51	0	18	-1.86299	-1.27328	-2.80814	18	0.352941	0.642147	0.520778
4	13680001	13690001	32	0	12	-1.89578	-0.985898	-2.65291	12	0.375	0.734745	0.462495
4	13700001	13710001	97	0	6	-1.44546	-0.813557	-2.16981	6	0.0618557	-0.579764	0.562074
4	13720001	13730001	81	0	4	-1.15655	-0.380449	-2.29191	4	0.0493827	-0.632122	0.527307
4	13730001	13740001	58	0	27	-1.80574	-0.996505	-2.45125	27	0.465517	1.11472	0.264972
4	13740001	13750001	59	0	28	-1.87099	-0.697232	-3.0129	28	0.474576	1.15274	0.249016
4	13750001	13760001	78	0	2	-1.43035	-0.871609	-2.04277	2	0.025641	-0.731784	0.4643
4	13760001	13770001	87	0	14	-1.74841	-1.31262	-2.58541	14	0.16092	-0.163916	0.869797
4	13770001	13780001	56	0	4	-1.51064	-0.82559	-2.17167	4	0.0714286	-0.539579	0.589488
4	13800001	13810001	62	0	17	-1.78102	-1.01811	-2.56933	17	0.274194	0.311582	0.755358
4	13810001	13820001	52	0	37	-2.11399	-1.56209	-2.55341	37	0.711538	2.14746	0.031757
4	13820001	13830001	42	0	20	-1.92507	-1.22994	-2.5098	20	0.47619	1.15952	0.246245
4	13830001	13840001	59	0	3	-1.44097	-0.75669	-2.25947	3	0.0508475	-0.625973	0.531332
4	13880001	13890001	64	0	7	-1.57399	-0.681398	-2.3247	7	0.109375	-0.380288	0.703731
4	13890001	13900001	85	0	5	-1.51283	-0.900092	-2.30405	5	0.0588235	-0.592492	0.553521
4	13990001	14000001	42	0	7	-1.45322	-0.535554	-2.16288	7	0.166667	-0.139791	0.888825
4	14000001	14010001	30	0	7	-1.80603	-1.31659	-2.33279	7	0.233333	0.14006	0.888612
4	14010001	14020001	21	0	1	-1.60574	-1.19567	-2.25953	1	0.047619	-0.639526	0.522481
4	14180001	14190001	71	0	5	-1.4955	-0.68642	-2.53826	5	0.0704225	-0.543802	0.586578
4	14190001	14200001	41	0	9	-1.77187	-1.32471	-2.33963	9	0.219512	0.0820425	0.934613
4	14200001	14210001	65	0	8	-1.55644	-0.96323	-2.35802	8	0.123077	-0.322771	0.746869
4	14210001	14220001	53	0	4	-1.49447	-0.831829	-2.18291	4	0.0754717	-0.522607	0.601248
4	14260001	14270001	74	0	10	-1.37859	-0.493111	-2.16305	10	0.135135	-0.272153	0.785504
4	14290001	14300001	55	0	3	-1.26195	-0.592344	-2.23484	3	0.0545455	-0.61045	0.541564
4	14330001	14340001	44	0	7	-1.76644	-1.27973	-2.19739	7	0.159091	-0.171592	0.863758
4	14340001	14350001	60	0	9	-1.6239	-0.886838	-2.61515	9	0.15	-0.209754	0.83386
4	14350001	14360001	65	0	16	-1.66915	-0.959147	-2.50956	16	0.246154	0.193878	0.846271
4	14360001	14370001	40	0	17	-1.89524	-1.13613	-2.41788	17	0.425	0.944633	0.344846
4	14370001	14380001	67	0	38	-1.88373	-0.866293	-2.61128	38	0.567164	1.54141	0.123218
4	14380001	14390001	62	0	2	-1.44273	-0.689942	-2.19618	2	0.0322581	-0.704007	0.481428
4	14400001	14410001	48	0	4	-1.51195	-0.62892	-2.23681	4	0.0833333	-0.489605	0.624413
4	14410001	14420001	36	0	17	-1.92819	-1.02247	-2.72041	17	0.472222	1.14286	0.253096
4	14420001	14430001	59	0	59	-2.55123	-2.04189	-3.08855	59	1	3.35835	0.000784088
4	14430001	14440001	29	0	29	-2.85414	-2.07101	-3.24894	29	1	3.35835	0.000784088
4	14440001	14450001	41	0	21	-1.96036	-1.57142	-2.48736	21	0.512195	1.31066	0.189973
4	14450001	14460001	33	0	27	-2.31018	-1.78514	-2.83196	27	0.818182	2.59512	0.00945578
4	14460001	14470001	28	0	28	-2.61501	-2.00474	-3.10197	28	1	3.35835	0.000784088
4	14470001	14480001	20	0	15	-2.38268	-1.62958	-3.05917	15	0.75	2.30891	0.0209486
4	14480001	14490001	28	0	28	-2.89824	-2.38387	-3.44065	28	1	3.35835	0.000784088
4	14490001	14500001	31	0	31	-3.14572	-2.57634	-3.52689	31	1	3.35835	0.000784088
4	14500001	14510001	28	0	28	-3.39258	-2.4284	-4.36778	28	1	3.35835	0.000784088
4	14510001	14520001	34	0	34	-3.6922	-3.1758	-4.26304	34	1	3.35835	0.000784088
4	14520001	14530001	34	0	34	-3.24443	-2.83188	-3.81313	34	1	3.35835	0.000784088
4	14530001	14540001	45	0	45	-3.65384	-3.00098	-4.39901	45	1	3.35835	0.000784088
4	14540001	14550001	44	0	44	-3.563	-2.94504	-4.48223	44	1	3.35835	0.000784088
4	14550001	14560001	76	0	56	-2.45229	-1.40761	-3.69465	56	0.736842	2.25367	0.0242166
4	14560001	14570001	32	0	18	-2.00603	-1.56397	-2.51335	18	0.5625	1.52183	0.128052
4	14570001	14580001	28	0	1	-1.41662	-0.709661	-2.39688	1	0.0357143	-0.689499	0.490509
4	14610001	14620001	86	0	3	-1.14422	-0.0438262	-2.27514	3	0.0348837	-0.692986	0.488319
4	14620001	14630001	56	0	2	-1.42091	-0.922705	-2.06879	2	0.0357143	-0.689499	0.490509
4	14630001	14640001	46	0	3	-1.53369	-0.944603	-2.18667	3	0.0652174	-0.565652	0.571631
4	14650001	14660001	45	0	1	-1.11275	-0.326153	-2.0218	1	0.0222222	-0.746136	0.455585
4	14680001	14690001	49	0	16	-1.85826	-1.23142	-2.48087	16	0.326531	0.531281	0.595224
4	14690001	14700001	42	0	21	-2.02297	-1.47466	-2.61765	21	0.5	1.25947	0.207862
4	14700001	14710001	42	0	20	-1.73098	-0.52296	-2.6118	20	0.47619	1.15952	0.246245
4	14740001	14750001	16	0	2	-1.21689	-0.123305	-2.27652	2	0.125	-0.314698	0.752991
4	14800001	14810001	38	0	5	-1.60885	-0.75133	-2.35863	5	0.131579	-0.287081	0.77405
4	14820001	14830001	55	0	22	-1.9539	-1.45045	-2.66343	22	0.4	0.839689	0.401083
4	14830001	14840001	26	0	26	-2.40808	-2.05682	-2.72307	26	1	3.35835	0.000784088
4	14840001	14850001	46	0	20	-1.9936	-1.59158	-2.6363	20	0.434783	0.985698	0.324281
4	14850001	14860001	29	0	6	-1.59525	-0.770783	-2.23804	6	0.206897	0.0290849	0.976797
4	14920001	14930001	47	0	1	-1.5745	-1.02243	-2.002	1	0.0212766	-0.750105	0.453191
4	14930001	14940001	39	0	8	-1.80273	-1.38918	-2.2307	8	0.205128	0.0216618	0.982718
4	14940001	14950001	36	0	9	-1.81621	-1.33835	-2.42002	9	0.25	0.210023	0.833649
4	14950001	14960001	34	0	5	-1.80917	-1.49398	-2.22072	5	0.147059	-0.2221	0.824236
4	14970001	14980001	33	0	1	-1.50929	-1.11164	-2.07473	1	0.030303	-0.712214	0.476332
4	14980001	14990001	28	0	5	-1.74655	-1.26806	-2.12163	5	0.178571	-0.0898175	0.928432
4	14990001	15000001	20	0	9	-1.8303	-1.17999	-2.35501	9	0.45	1.04958	0.293912
4	15000001	15010001	47	0	5	-1.37027	-0.854187	-2.21178	5	0.106383	-0.392848	0.694432
4	15440001	15450001	15	2	0	1.23872	2.20785	0.139904	2	0.133333	-0.279717	0.779695
4	15520001	15530001	28	4	0	1.19083	2.12169	-0.176545	4	0.142857	-0.239738	0.810533
4	15720001	15730001	72	0	1	-1.16097	-0.648627	-2.08658	1	0.0138889	-0.781117	0.434734
4	15910001	15920001	78	0	5	-1.32133	-0.357244	-2.22972	5	0.0641026	-0.570332	0.568453
4	15920001	15930001	62	0	9	-1.74745	-1.29796	-2.3586	9	0.145161	-0.230066	0.818041
4	15930001	15940001	75	0	29	-1.91116	-1.35936	-2.67266	29	0.386667	0.783719	0.433205
4	15940001	15950001	93	0	18	-1.76059	-1.13359	-2.20414	18	0.193548	-0.0269476	0.978501
4	15950001	15960001	88	0	12	-1.42285	-0.525624	-2.32104	12	0.136364	-0.266996	0.789472
4	15960001	15970001	64	0	19	-1.75054	-0.626031	-2.25028	19	0.296875	0.406794	0.684159
4	15970001	15980001	70	0	22	-1.83181	-1.27447	-2.41998	22	0.314286	0.47988	0.631313
4	15980001	15990001	65	0	3	-1.51915	-1.00316	-2.28972	3	0.0461538	-0.645676	0.518489
4	16500001	16510001	74	2	0	0.672762	2.24649	-0.221511	2	0.027027	-0.725966	0.467859
4	16660001	16670001	63	4	0	1.30861	2.22067	0.504434	4	0.0634921	-0.572894	0.566716
4	16980001	16990001	64	0	11	-1.70779	-1.19397	-2.1927	11	0.171875	-0.117928	0.906125
4	16990001	17000001	20	0	10	-2.01664	-1.64787	-2.50924	10	0.5	1.25947	0.207862
4	17120001	17130001	56	0	3	-1.60813	-1.07498	-2.33342	3	0.0535714	-0.614539	0.538859
4	17130001	17140001	31	0	11	-1.89737	-1.44004	-2.35515	11	0.354839	0.650112	0.51562
4	17140001	17150001	76	0	10	-1.65789	-0.842073	-2.46144	10	0.131579	-0.287081	0.77405
4	17150001	17160001	58	0	7	-1.53329	-0.884827	-2.22214	7	0.12069	-0.332792	0.739291
4	17280001	17290001	73	0	3	-0.924801	-0.333838	-2.18404	3	0.0410959	-0.666908	0.504831
4	17290001	17300001	56	0	2	-1.01509	-0.204569	-2.17723	2	0.0357143	-0.689499	0.490509
4	17350001	17360001	82	0	37	-1.91694	-1.2516	-2.43082	37	0.45122	1.0547	0.291564
4	17360001	17370001	67	0	36	-2.0866	-1.57262	-3.00198	36	0.537313	1.4161	0.156746
4	17370001	17380001	66	0	35	-2.05226	-1.57423	-2.48159	35	0.530303	1.38667	0.165542
4	17380001	17390001	77	0	42	-1.99698	-1.61718	-2.62756	42	0.545455	1.45027	0.146982
4	17400001	17410001	71	0	36	-2.00681	-1.10348	-2.93013	36	0.507042	1.28903	0.197388
4	17540001	17550001	68	0	4	-0.725888	0.159191	-2.11942	4	0.0588235	-0.592492	0.553521
4	17620001	17630001	53	2	0	0.516428	2.30631	-0.566939	2	0.0377358	-0.681013	0.495863
4	18090001	18100001	28	3	0	1.56595	2.24583	0.496088	3	0.107143	-0.389658	0.696789
5	590001	600001	5	1	0	1.74541	2.29558	1.41999	1	0.2	0.000134744	0.999892
5	620001	630001	4	2	0	2.00936	2.3312	1.82833	2	0.5	1.25947	0.207862
5	630001	640001	4	3	0	2.08725	2.12562	1.97214	3	0.75	2.30891	0.0209486
5	640001	650001	5	1	0	1.66822	2.04769	1.19114	1	0.2	0.000134744	0.999892
5	850001	860001	10	1	0	1.64715	2.00241	1.27571	1	0.1	-0.419642	0.674747
5	1920001	1930001	83	2	0	0.635482	2.03756	-0.61241	2	0.0240964	-0.738268	0.460351
5	1940001	1950001	75	3	0	0.573754	2.13805	-0.41927	3	0.04	-0.671509	0.501897
5	2020001	2030001	69	0	5	-0.758971	0.817836	-2.40555	5	0.0724638	-0.535233	0.592489
5	2030001	2040001	67	0	3	-1.21575	-0.509251	-2.34547	3	0.0447761	-0.65146	0.51475
5	2040001	2050001	59	0	3	-1.21787	-0.0778753	-2.21687	3	0.0508475	-0.625973	0.531332
5	2160001	2170001	61	1	0	0.934376	2.18364	0.23221	1	0.0163934	-0.770604	0.440942
5	2180001	2190001	57	2	0	0.576682	2.1853	-0.213101	2	0.0350877	-0.692129	0.488856
5	2190001	2200001	57	4	0	1.23929	2.2763	0.136748	4	0.0701754	-0.544839	0.585864
5	2220001	2230001	105	3	0	0.816016	2.05176	-0.500385	3	0.0285714	-0.719483	0.471843
5	2230001	2240001	73	7	0	1.32405	2.15602	0.465976	7	0.0958904	-0.436893	0.662189
5	2300001	2310001	72	0	1	-1.12618	-0.207439	-2.01312	1	0.0138889	-0.781117	0.434734
5	2420001	2430001	90	0	43	-2.03866	-1.29255	-3.25108	43	0.477778	1.16618	0.243541
5	2430001	2440001	65	0	63	-2.54488	-1.93628	-3.3866	63	0.969231	3.22919	0.00124142
5	2440001	2450001	102	0	87	-2.29375	-1.72873	-3.13352	87	0.852941	2.74103	0.00612465
5	2450001	2460001	71	0	2	-0.957266	-0.146699	-2.3829	2	0.028169	-0.721172	0.470803
5	2570001	2580001	16	1	0	0.838048	2.13005	-0.0374427	1	0.0625	-0.577059	0.5639
5	2680001	2690001	14	0	5	-1.87806	-1.47067	-2.30362	5	0.357143	0.659784	0.509392
5	2690001	2700001	30	0	5	-1.57168	-0.945301	-2.33203	5	0.166667	-0.139791	0.888825
5	2700001	2710001	52	0	3	-1.4473	-0.743129	-2.21391	3	0.0576923	-0.59724	0.550347
5	3230001	3240001	57	6	0	1.13619	2.34768	0.0947924	6	0.105263	-0.397549	0.690963
5	3330001	3340001	51	1	0	1.04453	2.0433	0.300373	1	0.0196078	-0.75711	0.448984
5	3410001	3420001	45	4	0	1.25846	2.24446	-0.351308	4	0.0888889	-0.466284	0.641012
5	3900001	3910001	36	0	8	-1.53867	-0.706138	-2.58335	8	0.222222	0.0934185	0.925571
5	3910001	3920001	38	0	9	-1.52721	-0.289662	-2.48442	9	0.236842	0.154789	0.876987
5	3980001	3990001	53	0	6	-1.61353	-1.22971	-2.20324	6	0.113208	-0.3642	0.715709
5	3990001	4000001	31	0	1	-1.24601	-0.693351	-2.00092	1	0.0322581	-0.704007	0.481428
5	4000001	4010001	43	0	7	-1.71983	-1.30816	-2.17959	7	0.162791	-0.156061	0.875985
5	4010001	4020001	63	0	32	-1.99233	-1.45676	-2.42143	32	0.507937	1.29278	0.196087
5	4090001	4100001	43	4	0	1.31642	2.16337	0.566532	4	0.0930233	-0.448929	0.653483
5	4100001	4110001	80	4	0	0.909848	2.15024	0.112137	4	0.05	-0.629531	0.529002
5	4130001	4140001	7	7	0	2.25073	2.25073	2.25073	7	1	3.35835	0.000784088
5	4160001	4170001	55	2	0	1.37367	2.1154	0.375991	2	0.0363636	-0.686773	0.492226
5	4200001	4210001	51	1	0	0.864226	2.05579	-0.486779	1	0.0196078	-0.75711	0.448984
5	4230001	4240001	90	1	0	0.832148	2.17547	-0.157475	1	0.0111111	-0.792778	0.427907
5	4240001	4250001	40	6	0	1.49563	2.31309	0.568736	6	0.15	-0.209754	0.83386
5	4470001	4480001	40	0	6	-1.27687	-0.595955	-2.10863	6	0.15	-0.209754	0.83386
5	4480001	4490001	34	0	4	-0.805076	0.215514	-2.4369	4	0.117647	-0.345564	0.72967
5	5120001	5130001	46	12	0	1.13605	2.7343	-0.312153	12	0.26087	0.255651	0.79822
5	5380001	5390001	40	0	5	-1.36427	-0.543679	-2.50594	5	0.125	-0.314698	0.752991
5	5420001	5430001	24	2	0	1.2758	2.05349	0.46297	2	0.0833333	-0.489605	0.624413
5	5660001	5670001	26	4	0	1.13852	2.15299	0.00250228	4	0.153846	-0.193609	0.846482
5	5670001	5680001	23	3	0	0.981479	2.03782	-0.0192192	3	0.130435	-0.291884	0.770375
5	6380001	6390001	59	0	4	-1.28306	-0.614989	-2.12737	4	0.0677966	-0.554825	0.579014
5	6490001	6500001	49	0	1	-1.38576	-0.630661	-2.06922	1	0.0204082	-0.753751	0.450999
5	6500001	6510001	63	0	1	-1.26698	-0.697414	-2.20505	1	0.015873	-0.772788	0.439648
5	6850001	6860001	91	0	1	-0.88262	-0.349031	-2.04507	1	0.010989	-0.79329	0.427609
5	6860001	6870001	77	0	3	-1.17268	-0.659693	-2.16773	3	0.038961	-0.67587	0.499123
5	7210001	7220001	30	0	5	-1.69411	-1.19422	-2.1631	5	0.166667	-0.139791	0.888825
5	7220001	7230001	41	0	18	-1.99271	-1.62283	-2.53028	18	0.439024	1.0035	0.315618
5	7230001	7240001	60	0	26	-1.91679	-1.19142	-2.639	26	0.433333	0.979615	0.327276
5	7380001	7390001	31	0	3	-1.45076	-0.741062	-2.05632	3	0.0967742	-0.433184	0.664881
5	7390001	7400001	71	0	15	-1.60769	-0.707428	-2.34805	15	0.211268	0.0474336	0.962168
5	7440001	7450001	50	0	4	-1.49368	-0.958136	-2.42925	4	0.08	-0.503598	0.614544
5	7450001	7460001	63	0	17	-1.58021	-0.624318	-2.91393	17	0.269841	0.293312	0.769283
5	7460001	7470001	51	0	49	-2.43301	-1.68027	-3.07879	49	0.960784	3.19373	0.00140446
5	7470001	7480001	78	0	45	-2.04364	-0.614102	-3.19502	45	0.576923	1.58237	0.113565
5	7480001	7490001	36	0	12	-1.88283	-0.816459	-2.74096	12	0.333333	0.559838	0.57559
5	7490001	7500001	34	0	5	-1.46164	-0.849029	-2.20605	5	0.147059	-0.2221	0.824236
5	7530001	7540001	56	2	0	1.04109	2.12653	0.20232	2	0.0357143	-0.689499	0.490509
5	8330001	8340001	29	0	2	-1.42931	-0.914632	-2.10128	2	0.0689655	-0.549918	0.582376
5	8510001	8520001	108	3	0	0.659453	2.12195	-0.169924	3	0.0277778	-0.722815	0.469794
5	8530001	8540001	77	5	0	1.24924	2.38413	0.407002	5	0.0649351	-0.566837	0.570825
5	8750001	8760001	80	0	10	-1.06711	0.211802	-2.57324	10	0.125	-0.314698	0.752991
5	8760001	8770001	81	0	59	-2.2878	-1.55789	-3.31144	59	0.728395	2.21822	0.0265401
5	8770001	8780001	82	0	37	-1.9481	-1.41345	-2.46451	37	0.45122	1.0547	0.291564
5	8780001	8790001	81	0	17	-1.7283	-1.17095	-2.54136	17	0.209877	0.0415942	0.966822
5	8790001	8800001	97	0	12	-1.22522	-0.420918	-2.43247	12	0.123711	-0.320108	0.748887
5	8800001	8810001	104	0	20	-1.58373	-0.609044	-2.47918	20	0.192308	-0.0321558	0.974348
5	8810001	8820001	99	0	6	-0.939072	0.21036	-2.13322	6	0.0606061	-0.585009	0.558542
5	8950001	8960001	54	2	0	0.762545	2.32487	-0.0624527	2	0.037037	-0.683946	0.494009
5	8960001	8970001	17	1	0	1.67819	2.25816	1.40049	1	0.0588235	-0.592492	0.553521
5	8970001	8980001	16	10	0	2.03974	2.40958	1.36682	10	0.625	1.78419	0.0743932
5	8980001	8990001	16	6	0	1.58825	2.14208	0.976415	6	0.375	0.734745	0.462495
5	9170001	9180001	47	0	1	-1.42246	-1.07514	-2.13313	1	0.0212766	-0.750105	0.453191
5	9180001	9190001	51	0	6	-1.45313	-0.94732	-2.5601	6	0.117647	-0.345564	0.72967
5	9190001	9200001	73	0	6	-1.42726	-0.833296	-2.09605	6	0.0821918	-0.494397	0.621026
5	9210001	9220001	58	0	10	-1.71839	-1.23453	-2.21137	10	0.172414	-0.115666	0.907917
5	9220001	9230001	67	0	23	-1.82409	-0.830076	-2.48599	23	0.343284	0.601606	0.547436
5	9230001	9240001	53	0	4	-0.872381	0.622915	-2.25356	4	0.0754717	-0.522607	0.601248
5	9240001	9250001	54	0	1	-1.05857	0.0556615	-2.11294	1	0.0185185	-0.761683	0.446249
5	9560001	9570001	86	1	0	1.08119	2.00206	0.0380707	1	0.0116279	-0.790608	0.429173
5	9630001	9640001	80	6	0	1.26803	2.14488	0.605969	6	0.075	-0.524587	0.599871
5	9690001	9700001	69	0	35	-1.92238	-0.967276	-2.53648	35	0.507246	1.28988	0.197091
5	9700001	9710001	50	0	13	-1.2084	-0.517447	-2.29448	13	0.26	0.252001	0.80104
5	10050001	10060001	47	2	0	1.43459	2.20246	0.849685	2	0.0425532	-0.660791	0.508746
5	10060001	10070001	40	8	0	1.56222	2.12702	0.99287	8	0.2	0.000134744	0.999892
5	10070001	10080001	19	3	0	1.59842	2.36152	1.12124	3	0.157895	-0.176614	0.859812
5	10080001	10090001	49	6	0	1.40461	2.36152	0.150418	6	0.122449	-0.325407	0.744873
5	10370001	10380001	44	0	1	-1.3237	-0.802104	-2.1191	1	0.0227273	-0.744016	0.456867
5	10630001	10640001	40	4	0	1.42864	2.02458	0.552503	4	0.1	-0.419642	0.674747
5	10660001	10670001	32	3	0	1.55323	2.02413	0.966038	3	0.09375	-0.445878	0.655685
5	10680001	10690001	39	13	0	1.94284	2.87934	0.945759	13	0.333333	0.559838	0.57559
5	10690001	10700001	37	2	0	1.18221	2.12234	0.355124	2	0.0540541	-0.612513	0.540198
5	10720001	10730001	51	3	0	1.2576	2.43275	0.429473	3	0.0588235	-0.592492	0.553521
5	10730001	10740001	37	4	0	1.45955	2.34983	0.649025	4	0.108108	-0.385606	0.699788
5	10780001	10790001	43	2	0	1.26854	2.06316	0.385796	2	0.0465116	-0.644174	0.519462
5	11460001	11470001	39	0	3	-1.29921	-0.605816	-2.10925	3	0.0769231	-0.516514	0.605495
5	11480001	11490001	26	0	9	-1.75769	-0.992411	-2.44867	9	0.346154	0.613655	0.539443
5	11490001	11500001	42	0	6	-1.5583	-0.806762	-2.31544	6	0.142857	-0.239738	0.810533
5	11500001	11510001	26	0	1	-0.939019	-0.50971	-2.05073	1	0.0384615	-0.677967	0.497793
5	11550001	11560001	25	0	1	-1.41622	-0.952131	-2.00454	1	0.04	-0.671509	0.501897
5	11650001	11660001	41	0	2	-1.33378	-0.644613	-2.07286	2	0.0487805	-0.63465	0.525657
5	11660001	11670001	50	0	4	-1.40981	-0.868735	-2.17943	4	0.08	-0.503598	0.614544
5	11670001	11680001	40	0	3	-1.45264	-0.785255	-2.31328	3	0.075	-0.524587	0.599871
5	11690001	11700001	44	0	1	-1.46622	-0.918102	-2.13746	1	0.0227273	-0.744016	0.456867
5	11720001	11730001	58	0	2	-1.5706	-1.04356	-2.13574	2	0.0344828	-0.694669	0.487263
5	11730001	11740001	36	0	3	-1.69882	-1.37558	-2.04899	3	0.0833333	-0.489605	0.624413
5	11790001	11800001	41	0	13	-1.91882	-1.37269	-2.5771	13	0.317073	0.491581	0.623016
5	11800001	11810001	38	0	21	-2.02128	-1.37269	-2.612	21	0.552632	1.4804	0.138766
5	11810001	11820001	46	0	11	-1.77423	-1.14794	-2.74153	11	0.23913	0.164395	0.86942
5	11820001	11830001	56	0	5	-1.74076	-1.35103	-2.25997	5	0.0892857	-0.464618	0.642205
5	11850001	11860001	35	0	4	-1.61428	-1.07093	-2.13563	4	0.114286	-0.359674	0.719091
5	11860001	11870001	43	0	2	-1.30606	-0.655208	-2.12302	2	0.0465116	-0.644174	0.519462
6	340001	350001	33	0	1	-1.38447	-0.675273	-2.05491	1	0.030303	-0.712214	0.476332
6	490001	500001	24	0	2	-1.51321	-1.02648	-2.05789	2	0.0833333	-0.489605	0.624413
6	510001	520001	22	0	2	-1.61405	-1.00641	-2.03312	2	0.0909091	-0.457804	0.647093
6	530001	540001	50	0	4	-1.2769	-0.705941	-2.06734	4	0.08	-0.503598	0.614544
6	790001	800001	40	0	1	-1.26363	-0.670344	-2.00176	1	0.025	-0.734475	0.462659
6	1220001	1230001	66	8	0	1.42057	2.34802	0.52911	8	0.121212	-0.330599	0.740948
6	1240001	1250001	21	12	0	1.92807	2.36444	1.45792	12	0.571429	1.55931	0.118924
6	1490001	1500001	89	6	0	0.645341	2.09007	-1.47638	6	0.0674157	-0.556424	0.577921
6	1640001	1650001	62	1	0	0.584125	2.06167	-0.192544	1	0.016129	-0.771713	0.440284
6	1700001	1710001	76	2	0	1.17559	2.10153	0.254008	2	0.0263158	-0.728952	0.466031
6	1850001	1860001	62	1	0	-0.049193	2.20285	-1.37822	1	0.016129	-0.771713	0.440284
6	2010001	2020001	69	3	0	0.545431	2.03704	-0.362516	3	0.0434783	-0.656908	0.51124
6	2190001	2200001	81	1	0	0.653075	2.03307	-0.40809	1	0.0123457	-0.787595	0.430934
6	2280001	2290001	90	2	0	0.65563	2.22975	-0.215031	2	0.0222222	-0.746136	0.455585
6	2660001	2670001	77	2	0	0.952332	2.20063	0.242317	2	0.025974	-0.730386	0.465154
6	2980001	2990001	89	0	1	-0.951065	0.0481174	-2.01453	1	0.011236	-0.792253	0.428213
6	3040001	3050001	84	1	0	0.77464	2.1957	0.155625	1	0.0119048	-0.789446	0.429851
6	3050001	3060001	69	2	0	1.01595	2.07425	0.241382	2	0.0289855	-0.717745	0.472915
6	3060001	3070001	48	4	0	1.27617	2.14653	0.706593	4	0.0833333	-0.489605	0.624413
6	3270001	3280001	49	1	0	1.14225	2.17087	-0.110304	1	0.0204082	-0.753751	0.450999
6	3540001	3550001	58	0	1	-1.20268	-0.228902	-2.03671	1	0.0172414	-0.767044	0.443055
6	3550001	3560001	100	0	19	-1.58804	-0.555998	-2.83776	19	0.19	-0.041843	0.966624
6	3560001	3570001	56	0	21	-1.71106	-0.834142	-2.41155	21	0.375	0.734745	0.462495
6	3640001	3650001	106	0	3	-1.36248	-0.464272	-2.20117	3	0.0283019	-0.720615	0.471147
6	3700001	3710001	93	0	19	-1.64624	-0.814859	-2.35166	19	0.204301	0.0181897	0.985488
6	3710001	3720001	79	0	31	-1.90002	-1.30913	-2.50207	31	0.392405	0.807807	0.419202
6	3720001	3730001	44	0	14	-1.71511	-0.553548	-2.57924	14	0.318182	0.496235	0.619729
6	3790001	3800001	95	0	63	-2.19325	-1.08606	-3.11841	63	0.663158	1.94437	0.0518514
6	3800001	3810001	69	0	59	-2.34552	-1.57048	-3.09318	59	0.855072	2.74998	0.00595991
6	3810001	3820001	66	0	63	-2.6045	-1.86043	-3.5634	63	0.954545	3.16754	0.00153733
6	3820001	3830001	79	0	69	-2.36689	-1.86267	-3.26208	69	0.873418	2.82699	0.00469881
6	3830001	3840001	66	0	54	-2.29071	-1.64695	-2.96011	54	0.818182	2.59512	0.00945578
6	3840001	3850001	77	0	17	-1.70764	-0.803075	-2.82704	17	0.220779	0.0873612	0.930384
6	3850001	3860001	76	0	20	-1.79752	-1.18907	-2.53854	20	0.263158	0.265257	0.790811
6	3860001	3870001	72	0	11	-1.58065	-0.943822	-2.42248	11	0.152778	-0.198093	0.842972
6	3930001	3940001	43	0	7	-1.5549	-0.845966	-2.45141	7	0.162791	-0.156061	0.875985
6	3950001	3960001	95	0	1	-1.38667	-0.790445	-2.08165	1	0.0105263	-0.795232	0.426478
6	3960001	3970001	51	0	12	-1.66265	-1.02646	-2.69083	12	0.235294	0.148291	0.882113
6	3970001	3980001	95	0	16	-1.62376	-0.830942	-2.26608	16	0.168421	-0.132426	0.894647
6	3980001	3990001	78	0	4	-1.30824	0.692637	-2.43021	4	0.0512821	-0.624149	0.53253
6	4040001	4050001	64	0	8	-1.62509	-1.07375	-2.34052	8	0.125	-0.314698	0.752991
6	4050001	4060001	88	0	44	-1.97124	-1.34985	-2.67955	44	0.5	1.25947	0.207862
6	4060001	4070001	35	0	2	-1.57595	-0.979853	-2.28509	2	0.0571429	-0.599547	0.548808
6	4070001	4080001	22	0	5	-1.50429	-0.829052	-2.26241	5	0.227273	0.114619	0.908747
6	4080001	4090001	60	0	5	-1.26808	-0.190235	-2.13399	5	0.0833333	-0.489605	0.624413
6	4090001	4100001	71	0	14	-1.56383	-0.715899	-2.40712	14	0.197183	-0.01169	0.990673
6	4100001	4110001	77	0	21	-1.74089	-0.836133	-2.40636	21	0.272727	0.305427	0.760041
6	4110001	4120001	47	0	22	-1.94093	-1.41035	-2.82491	22	0.468085	1.12549	0.260379
6	4120001	4130001	63	0	29	-1.95775	-1.18467	-2.82539	29	0.460317	1.09289	0.274443
6	4130001	4140001	45	0	44	-2.45051	-1.91917	-3.29194	44	0.977778	3.26507	0.00109438
6	4140001	4150001	47	0	47	-2.56338	-2.10009	-3.16326	47	1	3.35835	0.000784088
6	4150001	4160001	50	0	10	-1.7131	-1.11086	-2.44472	10	0.2	0.000134744	0.999892
6	4160001	4170001	90	0	29	-1.72815	-0.888075	-2.53471	29	0.322222	0.513196	0.607814
6	4170001	4180001	78	0	34	-1.86416	-1.02647	-2.79037	34	0.435897	0.990378	0.321989
6	4180001	4190001	72	0	31	-1.80697	-0.754127	-2.75761	31	0.430556	0.967954	0.333067
6	4190001	4200001	61	0	1	-1.37979	-1.05409	-2.03633	1	0.0163934	-0.770604	0.440942
6	4200001	4210001	99	0	9	-1.48626	-1.00513	-2.19731	9	0.0909091	-0.457804	0.647093
6	4210001	4220001	61	0	10	-1.59685	-0.940477	-2.28818	10	0.163934	-0.15126	0.87977
6	4220001	4230001	46	0	23	-1.8891	-0.870057	-2.86037	23	0.5	1.25947	0.207862
6	4230001	4240001	95	0	5	-1.55252	-0.852587	-2.11858	5	0.0526316	-0.618484	0.536256
6	4240001	4250001	75	0	12	-1.62707	-0.874635	-2.29638	12	0.16	-0.167776	0.866759
6	4260001	4270001	84	0	2	-0.955932	0.0511842	-2.05577	2	0.0238095	-0.739473	0.45962
6	4270001	4280001	88	0	14	-1.44791	-0.796671	-2.40607	14	0.159091	-0.171592	0.863758
6	4280001	4290001	87	0	2	-1.09018	-0.557812	-2.24306	2	0.0229885	-0.742919	0.457531
6	4310001	4320001	57	0	29	-2.0214	-1.34388	-3.03156	29	0.508772	1.29629	0.194876
6	4320001	4330001	42	0	8	-1.7573	-1.23443	-2.31314	8	0.190476	-0.039844	0.968217
6	4330001	4340001	51	0	11	-1.69934	-1.20721	-2.29508	11	0.215686	0.0659821	0.947392
6	4340001	4350001	73	0	42	-2.03127	-1.56114	-2.42364	42	0.575342	1.57574	0.115087
6	4350001	4360001	57	0	50	-2.4006	-1.72503	-3.11293	50	0.877193	2.84284	0.00447141
6	4360001	4370001	56	0	47	-2.30043	-1.85951	-3.29089	47	0.839286	2.68371	0.00728103
6	4370001	4380001	68	0	33	-2.09231	-1.27962	-3.16729	33	0.485294	1.19773	0.231021
6	4380001	4390001	63	0	57	-2.56877	-1.95012	-3.32559	57	0.904762	2.95856	0.00309076
6	4390001	4400001	87	0	86	-2.70985	-1.98255	-3.6199	86	0.988506	3.3101	0.000932622
6	4400001	4410001	85	0	66	-2.35283	-1.1103	-3.35432	66	0.776471	2.42003	0.0155194
6	4410001	4420001	94	0	69	-2.23481	-1.02435	-2.97966	69	0.734043	2.24192	0.0249663
6	4420001	4430001	60	0	40	-2.28303	-1.59006	-3.20264	40	0.666667	1.95909	0.0501017
6	4430001	4440001	60	0	55	-2.59738	-1.76598	-3.33599	55	0.916667	3.00854	0.00262509
6	4440001	4450001	31	0	27	-2.24207	-1.91531	-2.74576	27	0.870968	2.8167	0.00485193
6	4450001	4460001	19	0	19	-2.35975	-2.14388	-2.90273	19	1	3.35835	0.000784088
6	4460001	4470001	59	0	31	-2.06898	-0.972599	-3.43432	31	0.525424	1.36619	0.17188
6	4470001	4480001	72	0	47	-2.15307	-1.43613	-2.87855	47	0.652778	1.90079	0.0573292
6	4480001	4490001	89	0	28	-1.70981	-0.596697	-2.77828	28	0.314607	0.481228	0.630355
6	4550001	4560001	61	0	7	-1.33054	-0.0657129	-2.37786	7	0.114754	-0.357708	0.720562
6	4560001	4570001	68	0	23	-1.77863	-0.892081	-2.35615	23	0.338235	0.580415	0.561635
6	4570001	4580001	69	0	1	-1.44483	-0.00823354	-2.28971	1	0.0144928	-0.778582	0.436226
6	4820001	4830001	46	0	5	-1.70825	-1.09668	-2.07434	5	0.108696	-0.38314	0.701616
6	4870001	4880001	45	0	9	-1.71945	-1.24357	-2.27717	9	0.2	0.000134744	0.999892
6	4880001	4890001	39	0	16	-1.89863	-1.50064	-2.35052	16	0.410256	0.882743	0.377375
6	4890001	4900001	55	0	19	-1.79716	-1.03378	-2.77586	19	0.345455	0.61072	0.541385
6	4900001	4910001	70	0	23	-1.84778	-1.36628	-2.4232	23	0.328571	0.539848	0.589302
6	4910001	4920001	79	0	67	-2.28466	-1.7911	-2.86924	67	0.848101	2.72072	0.00651408
6	4920001	4930001	66	0	23	-1.79866	-1.09968	-2.69035	23	0.348485	0.62344	0.532995
6	4930001	4940001	56	0	9	-1.61816	-1.18886	-2.3586	9	0.160714	-0.164778	0.869119
6	4940001	4950001	61	0	43	-2.42511	-1.48171	-3.15843	43	0.704918	2.11967	0.0340343
6	4950001	4960001	47	0	47	-2.66244	-2.31059	-3.25922	47	1	3.35835	0.000784088
6	4960001	4970001	79	0	76	-2.59401	-1.78581	-3.22363	76	0.962025	3.19894	0.00137933
6	4970001	4980001	46	0	8	-1.62919	-0.92775	-2.22357	8	0.173913	-0.109372	0.912907
6	4990001	5000001	48	0	15	-1.76976	-1.13734	-2.64642	15	0.3125	0.472384	0.636653
6	5000001	5010001	62	0	18	-1.52103	-0.888551	-2.58057	18	0.290323	0.379288	0.704474
6	5010001	5020001	47	0	9	-1.60878	-0.872846	-2.81951	9	0.191489	-0.035591	0.971609
6	5020001	5030001	62	0	1	-1.17368	-0.296066	-2.04505	1	0.016129	-0.771713	0.440284
6	5030001	5040001	87	0	2	-1.09734	-0.259623	-2.08886	2	0.0229885	-0.742919	0.457531
6	5070001	5080001	24	0	9	-1.97289	-1.63529	-2.39096	9	0.375	0.734745	0.462495
6	5080001	5090001	54	0	17	-1.8221	-1.21685	-2.77675	17	0.314815	0.482101	0.629734
6	5090001	5100001	62	0	16	-1.87047	-1.42342	-2.37625	16	0.258065	0.243876	0.807327
6	5100001	5110001	59	0	18	-1.74307	-0.874627	-2.63336	18	0.305085	0.441256	0.659027
6	5110001	5120001	38	0	11	-1.84881	-1.38142	-2.71235	11	0.289474	0.375725	0.707122
6	5120001	5130001	99	0	24	-1.74209	-0.958329	-2.3613	24	0.242424	0.178222	0.858549
6	5130001	5140001	127	0	2	-1.53088	-0.890275	-2.02758	2	0.015748	-0.773313	0.439337
6	5140001	5150001	70	0	1	-1.37838	-0.761381	-2.02583	1	0.0142857	-0.779451	0.435714
6	5150001	5160001	84	0	1	-0.529485	0.315904	-2.03134	1	0.0119048	-0.789446	0.429851
6	5340001	5350001	41	0	13	-1.67876	-0.820613	-2.56723	13	0.317073	0.491581	0.623016
6	5350001	5360001	14	0	6	-2.05758	-1.68986	-2.60141	6	0.428571	0.959625	0.337244
6	5370001	5380001	55	0	20	-1.95616	-1.27452	-2.83966	20	0.363636	0.687043	0.492056
6	5590001	5600001	70	0	2	-0.920172	0.158442	-2.19998	2	0.0285714	-0.719483	0.471843
6	5600001	5610001	57	0	19	-1.87641	-1.22037	-2.64509	19	0.333333	0.559838	0.57559
6	5610001	5620001	67	0	44	-2.13868	-1.49915	-2.83619	44	0.656716	1.91733	0.0551966
6	5620001	5630001	64	0	40	-2.07886	-1.26668	-2.7923	40	0.625	1.78419	0.0743932
6	5630001	5640001	84	0	30	-1.91103	-1.29517	-2.56917	30	0.357143	0.659784	0.509392
6	5640001	5650001	36	0	5	-1.80428	-1.44141	-2.38193	5	0.138889	-0.256396	0.797645
6	5650001	5660001	52	0	25	-2.00142	-1.32672	-3.08939	25	0.480769	1.17874	0.238502
6	5660001	5670001	73	0	46	-2.11543	-1.47431	-2.82793	46	0.630137	1.80575	0.0709572
6	5670001	5680001	67	0	16	-1.80944	-1.29475	-2.50702	16	0.238806	0.163033	0.870492
6	5680001	5690001	75	0	8	-1.62234	-1.10496	-2.20004	8	0.106667	-0.391657	0.695312
6	5700001	5710001	65	0	2	-1.44707	-0.366787	-2.10248	2	0.0307692	-0.710257	0.477545
6	5830001	5840001	57	0	1	-1.11288	-0.148629	-2.0057	1	0.0175439	-0.765774	0.443811
6	5840001	5850001	66	0	3	-1.40616	-0.665609	-2.04446	3	0.0454545	-0.648612	0.516589
6	5850001	5860001	86	0	4	-1.42301	-0.752527	-2.18464	4	0.0465116	-0.644174	0.519462
6	5860001	5870001	53	0	41	-2.20402	-0.792907	-3.07049	41	0.773585	2.40791	0.016044
6	5870001	5880001	72	0	57	-2.12833	-1.7747	-2.57856	57	0.791667	2.48382	0.0129983
6	5880001	5890001	85	0	64	-2.17377	-1.69927	-2.84997	64	0.752941	2.32126	0.0202731
6	5890001	5900001	70	0	66	-2.62116	-1.95223	-3.25204	66	0.942857	3.11848	0.00181787
6	5900001	5910001	87	0	14	-1.55322	-0.889973	-2.50602	14	0.16092	-0.163916	0.869797
6	5910001	5920001	82	0	5	-1.57664	-1.01925	-2.22724	5	0.0609756	-0.583458	0.559585
6	5930001	5940001	39	0	7	-1.33663	-0.525519	-2.45169	7	0.179487	-0.0859734	0.931488
6	5980001	5990001	46	0	6	-1.71474	-1.25887	-2.15449	6	0.130435	-0.291884	0.770375
6	6000001	6010001	73	0	4	-1.5927	-0.882929	-2.27495	4	0.0547945	-0.609405	0.542256
6	6040001	6050001	85	0	31	-1.64656	-0.436679	-2.41804	31	0.364706	0.691532	0.489231
6	6050001	6060001	73	0	58	-2.33057	-1.83892	-3.07271	58	0.794521	2.4958	0.0125675
6	6060001	6070001	39	0	26	-2.14441	-1.61816	-2.71618	26	0.666667	1.95909	0.0501017
6	6070001	6080001	77	0	68	-2.45288	-1.79012	-3.13203	68	0.883117	2.8677	0.00413463
6	6080001	6090001	72	0	69	-2.68453	-1.88258	-3.22399	69	0.958333	3.18344	0.00145534
6	6090001	6100001	81	0	20	-1.4578	-0.355588	-2.78803	20	0.246914	0.197067	0.843775
6	6300001	6310001	84	0	3	-1.26873	-0.126896	-2.30379	3	0.0357143	-0.689499	0.490509
6	6320001	6330001	57	0	10	-1.67841	-0.853256	-2.39394	10	0.175439	-0.102968	0.917988
6	6330001	6340001	81	0	1	-1.35144	-0.692227	-2.05236	1	0.0123457	-0.787595	0.430934
6	6340001	6350001	46	0	1	-0.925992	-0.0656363	-2.07089	1	0.0217391	-0.748164	0.454362
6	6350001	6360001	52	0	2	-1.46134	-0.71203	-2.04859	2	0.0384615	-0.677967	0.497793
6	6360001	6370001	52	0	1	-1.41065	-0.650932	-2.04196	1	0.0192308	-0.758693	0.448036
6	6370001	6380001	36	0	2	-1.40634	-0.443095	-2.10518	2	0.0555556	-0.60621	0.544375
6	6490001	6500001	50	0	1	-1.22812	-0.253167	-2.13529	1	0.02	-0.755464	0.449971
6	6500001	6510001	39	0	6	-1.56658	-0.853978	-2.36509	6	0.153846	-0.193609	0.846482
6	6510001	6520001	45	0	13	-1.88954	-1.41154	-2.79279	13	0.288889	0.37327	0.708948
6	6520001	6530001	67	0	30	-1.90615	-1.0607	-2.82358	30	0.447761	1.04018	0.298257
6	6710001	6720001	30	0	1	-1.50614	-0.859402	-2.13634	1	0.0333333	-0.699494	0.484244
6	6810001	6820001	60	0	5	-1.58568	-0.97692	-2.15133	5	0.0833333	-0.489605	0.624413
6	6820001	6830001	46	0	20	-1.91834	-1.12301	-2.46149	20	0.434783	0.985698	0.324281
6	6830001	6840001	60	0	2	-1.4581	-0.621477	-2.20536	2	0.0333333	-0.699494	0.484244
6	6840001	6850001	71	0	49	-2.08102	-1.13906	-2.99735	49	0.690141	2.05763	0.0396253
6	6850001	6860001	59	0	29	-1.95418	-1.41596	-2.72315	29	0.491525	1.22389	0.220993
6	6860001	6870001	55	0	38	-2.2273	-1.5836	-2.96225	38	0.690909	2.06086	0.0393165
6	6870001	6880001	30	0	19	-2.2523	-1.64049	-2.94601	19	0.633333	1.81917	0.0688857
6	6880001	6890001	83	0	15	-1.43733	-0.505849	-3.24918	15	0.180723	-0.0807861	0.935612
6	7260001	7270001	30	0	3	-1.35885	-0.713695	-2.20942	3	0.1	-0.419642	0.674747
6	7660001	7670001	67	0	15	-1.86796	-1.18112	-3.11236	15	0.223881	0.10038	0.920043
6	7670001	7680001	75	0	6	-1.50919	-0.608553	-2.36127	6	0.08	-0.503598	0.614544
6	7850001	7860001	72	0	4	-1.53475	-0.736327	-2.20419	4	0.0555556	-0.60621	0.544375
6	7860001	7870001	53	0	17	-1.89256	-1.38465	-2.38612	17	0.320755	0.507035	0.61213
6	7940001	7950001	69	5	0	0.904953	2.3383	-0.194087	5	0.0724638	-0.535233	0.592489
6	8040001	8050001	62	0	14	-1.64306	-0.833122	-2.24684	14	0.225806	0.108464	0.913627
6	8160001	8170001	48	0	3	-1.08084	-0.202312	-2.11226	3	0.0625	-0.577059	0.5639
6	8170001	8180001	59	0	4	-1.46132	-0.806126	-2.19489	4	0.0677966	-0.554825	0.579014
6	8310001	8320001	44	0	6	-1.23995	-0.337224	-2.46866	6	0.136364	-0.266996	0.789472
6	8340001	8350001	48	0	1	-1.15061	-0.457232	-2.0595	1	0.0208333	-0.751966	0.452072
6	8480001	8490001	41	0	3	-1.38859	-0.749025	-2.10228	3	0.0731707	-0.532265	0.594542
6	8490001	8500001	53	0	9	-1.62997	-0.784884	-2.54156	9	0.169811	-0.12659	0.899265
6	8690001	8700001	52	0	1	-1.36874	-0.855771	-2.06142	1	0.0192308	-0.758693	0.448036
6	8720001	8730001	49	0	2	-1.1835	-0.217554	-2.1058	2	0.0408163	-0.668082	0.504081
6	8770001	8780001	34	0	14	-1.91417	-1.31443	-2.56437	14	0.411765	0.889074	0.373963
6	8820001	8830001	62	0	1	-1.16222	0.346641	-2.08246	1	0.016129	-0.771713	0.440284
6	8830001	8840001	44	0	1	-1.4691	-0.959502	-2.1017	1	0.0227273	-0.744016	0.456867
6	8860001	8870001	68	0	2	-0.997605	-0.183146	-2.25969	2	0.0294118	-0.715956	0.474019
6	8870001	8880001	61	0	1	-1.53354	-0.957963	-2.11259	1	0.0163934	-0.770604	0.440942
6	8900001	8910001	55	0	4	-1.55172	-1.05373	-2.1353	4	0.0727273	-0.534127	0.593254
6	8910001	8920001	63	0	6	-1.43723	-0.696172	-2.17497	6	0.0952381	-0.439632	0.660204
6	8920001	8930001	77	0	5	-1.38399	-0.65848	-2.1006	5	0.0649351	-0.566837	0.570825
6	8940001	8950001	79	0	4	-1.35409	-0.766886	-2.18424	4	0.0506329	-0.626874	0.530742
6	8950001	8960001	67	0	9	-1.58415	-1.01684	-2.16176	9	0.134328	-0.27554	0.782902
6	8970001	8980001	65	0	7	-1.48821	-0.742851	-2.2599	7	0.107692	-0.387352	0.698496
6	8980001	8990001	78	0	3	-1.39251	-0.819759	-2.06359	3	0.0384615	-0.677967	0.497793
6	8990001	9000001	75	0	1	-1.12074	-0.334963	-2.18215	1	0.0133333	-0.783449	0.433363
6	9130001	9140001	47	0	1	-1.08425	-0.322921	-2.00499	1	0.0212766	-0.750105	0.453191
6	9150001	9160001	65	0	1	-1.47195	-1.02179	-2.06284	1	0.0153846	-0.774838	0.438435
6	9210001	9220001	71	0	1	-0.402036	0.565347	-2.05042	1	0.0140845	-0.780296	0.435217
6	9220001	9230001	77	0	2	-0.904356	0.063395	-2.17022	2	0.025974	-0.730386	0.465154
6	9490001	9500001	51	0	28	-2.01764	-1.20276	-2.7086	28	0.54902	1.46524	0.142856
6	9500001	9510001	72	0	69	-2.5494	-1.916	-3.0898	69	0.958333	3.18344	0.00145534
6	9510001	9520001	64	0	55	-2.3813	-1.80035	-2.99445	55	0.859375	2.76804	0.00563945
6	9520001	9530001	49	0	3	-1.34127	-0.821552	-2.25294	3	0.0612245	-0.582413	0.560288
6	9550001	9560001	75	1	0	0.99729	2.10857	-0.258156	1	0.0133333	-0.783449	0.433363
6	9900001	9910001	40	1	0	1.21866	2.06888	0.540458	1	0.025	-0.734475	0.462659
6	10010001	10020001	66	1	0	0.980071	2.11967	0.164664	1	0.0151515	-0.775817	0.437857
6	10210001	10220001	67	0	5	-1.52989	-0.721436	-2.04659	5	0.0746269	-0.526153	0.598782
6	10220001	10230001	74	0	4	-1.51009	-0.826167	-2.07791	4	0.0540541	-0.612513	0.540198
6	10230001	10240001	52	0	7	-1.67631	-1.18902	-2.45467	7	0.134615	-0.274335	0.783827
6	10240001	10250001	71	0	11	-1.53471	-0.808189	-2.55768	11	0.15493	-0.189061	0.850045
6	10370001	10380001	69	7	0	1.0016	2.27965	0.0935714	7	0.101449	-0.413559	0.679197
6	10440001	10450001	36	0	7	-1.7614	-1.25743	-2.22984	7	0.194444	-0.0231862	0.981502
6	10460001	10470001	18	0	6	-1.73976	-0.584583	-2.2751	6	0.333333	0.559838	0.57559
6	10590001	10600001	63	2	0	1.09623	2.10406	-0.604745	2	0.031746	-0.706157	0.480091
6	10620001	10630001	54	1	0	0.10355	2.00685	-0.70661	1	0.0185185	-0.761683	0.446249
6	10660001	10670001	43	7	0	1.45006	2.2241	0.295247	7	0.162791	-0.156061	0.875985
6	10820001	10830001	38	0	28	-2.07922	-1.4625	-2.59596	28	0.736842	2.25367	0.0242166
6	10830001	10840001	46	0	25	-1.95998	-1.26611	-2.52705	25	0.543478	1.44198	0.149309
6	10840001	10850001	71	0	6	-1.30221	-0.431513	-2.10948	6	0.084507	-0.484678	0.627905
6	10870001	10880001	57	0	1	-1.05899	-0.548281	-2.0233	1	0.0175439	-0.765774	0.443811
6	10910001	10920001	42	0	3	-1.26994	-0.262834	-2.20501	3	0.0714286	-0.539579	0.589488
6	10920001	10930001	52	0	10	-1.64098	-0.905412	-2.27944	10	0.192308	-0.0321558	0.974348
6	11020001	11030001	67	0	1	-1.30964	-0.465239	-2.01574	1	0.0149254	-0.776766	0.437297
6	11380001	11390001	52	0	11	-1.67031	-0.736303	-2.27394	11	0.211538	0.0485706	0.961262
6	11390001	11400001	65	0	20	-1.87654	-1.36548	-2.70691	20	0.307692	0.452202	0.651123
6	11400001	11410001	60	0	28	-1.99382	-1.46789	-2.77215	28	0.466667	1.11954	0.26291
6	11410001	11420001	72	0	9	-1.64497	-0.98807	-2.32252	9	0.125	-0.314698	0.752991
6	11550001	11560001	60	0	4	-1.46754	-0.930333	-2.41425	4	0.0666667	-0.559568	0.575774
6	11560001	11570001	53	0	3	-1.46017	-0.918227	-2.18303	3	0.0566038	-0.60181	0.547301
6	11610001	11620001	67	1	0	0.868862	2.01651	-0.707908	1	0.0149254	-0.776766	0.437297
6	11730001	11740001	73	0	6	-1.42708	-0.520309	-2.3234	6	0.0821918	-0.494397	0.621026
6	11890001	11900001	42	0	3	-1.41199	-1.07325	-2.15368	3	0.0714286	-0.539579	0.589488
6	11900001	11910001	53	0	19	-1.91397	-1.48707	-2.53024	19	0.358491	0.665442	0.505768
6	11910001	11920001	33	0	16	-2.03917	-1.61494	-2.42646	16	0.484848	1.19586	0.23175
6	11920001	11930001	51	0	1	-1.38252	-0.832707	-2.36119	1	0.0196078	-0.75711	0.448984
6	12330001	12340001	59	0	5	-1.49749	-0.471732	-2.25012	5	0.0847458	-0.483676	0.628616
6	12340001	12350001	44	0	37	-2.17253	-1.6766	-2.61632	37	0.840909	2.69052	0.00713398
6	12350001	12360001	64	0	10	-1.598	-1.00286	-2.444	10	0.15625	-0.183518	0.854392
6	12430001	12440001	61	1	0	1.09232	2.15798	-0.252784	1	0.0163934	-0.770604	0.440942
6	12530001	12540001	58	0	12	-1.58895	-0.969178	-2.29523	12	0.206897	0.0290849	0.976797
6	12540001	12550001	60	0	32	-2.02987	-1.40674	-2.59391	32	0.533333	1.39939	0.161696
6	12550001	12560001	42	0	16	-1.72188	-0.847779	-2.75358	16	0.380952	0.759731	0.447415
6	12560001	12570001	83	0	2	-1.33459	-0.583789	-2.01131	2	0.0240964	-0.738268	0.460351
6	12570001	12580001	82	0	3	-1.65709	-1.24484	-2.1238	3	0.0365854	-0.685842	0.492812
6	12580001	12590001	52	0	9	-1.75183	-1.34669	-2.22447	9	0.173077	-0.112882	0.910124
6	12600001	12610001	76	0	1	-0.928148	-0.141968	-2.05012	1	0.0131579	-0.784186	0.432931
6	12610001	12620001	62	0	5	-1.64691	-1.05435	-2.21816	5	0.0806452	-0.50089	0.616449
6	12620001	12630001	65	0	31	-2.00103	-1.26449	-2.96221	31	0.476923	1.16259	0.244994
6	12660001	12670001	57	5	0	1.10724	2.08376	0.379993	5	0.0877193	-0.471194	0.637502
6	12830001	12840001	57	1	0	0.816613	2.03537	-0.150576	1	0.0175439	-0.765774	0.443811
6	12920001	12930001	78	0	31	-1.88068	-0.957463	-2.41973	31	0.397436	0.828925	0.407147
6	12930001	12940001	39	0	15	-1.89621	-1.32525	-2.29431	15	0.384615	0.775108	0.438276
6	12940001	12950001	87	0	2	-1.43094	-0.762941	-2.13306	2	0.0229885	-0.742919	0.457531
6	12950001	12960001	63	0	7	-1.36763	-0.639233	-2.25176	7	0.111111	-0.373	0.709148
6	13040001	13050001	73	0	2	-1.14394	-0.546371	-2.02347	2	0.0273973	-0.724412	0.468813
6	13050001	13060001	79	0	12	-1.62	-0.884464	-2.33528	12	0.151899	-0.201783	0.840086
6	13150001	13160001	95	1	0	1.00814	2.04447	0.0376355	1	0.0105263	-0.795232	0.426478
6	13220001	13230001	77	7	0	1.06335	2.2515	-0.1979	7	0.0909091	-0.457804	0.647093
6	13240001	13250001	74	6	0	1.25569	2.14753	0.246065	6	0.0810811	-0.49906	0.617737
6	13350001	13360001	53	1	0	0.857665	2.03257	0.0826663	1	0.0188679	-0.760216	0.447125
6	13370001	13380001	59	13	0	1.63585	2.20914	0.964934	13	0.220339	0.0855131	0.931853
6	13390001	13400001	82	9	0	1.5095	2.39923	0.48804	9	0.109756	-0.378688	0.704919
6	13600001	13610001	52	7	0	0.885222	2.14655	-0.19252	7	0.134615	-0.274335	0.783827
6	13610001	13620001	75	6	0	1.31849	2.18377	0.444041	6	0.08	-0.503598	0.614544
6	13640001	13650001	65	1	0	0.99861	2.0139	0.0602597	1	0.0153846	-0.774838	0.438435
6	13650001	13660001	73	1	0	0.938575	2.0139	0.398253	1	0.0136986	-0.781916	0.434264
6	13660001	13670001	59	1	0	0.886422	2.02158	-0.0479931	1	0.0169492	-0.768271	0.442326
6	13670001	13680001	46	6	0	1.28194	2.32864	0.675836	6	0.130435	-0.291884	0.770375
6	13680001	13690001	44	6	0	1.41443	2.1568	0.610285	6	0.136364	-0.266996	0.789472
[truncated: 2,157 more rows]

## Sheet: Table_S3c
Table S3c: Windows (10kb) with highest proportion of SNPs with strongest evidence of recent positive selection (normalised XP-nSL >= 2) in a British population of Bombus terrestris audax. For each window, the chromosomal number, window start position [bp], window end position [bp], total number of SNPs assigned normalised XP-nSL values >= 2 per window, z-score, and p-value.
chromosome_number	start_position	end_position	total_snps	british_top_snps	irish_top_snps	mean_xpnsl	lowest_xpnsl	highest_xpnsl	top_snps	percentage	zscore	pvalue
1	250001	260001	15	15	0	2.76057	2.81565	2.60866	15	1	3.35835	0.000784088
1	260001	270001	6	6	0	2.92806	3.03705	2.71164	6	1	3.35835	0.000784088
1	270001	280001	7	7	0	2.92431	3.01679	2.84066	7	1	3.35835	0.000784088
1	280001	290001	1	1	0	2.95791	2.95791	2.95791	1	1	3.35835	0.000784088
1	290001	300001	9	9	0	2.86355	2.95594	2.73772	9	1	3.35835	0.000784088
1	300001	310001	9	9	0	2.71275	2.95594	2.65671	9	1	3.35835	0.000784088
1	310001	320001	7	7	0	2.5696	2.75368	2.40375	7	1	3.35835	0.000784088
1	710001	720001	3	3	0	2.09236	2.09397	2.08914	3	1	3.35835	0.000784088
1	730001	740001	3	3	0	2.03327	2.07612	2.01169	3	1	3.35835	0.000784088
1	760001	770001	2	2	0	2.07063	2.07063	2.07063	2	1	3.35835	0.000784088
1	3730001	3740001	19	19	0	2.78457	2.97737	2.49366	19	1	3.35835	0.000784088
1	4550001	4560001	8	6	0	2.01728	2.23887	1.21251	6	0.75	2.30891	0.0209486
1	4580001	4590001	11	11	0	2.1504	2.3495	2.05441	11	1	3.35835	0.000784088
2	16030001	16040001	13	9	0	2.03881	2.26206	1.55514	9	0.692308	2.06673	0.0387596
2	16030001	16040001	13	9	0	2.03881	2.26206	1.55514	9	0.692308	2.06673	0.0387596
2	16100001	16110001	108	76	0	2.02022	2.43888	1.41472	76	0.703704	2.11457	0.0344668
2	16100001	16110001	108	76	0	2.02022	2.43888	1.41472	76	0.703704	2.11457	0.0344668
5	630001	640001	4	3	0	2.08725	2.12562	1.97214	3	0.75	2.30891	0.0209486
5	4130001	4140001	7	7	0	2.25073	2.25073	2.25073	7	1	3.35835	0.000784088
6	14610001	14620001	35	35	0	2.23018	2.42844	2.11797	35	1	3.35835	0.000784088
8	1650001	1660001	8	6	0	2.0014	2.23818	1.15623	6	0.75	2.30891	0.0209486
8	7310001	7320001	17	12	0	2.23364	2.60557	1.8184	12	0.705882	2.12371	0.0336941
10	10360001	10370001	7	6	0	2.59101	2.81681	1.99617	6	0.857143	2.75867	0.00580371
10	10370001	10380001	6	6	0	2.71128	2.81681	2.63695	6	1	3.35835	0.000784088
10	10380001	10390001	9	9	0	2.82568	2.93873	2.57572	9	1	3.35835	0.000784088
10	10390001	10400001	5	5	0	2.4809	2.8289	2.16548	5	1	3.35835	0.000784088
10	10400001	10410001	5	4	0	2.27295	2.41322	1.75934	4	0.8	2.5188	0.0117756
10	10510001	10520001	18	18	0	2.1992	2.33282	2.06286	18	1	3.35835	0.000784088
10	10520001	10530001	10	10	0	2.20245	2.37586	2.06018	10	1	3.35835	0.000784088
10	10530001	10540001	11	9	0	2.23155	2.34811	1.98335	9	0.818182	2.59512	0.00945578
10	11170001	11180001	40	28	0	2.15665	2.5314	1.56014	28	0.7	2.09902	0.0358151
10	11180001	11190001	18	18	0	2.19412	2.26241	2.09616	18	1	3.35835	0.000784088
10	13720001	13730001	34	34	0	2.41788	2.51354	2.35693	34	1	3.35835	0.000784088
10	13730001	13740001	42	41	0	2.28852	2.45859	1.99597	41	0.97619	3.2584	0.00112041
10	13740001	13750001	20	16	0	2.25471	2.48629	1.66396	16	0.8	2.5188	0.0117756
10	14220001	14230001	76	55	0	2.09387	2.39347	1.32853	55	0.723684	2.19844	0.0279177
10	14230001	14240001	43	41	0	2.26073	2.61098	1.94696	41	0.953488	3.16311	0.00156095
10	15210001	15220001	38	38	0	2.36884	2.64575	2.07413	38	1	3.35835	0.000784088
10	15220001	15230001	69	68	0	2.35162	2.55281	1.91408	68	0.985507	3.29751	0.000975447
10	15230001	15240001	54	54	0	2.25611	2.4777	2.05607	54	1	3.35835	0.000784088
10	15240001	15250001	60	60	0	2.11924	2.33594	2.01294	60	1	3.35835	0.000784088
10	15290001	15300001	73	53	0	2.11594	2.54383	1.5099	53	0.726027	2.20828	0.0272249
10	15300001	15310001	18	18	0	2.21134	2.2743	2.04511	18	1	3.35835	0.000784088
10	15310001	15320001	23	22	0	2.30436	2.57814	1.90463	22	0.956522	3.17584	0.00149403
10	15320001	15330001	12	12	0	2.31683	2.45526	2.19169	12	1	3.35835	0.000784088
10	15330001	15340001	3	3	0	2.16628	2.40663	2.03659	3	1	3.35835	0.000784088
10	20220001	20230001	63	48	0	2.1596	2.81316	1.32442	48	0.761905	2.35888	0.0183301
12	8510001	8520001	13	9	0	2.32235	2.95379	1.70564	9	0.692308	2.06673	0.0387596
12	8520001	8530001	13	13	0	2.4339	2.63151	2.08907	13	1	3.35835	0.000784088
12	8550001	8560001	7	5	0	2.00777	2.31834	1.65683	5	0.714286	2.15899	0.0308511
14	7220001	7230001	2	2	0	2.18186	2.18186	2.18186	2	1	3.35835	0.000784088
14	7230001	7240001	8	8	0	2.09495	2.13001	2.06863	8	1	3.35835	0.000784088
14	7240001	7250001	6	5	0	2.00716	2.02307	1.95861	5	0.833333	2.65872	0.00784374
15	9140001	9150001	12	11	0	2.17554	2.46081	1.99224	11	0.916667	3.00854	0.00262509
15	9170001	9180001	1	1	0	2.37864	2.37864	2.37864	1	1	3.35835	0.000784088
15	10460001	10470001	21	15	0	2.18507	2.52639	1.4745	15	0.714286	2.15899	0.0308511

## Sheet: Table_S3d
Table S3d: Neighbouring windows (10kb) with elevated proportions of SNPs with normalised XP-nSL values >= 2 were merged. For each merged window, the chromosomal number, the start posotion, end position, length of merged window [bp], number of genes that overlap the merged window, and NCBI Gene Symbols of genes overlapping merged windows are provided.
chromosome_number	start_position	end_position	length_bp	gene_count	overlapping_genes
1	250001	320001	70000	12	LOC100650139,LOC100650265,LOC100650388,LOC100650511,LOC105666912,LOC100650629,LOC100650754,LOC125384641,LOC100650872,LOC100651113,LOC100648385,LOC125384793
1	710001	720001	10000	4	LOC100649609,LOC100649485,LOC100649721,LOC105667166
1	730001	740001	10000	2	LOC100647131,LOC100647249
1	760001	770001	10000	3	LOC100648891,LOC100648194,LOC100648080
1	3730001	3740001	10000	3	LOC100642910,LOC100643147,LOC100643514
1	4550001	4560001	10000	5	LOC100643027,LOC100643270,LOC100643393,LOC100644354,LOC100643837
1	4580001	4590001	10000	4	LOC100644046,LOC100644871,LOC100644991,LOC100645110
2	16030001	16040001	10000	3	LOC100648669,LOC100648929,LOC105667094
2	16100001	16110001	10000	3	LOC100649369,LOC125386301,LOC100649251
5	630001	640001	10000	1	LOC100649925
5	4130001	4140001	10000	3	LOC100651366,LOC100650761,LOC100650149
6	14610001	14620001	10000	1	LOC100649807
8	1650001	1660001	10000	5	LOC100643695,LOC100643936,LOC100644062,LOC100644175,LOC100643809
8	7310001	7320001	10000	1	LOC100642212
10	10360001	10410001	50000	14	LOC100643333,LOC100643208,LOC100642966,LOC100642850,LOC100642646,LOC100642409,LOC100642526,LOC100648585,LOC105666911,LOC100642218,LOC100652246,LOC125385850,LOC105666119,LOC100652128
10	10510001	10540001	30000	8	LOC100643334,LOC100642255,LOC100651212,LOC100650089,LOC100646427,LOC100647630,LOC100645454,LOC100648684
10	11170001	11190001	20000	3	LOC100646790,LOC125385881,LOC125385882
10	13720001	13750001	30000	6	LOC100646446,LOC100646324,LOC125385838,LOC100646048,LOC110120122,LOC100645854
10	14220001	14240001	20000	7	LOC100647047,LOC125385754,LOC100652067,LOC100651944,LOC100651826,LOC100651708,LOC100651590
10	15210001	15250001	40000	2	LOC100651354,LOC100650185
10	15290001	15340001	50000	5	LOC100649868,LOC125385812,LOC110120227,LOC125385883,LOC125385723
10	20220001	20230001	10000	2	LOC125385746,LOC100650989
12	8510001	8530001	20000	3	LOC100645342,LOC100645212,LOC100644938
12	8550001	8560001	10000	2	LOC100650780,LOC105666350
14	7220001	7250001	30000	5	LOC100651298,LOC100651464,LOC100643136,LOC105666481,LOC100648113
15	9140001	9150001	10000	4	LOC100644229,LOC100643344,LOC100643466,LOC100643219
15	9170001	9180001	10000	2	LOC100644698,LOC100645264
15	10460001	10470001	10000	2	LOC100643863,LOC100643745

## Sheet: Table_S3e
Table S3e: Windows (10kb) with highest proportion of SNPs with strongest evidence of recent positive selection (normalised XP-nSL <= -2) in an Irish population of Bombus terrestris audax. For each window, the chromosomal number, window start position [bp], window end position [bp], total number of SNPs assigned normalised XP-nSL values <= -2 per window, z-score, and p-value.
chromosome_number	start_position	end_position	total_snps	british_top_snps	irish_top_snps	mean_xpnsl	lowest_xpnsl	highest_xpnsl	top_snps	percentage	zscore	pvalue
1	9920001	9930001	76	0	51	-2.08326	-1.1331	-2.67008	51	0.671053	1.97751	0.0479845
2	1240001	1250001	82	0	80	-2.44927	-1.95518	-3.07742	80	0.97561	3.25597	0.00113007
2	1240001	1250001	82	0	80	-2.44927	-1.95518	-3.07742	80	0.97561	3.25597	0.00113007
2	1260001	1270001	67	0	52	-2.27193	-1.55879	-3.00448	52	0.776119	2.41855	0.0155824
2	1260001	1270001	67	0	52	-2.27193	-1.55879	-3.00448	52	0.776119	2.41855	0.0155824
2	1710001	1720001	70	0	53	-2.26903	-1.07795	-3.30226	53	0.757143	2.33889	0.019341
2	1710001	1720001	70	0	53	-2.26903	-1.07795	-3.30226	53	0.757143	2.33889	0.019341
2	2120001	2130001	88	0	85	-2.60846	-1.87939	-3.30717	85	0.965909	3.21525	0.00130333
2	2120001	2130001	88	0	85	-2.60846	-1.87939	-3.30717	85	0.965909	3.21525	0.00130333
2	2130001	2140001	99	0	89	-2.36428	-1.72552	-2.87266	89	0.89899	2.93433	0.00334264
2	2130001	2140001	99	0	89	-2.36428	-1.72552	-2.87266	89	0.89899	2.93433	0.00334264
2	2160001	2170001	60	0	54	-2.45998	-1.79111	-3.15516	54	0.9	2.93857	0.00329725
2	2160001	2170001	60	0	54	-2.45998	-1.79111	-3.15516	54	0.9	2.93857	0.00329725
2	2730001	2740001	59	0	50	-2.34786	-1.66849	-3.05272	50	0.847458	2.71801	0.00656751
2	2730001	2740001	59	0	50	-2.34786	-1.66849	-3.05272	50	0.847458	2.71801	0.00656751
2	2740001	2750001	78	0	56	-2.36097	-1.5526	-3.27074	56	0.717949	2.17436	0.0296777
2	2740001	2750001	78	0	56	-2.36097	-1.5526	-3.27074	56	0.717949	2.17436	0.0296777
2	2750001	2760001	70	0	55	-2.31695	-1.24519	-2.93271	55	0.785714	2.45883	0.0139391
2	2750001	2760001	70	0	55	-2.31695	-1.24519	-2.93271	55	0.785714	2.45883	0.0139391
2	7240001	7250001	29	0	20	-2.18279	-1.80583	-2.91022	20	0.689655	2.0556	0.0398216
2	7240001	7250001	29	0	20	-2.18279	-1.80583	-2.91022	20	0.689655	2.0556	0.0398216
2	7330001	7340001	61	0	43	-2.14288	-1.62804	-2.97655	43	0.704918	2.11967	0.0340343
2	7330001	7340001	61	0	43	-2.14288	-1.62804	-2.97655	43	0.704918	2.11967	0.0340343
2	7930001	7940001	50	0	37	-2.16965	-1.65356	-2.73814	37	0.74	2.26693	0.0233944
2	7930001	7940001	50	0	37	-2.16965	-1.65356	-2.73814	37	0.74	2.26693	0.0233944
2	7950001	7960001	32	0	22	-2.28267	-1.86524	-2.93053	22	0.6875	2.04655	0.0407025
2	7950001	7960001	32	0	22	-2.28267	-1.86524	-2.93053	22	0.6875	2.04655	0.0407025
2	8020001	8030001	83	0	59	-2.08854	-1.62932	-2.49207	59	0.710843	2.14454	0.0319898
2	8020001	8030001	83	0	59	-2.08854	-1.62932	-2.49207	59	0.710843	2.14454	0.0319898
2	8060001	8070001	70	0	56	-2.1945	-1.56085	-2.62974	56	0.8	2.5188	0.0117756
2	8060001	8070001	70	0	56	-2.1945	-1.56085	-2.62974	56	0.8	2.5188	0.0117756
2	8090001	8100001	85	0	57	-2.19997	-1.29953	-3.13078	57	0.670588	1.97556	0.048205
2	8090001	8100001	85	0	57	-2.19997	-1.29953	-3.13078	57	0.670588	1.97556	0.048205
2	14790001	14800001	54	0	38	-2.12479	-1.27318	-2.88761	38	0.703704	2.11457	0.0344668
2	14790001	14800001	54	0	38	-2.12479	-1.27318	-2.88761	38	0.703704	2.11457	0.0344668
2	14800001	14810001	64	0	58	-2.37347	-1.70112	-3.00275	58	0.90625	2.96481	0.00302869
2	14800001	14810001	64	0	58	-2.37347	-1.70112	-3.00275	58	0.90625	2.96481	0.00302869
2	14810001	14820001	40	0	36	-2.4542	-1.51598	-3.12873	36	0.9	2.93857	0.00329725
2	14810001	14820001	40	0	36	-2.4542	-1.51598	-3.12873	36	0.9	2.93857	0.00329725
3	450001	460001	23	0	23	-2.42678	-2.04277	-2.76966	23	1	3.35835	0.000784088
3	460001	470001	13	0	13	-2.34627	-2.12258	-2.54853	13	1	3.35835	0.000784088
3	470001	480001	12	0	10	-2.16504	-1.9468	-2.79758	10	0.833333	2.65872	0.00784374
3	480001	490001	23	0	16	-2.28962	-1.55013	-3.09004	16	0.695652	2.08077	0.037455
3	1530001	1540001	21	0	19	-2.36632	-1.92556	-2.81338	19	0.904762	2.95856	0.00309076
3	1530001	1540001	21	0	19	-2.36632	-1.92556	-2.81338	19	0.904762	2.95856	0.00309076
3	1540001	1550001	31	0	24	-2.31668	-1.75688	-2.95959	24	0.774194	2.41047	0.0159321
3	1540001	1550001	31	0	24	-2.31668	-1.75688	-2.95959	24	0.774194	2.41047	0.0159321
3	1550001	1560001	28	0	27	-2.38301	-1.98835	-2.99811	27	0.964286	3.20843	0.00133461
3	1550001	1560001	28	0	27	-2.38301	-1.98835	-2.99811	27	0.964286	3.20843	0.00133461
3	6980001	6990001	76	0	56	-2.18391	-1.47789	-2.79891	56	0.736842	2.25367	0.0242166
3	7570001	7580001	16	0	11	-2.15509	-1.7656	-2.49497	11	0.6875	2.04655	0.0407025
3	7590001	7600001	37	0	26	-2.31214	-1.83667	-3.03729	26	0.702703	2.11037	0.0348269
3	7600001	7610001	83	0	78	-2.54594	-1.93148	-3.14924	78	0.939759	3.10547	0.00189974
3	7610001	7620001	51	0	51	-2.44781	-2.03293	-3.14364	51	1	3.35835	0.000784088
3	7620001	7630001	67	0	55	-2.44572	-1.67442	-3.22295	55	0.820896	2.60651	0.00914696
3	7630001	7640001	57	0	57	-2.6336	-2.18115	-3.2626	57	1	3.35835	0.000784088
3	7640001	7650001	63	0	49	-2.2723	-1.65959	-2.94701	49	0.777778	2.42551	0.0152867
3	8020001	8030001	84	0	68	-2.28267	-1.7991	-2.82334	68	0.809524	2.55878	0.0105041
3	9250001	9260001	79	0	54	-2.07179	-1.62621	-2.46809	54	0.683544	2.02994	0.0423623
3	12570001	12580001	71	0	71	-2.64875	-2.10342	-3.15943	71	1	3.35835	0.000784088
3	12570001	12580001	71	0	71	-2.64875	-2.10342	-3.15943	71	1	3.35835	0.000784088
3	12720001	12730001	33	0	23	-2.14232	-1.58355	-2.63485	23	0.69697	2.0863	0.0369515
3	12720001	12730001	33	0	23	-2.14232	-1.58355	-2.63485	23	0.69697	2.0863	0.0369515
3	12760001	12770001	82	0	64	-2.22969	-1.64354	-2.85304	64	0.780488	2.43689	0.0148142
3	12760001	12770001	82	0	64	-2.22969	-1.64354	-2.85304	64	0.780488	2.43689	0.0148142
3	12790001	12800001	72	0	51	-2.2732	-1.44823	-3.14404	51	0.708333	2.134	0.0328426
3	12790001	12800001	72	0	51	-2.2732	-1.44823	-3.14404	51	0.708333	2.134	0.0328426
3	12800001	12810001	85	0	57	-2.12299	-1.56478	-2.66713	57	0.670588	1.97556	0.048205
3	12800001	12810001	85	0	57	-2.12299	-1.56478	-2.66713	57	0.670588	1.97556	0.048205
4	3350001	3360001	27	0	26	-2.44143	-1.95713	-2.768	26	0.962963	3.20288	0.00136061
4	3480001	3490001	31	0	31	-2.39552	-2.06374	-2.73697	31	1	3.35835	0.000784088
4	8470001	8480001	52	0	38	-2.17351	-1.5409	-2.6679	38	0.730769	2.22818	0.0258684
4	8980001	8990001	39	0	36	-2.41662	-1.79838	-2.77647	36	0.923077	3.03545	0.0024018
4	9100001	9110001	58	0	45	-2.20866	-1.81637	-2.71126	45	0.775862	2.41747	0.0156287
4	9150001	9160001	29	0	21	-2.21456	-1.47692	-3.06501	21	0.724138	2.20035	0.0277824
4	9160001	9170001	39	0	34	-2.45215	-1.8636	-2.99562	34	0.871795	2.82018	0.00479973
4	9180001	9190001	64	0	51	-2.32801	-1.54435	-2.95318	51	0.796875	2.50568	0.0122216
4	9190001	9200001	31	0	22	-2.33454	-1.61251	-3.20598	22	0.709677	2.13964	0.0323836
4	10230001	10240001	51	0	40	-2.17171	-1.46058	-2.69841	40	0.784314	2.45295	0.014169
4	10290001	10300001	42	0	42	-2.39933	-2.03948	-2.853	42	1	3.35835	0.000784088
4	10880001	10890001	76	0	63	-2.32568	-1.45243	-2.93601	63	0.828947	2.64031	0.00828298
4	11010001	11020001	79	0	64	-2.24894	-1.70575	-2.92469	64	0.810127	2.56131	0.0104279
4	11100001	11110001	49	0	49	-2.31042	-2.06893	-2.57904	49	1	3.35835	0.000784088
4	11110001	11120001	56	0	38	-2.15213	-1.18885	-2.89233	38	0.678571	2.00907	0.0445299
4	11130001	11140001	83	0	70	-2.19358	-1.80119	-2.5769	70	0.843373	2.70087	0.00691585
4	11150001	11160001	68	0	67	-2.48638	-1.94194	-2.9749	67	0.985294	3.29662	0.000978559
4	11160001	11170001	24	0	24	-2.55469	-2.21453	-3.15013	24	1	3.35835	0.000784088
4	11170001	11180001	5	0	5	-2.15939	-2.03416	-2.38895	5	1	3.35835	0.000784088
4	12790001	12800001	44	0	36	-2.42544	-1.59601	-3.34848	36	0.818182	2.59512	0.00945578
4	12800001	12810001	74	0	68	-2.37412	-1.59765	-3.65846	68	0.918919	3.01799	0.00254456
4	12810001	12820001	63	0	49	-2.33153	-1.6132	-3.23524	49	0.777778	2.42551	0.0152867
4	13810001	13820001	52	0	37	-2.11399	-1.56209	-2.55341	37	0.711538	2.14746	0.031757
4	14420001	14430001	59	0	59	-2.55123	-2.04189	-3.08855	59	1	3.35835	0.000784088
4	14430001	14440001	29	0	29	-2.85414	-2.07101	-3.24894	29	1	3.35835	0.000784088
4	14450001	14460001	33	0	27	-2.31018	-1.78514	-2.83196	27	0.818182	2.59512	0.00945578
4	14460001	14470001	28	0	28	-2.61501	-2.00474	-3.10197	28	1	3.35835	0.000784088
4	14470001	14480001	20	0	15	-2.38268	-1.62958	-3.05917	15	0.75	2.30891	0.0209486
4	14480001	14490001	28	0	28	-2.89824	-2.38387	-3.44065	28	1	3.35835	0.000784088
4	14490001	14500001	31	0	31	-3.14572	-2.57634	-3.52689	31	1	3.35835	0.000784088
4	14500001	14510001	28	0	28	-3.39258	-2.4284	-4.36778	28	1	3.35835	0.000784088
4	14510001	14520001	34	0	34	-3.6922	-3.1758	-4.26304	34	1	3.35835	0.000784088
4	14520001	14530001	34	0	34	-3.24443	-2.83188	-3.81313	34	1	3.35835	0.000784088
4	14530001	14540001	45	0	45	-3.65384	-3.00098	-4.39901	45	1	3.35835	0.000784088
4	14540001	14550001	44	0	44	-3.563	-2.94504	-4.48223	44	1	3.35835	0.000784088
4	14550001	14560001	76	0	56	-2.45229	-1.40761	-3.69465	56	0.736842	2.25367	0.0242166
4	14830001	14840001	26	0	26	-2.40808	-2.05682	-2.72307	26	1	3.35835	0.000784088
5	2430001	2440001	65	0	63	-2.54488	-1.93628	-3.3866	63	0.969231	3.22919	0.00124142
5	2440001	2450001	102	0	87	-2.29375	-1.72873	-3.13352	87	0.852941	2.74103	0.00612465
5	7460001	7470001	51	0	49	-2.43301	-1.68027	-3.07879	49	0.960784	3.19373	0.00140446
5	8760001	8770001	81	0	59	-2.2878	-1.55789	-3.31144	59	0.728395	2.21822	0.0265401
6	3800001	3810001	69	0	59	-2.34552	-1.57048	-3.09318	59	0.855072	2.74998	0.00595991
6	3810001	3820001	66	0	63	-2.6045	-1.86043	-3.5634	63	0.954545	3.16754	0.00153733
6	3820001	3830001	79	0	69	-2.36689	-1.86267	-3.26208	69	0.873418	2.82699	0.00469881
6	3830001	3840001	66	0	54	-2.29071	-1.64695	-2.96011	54	0.818182	2.59512	0.00945578
6	4130001	4140001	45	0	44	-2.45051	-1.91917	-3.29194	44	0.977778	3.26507	0.00109438
6	4140001	4150001	47	0	47	-2.56338	-2.10009	-3.16326	47	1	3.35835	0.000784088
6	4350001	4360001	57	0	50	-2.4006	-1.72503	-3.11293	50	0.877193	2.84284	0.00447141
6	4360001	4370001	56	0	47	-2.30043	-1.85951	-3.29089	47	0.839286	2.68371	0.00728103
6	4380001	4390001	63	0	57	-2.56877	-1.95012	-3.32559	57	0.904762	2.95856	0.00309076
6	4390001	4400001	87	0	86	-2.70985	-1.98255	-3.6199	86	0.988506	3.3101	0.000932622
6	4400001	4410001	85	0	66	-2.35283	-1.1103	-3.35432	66	0.776471	2.42003	0.0155194
6	4410001	4420001	94	0	69	-2.23481	-1.02435	-2.97966	69	0.734043	2.24192	0.0249663
6	4430001	4440001	60	0	55	-2.59738	-1.76598	-3.33599	55	0.916667	3.00854	0.00262509
6	4440001	4450001	31	0	27	-2.24207	-1.91531	-2.74576	27	0.870968	2.8167	0.00485193
6	4450001	4460001	19	0	19	-2.35975	-2.14388	-2.90273	19	1	3.35835	0.000784088
6	4910001	4920001	79	0	67	-2.28466	-1.7911	-2.86924	67	0.848101	2.72072	0.00651408
6	4940001	4950001	61	0	43	-2.42511	-1.48171	-3.15843	43	0.704918	2.11967	0.0340343
6	4950001	4960001	47	0	47	-2.66244	-2.31059	-3.25922	47	1	3.35835	0.000784088
6	4960001	4970001	79	0	76	-2.59401	-1.78581	-3.22363	76	0.962025	3.19894	0.00137933
6	5860001	5870001	53	0	41	-2.20402	-0.792907	-3.07049	41	0.773585	2.40791	0.016044
6	5870001	5880001	72	0	57	-2.12833	-1.7747	-2.57856	57	0.791667	2.48382	0.0129983
6	5880001	5890001	85	0	64	-2.17377	-1.69927	-2.84997	64	0.752941	2.32126	0.0202731
6	5890001	5900001	70	0	66	-2.62116	-1.95223	-3.25204	66	0.942857	3.11848	0.00181787
6	6050001	6060001	73	0	58	-2.33057	-1.83892	-3.07271	58	0.794521	2.4958	0.0125675
6	6070001	6080001	77	0	68	-2.45288	-1.79012	-3.13203	68	0.883117	2.8677	0.00413463
6	6080001	6090001	72	0	69	-2.68453	-1.88258	-3.22399	69	0.958333	3.18344	0.00145534
6	6840001	6850001	71	0	49	-2.08102	-1.13906	-2.99735	49	0.690141	2.05763	0.0396253
6	6860001	6870001	55	0	38	-2.2273	-1.5836	-2.96225	38	0.690909	2.06086	0.0393165
6	9500001	9510001	72	0	69	-2.5494	-1.916	-3.0898	69	0.958333	3.18344	0.00145534
6	9510001	9520001	64	0	55	-2.3813	-1.80035	-2.99445	55	0.859375	2.76804	0.00563945
6	10820001	10830001	38	0	28	-2.07922	-1.4625	-2.59596	28	0.736842	2.25367	0.0242166
6	12340001	12350001	44	0	37	-2.17253	-1.6766	-2.61632	37	0.840909	2.69052	0.00713398
7	17640001	17650001	35	0	28	-2.43743	-1.81813	-3.16818	28	0.8	2.5188	0.0117756
7	17650001	17660001	46	0	42	-2.34953	-1.94582	-3.00577	42	0.913043	2.99333	0.00275953
7	24130001	24140001	53	0	52	-2.48458	-1.94083	-3.12264	52	0.981132	3.27915	0.00104121
7	24140001	24150001	89	0	80	-2.54891	-1.71608	-3.33389	80	0.898876	2.93386	0.00334777
7	24150001	24160001	92	0	86	-2.85248	-1.89135	-3.62292	86	0.934783	3.08458	0.00203837
7	24160001	24170001	70	0	48	-2.11344	-1.0307	-2.82007	48	0.685714	2.03905	0.0414448
8	2870001	2880001	58	0	41	-2.35687	-1.56884	-3.26953	41	0.706897	2.12797	0.0333395
8	3830001	3840001	69	0	64	-2.43109	-1.75057	-2.99098	64	0.927536	3.05417	0.00225688
8	3840001	3850001	52	0	51	-2.50344	-1.954	-3.01524	51	0.980769	3.27763	0.00104684
8	3850001	3860001	82	0	70	-2.50887	-1.49253	-3.21154	70	0.853659	2.74404	0.00606875
8	3860001	3870001	75	0	75	-2.8784	-2.10355	-3.55175	75	1	3.35835	0.000784088
8	3870001	3880001	76	0	58	-2.20297	-1.54446	-2.70244	58	0.763158	2.36414	0.0180719
8	4120001	4130001	74	0	55	-2.24133	-1.48245	-2.93037	55	0.743243	2.28055	0.0225754
8	4140001	4150001	74	0	60	-2.41945	-1.53862	-3.31116	60	0.810811	2.56418	0.010342
8	5480001	5490001	65	0	62	-2.65203	-1.83749	-3.34638	62	0.953846	3.16461	0.00155292
8	5490001	5500001	79	0	79	-3.01449	-2.44585	-3.83224	79	1	3.35835	0.000784088
8	5500001	5510001	52	0	52	-3.17661	-2.25001	-4.01205	52	1	3.35835	0.000784088
8	5510001	5520001	52	0	49	-2.56357	-1.7829	-3.3625	49	0.942308	3.11617	0.00183215
8	6010001	6020001	25	0	17	-2.23003	-1.64582	-2.92304	17	0.68	2.01506	0.0438979
8	6050001	6060001	46	0	32	-2.10536	-1.54007	-2.65827	32	0.695652	2.08077	0.037455
8	7750001	7760001	70	0	48	-2.14935	-1.60594	-2.71001	48	0.685714	2.03905	0.0414448
8	7770001	7780001	62	0	46	-2.21167	-1.7075	-2.8081	46	0.741935	2.27506	0.0229026
8	8010001	8020001	101	0	71	-2.13018	-1.32437	-2.87008	71	0.70297	2.11149	0.0347303
8	8050001	8060001	63	0	54	-2.3925	-1.7058	-3.04172	54	0.857143	2.75867	0.00580371
8	8060001	8070001	86	0	74	-2.28699	-1.73862	-3.13521	74	0.860465	2.77262	0.00556077
8	8140001	8150001	63	0	43	-2.15859	-1.52116	-2.79698	43	0.68254	2.02573	0.0427929
8	8160001	8170001	49	0	38	-2.29143	-1.6897	-3.0636	38	0.77551	2.41599	0.0156923
8	8170001	8180001	48	0	37	-2.26749	-1.73055	-2.88181	37	0.770833	2.39636	0.0165587
8	8180001	8190001	53	0	53	-2.58602	-2.15459	-3.2011	53	1	3.35835	0.000784088
8	8190001	8200001	84	0	68	-2.26114	-1.8086	-2.79077	68	0.809524	2.55878	0.0105041
8	8200001	8210001	74	0	61	-2.31612	-1.64601	-2.96309	61	0.824324	2.62091	0.00876966
8	8220001	8230001	54	0	42	-2.45913	-1.57868	-3.38854	42	0.777778	2.42551	0.0152867
8	8520001	8530001	78	0	65	-2.30466	-1.12526	-3.11515	65	0.833333	2.65872	0.00784374
8	9160001	9170001	31	0	25	-2.27984	-1.66433	-2.85578	25	0.806452	2.54588	0.0109003
8	9220001	9230001	34	0	26	-2.18437	-1.68253	-2.63522	26	0.764706	2.37064	0.0177573
8	9610001	9620001	37	0	37	-2.31853	-2.05581	-2.65988	37	1	3.35835	0.000784088
8	9620001	9630001	52	0	37	-2.20159	-1.73749	-2.70304	37	0.711538	2.14746	0.031757
8	9760001	9770001	24	0	17	-2.20214	-1.17274	-2.88826	17	0.708333	2.134	0.0328426
8	10450001	10460001	15	0	15	-2.47223	-2.02588	-2.94089	15	1	3.35835	0.000784088
9	410001	420001	47	0	33	-2.09667	-1.63962	-2.49715	33	0.702128	2.10795	0.0350352
9	13970001	13980001	46	0	32	-2.13898	-1.61038	-2.60499	32	0.695652	2.08077	0.037455
9	16750001	16760001	58	0	58	-2.41411	-2.0786	-3.21098	58	1	3.35835	0.000784088
9	16760001	16770001	49	0	48	-2.56935	-1.73785	-3.38753	48	0.979592	3.27268	0.00106532
9	16810001	16820001	23	0	16	-2.20241	-1.79612	-2.8671	16	0.695652	2.08077	0.037455
9	17190001	17200001	45	0	35	-2.22786	-1.72478	-2.69385	35	0.777778	2.42551	0.0152867
9	17200001	17210001	51	0	39	-2.1537	-1.79226	-2.52512	39	0.764706	2.37064	0.0177573
10	4410001	4420001	59	0	42	-2.14878	-1.69517	-2.55039	42	0.711864	2.14882	0.0316483
10	5260001	5270001	74	0	61	-2.31883	-1.44079	-3.07082	61	0.824324	2.62091	0.00876966
10	5270001	5280001	68	0	48	-2.21849	-1.46526	-3.09181	48	0.705882	2.12371	0.0336941
10	17680001	17690001	93	0	77	-2.43194	-1.54407	-3.30093	77	0.827957	2.63615	0.00838516
10	17700001	17710001	53	0	53	-2.74091	-2.28086	-3.29939	53	1	3.35835	0.000784088
10	17710001	17720001	52	0	52	-2.9885	-2.39374	-3.83619	52	1	3.35835	0.000784088
10	17720001	17730001	74	0	63	-2.67431	-1.76741	-3.61297	63	0.851351	2.73436	0.00625019
10	17730001	17740001	81	0	63	-2.23897	-1.56953	-3.40591	63	0.777778	2.42551	0.0152867
10	17740001	17750001	123	0	91	-2.18424	-1.11221	-2.92574	91	0.739837	2.26625	0.0234362
11	2640001	2650001	54	0	39	-2.20765	-1.71699	-2.8299	39	0.722222	2.1923	0.0283576
11	2660001	2670001	55	0	49	-2.37078	-1.76987	-3.14928	49	0.890909	2.90041	0.00372671
11	2970001	2980001	68	0	47	-2.13335	-1.56119	-2.98981	47	0.691176	2.06198	0.0392095
11	4400001	4410001	81	0	63	-2.25801	-1.38144	-2.99558	63	0.777778	2.42551	0.0152867
11	4490001	4500001	66	0	57	-2.27685	-1.65439	-2.82265	57	0.863636	2.78593	0.00533747
11	4600001	4610001	57	0	50	-2.33936	-1.84155	-2.75773	50	0.877193	2.84284	0.00447141
11	4610001	4620001	81	0	55	-2.13745	-1.30911	-2.72307	55	0.679012	2.01092	0.044334
11	4620001	4630001	65	0	63	-2.504	-1.95238	-3.09463	63	0.969231	3.22919	0.00124142
11	4630001	4640001	62	0	42	-2.23947	-1.43133	-2.89825	42	0.677419	2.00423	0.0450452
11	4660001	4670001	53	0	37	-2.10757	-1.68848	-2.49969	37	0.698113	2.0911	0.0365191
11	4690001	4700001	25	0	25	-2.49061	-2.1481	-2.94049	25	1	3.35835	0.000784088
11	4720001	4730001	47	0	35	-2.40201	-1.667	-3.3895	35	0.744681	2.28658	0.0222203
11	4880001	4890001	38	0	38	-2.44801	-2.10108	-2.74511	38	1	3.35835	0.000784088
11	5160001	5170001	35	0	31	-2.40609	-1.89594	-3.20324	31	0.885714	2.87861	0.00399437
11	12810001	12820001	59	0	46	-2.2029	-1.72952	-2.69865	46	0.779661	2.43342	0.014957
11	12820001	12830001	72	0	67	-2.45501	-1.91034	-2.95201	67	0.930556	3.06684	0.00216335
11	12840001	12850001	54	0	40	-2.15377	-1.13942	-2.71158	40	0.740741	2.27004	0.0232051
12	2630001	2640001	59	0	42	-2.18411	-1.6732	-2.65029	42	0.711864	2.14882	0.0316483
12	2650001	2660001	49	0	37	-2.22607	-1.55541	-2.85489	37	0.755102	2.33033	0.0197889
12	11410001	11420001	83	0	74	-2.34746	-1.79865	-3.28118	74	0.891566	2.90317	0.00369404
12	11930001	11940001	56	0	38	-2.27824	-1.57974	-3.18712	38	0.678571	2.00907	0.0445299
12	11940001	11950001	69	0	56	-2.39002	-1.55129	-3.1662	56	0.811594	2.56747	0.0102444
13	780001	790001	76	0	52	-2.24705	-1.23387	-3.31886	52	0.684211	2.03274	0.0420788
13	1110001	1120001	61	0	54	-2.44021	-1.77923	-3.11845	54	0.885246	2.87664	0.00401934
13	1120001	1130001	79	0	70	-2.45958	-1.72726	-3.14255	70	0.886076	2.88012	0.00397518
13	1140001	1150001	70	0	62	-2.41862	-1.61837	-3.07126	62	0.885714	2.87861	0.00399437
13	1170001	1180001	87	0	60	-2.31807	-1.50678	-3.44355	60	0.689655	2.0556	0.0398216
13	1180001	1190001	89	0	66	-2.27845	-1.72368	-3.22412	66	0.741573	2.27353	0.022994
13	1230001	1240001	54	0	54	-2.54607	-2.01609	-3.10019	54	1	3.35835	0.000784088
13	1290001	1300001	81	0	72	-2.41665	-1.86199	-3.28267	72	0.888889	2.89193	0.0038288
13	1300001	1310001	71	0	54	-2.28636	-1.69772	-3.02842	54	0.760563	2.35325	0.01861
13	1340001	1350001	87	0	63	-2.29671	-1.33547	-3.18607	63	0.724138	2.20035	0.0277824
13	12010001	12020001	27	0	23	-2.25214	-1.75004	-2.70139	23	0.851852	2.73646	0.00621042
13	12020001	12030001	60	0	50	-2.34112	-1.78664	-2.96487	50	0.833333	2.65872	0.00784374
13	12800001	12810001	41	0	28	-2.22699	-1.65714	-2.76434	28	0.682927	2.02735	0.0426265
13	12810001	12820001	43	0	32	-2.16935	-1.75307	-2.68346	32	0.744186	2.2845	0.022342
15	6350001	6360001	81	0	80	-2.42834	-1.76432	-3.08605	80	0.987654	3.30653	0.000944602
15	6370001	6380001	68	0	46	-2.16912	-1.48986	-3.00033	46	0.676471	2.00025	0.0454734
15	8060001	8070001	53	0	38	-2.19515	-1.33812	-2.95499	38	0.716981	2.1703	0.0299839
15	8080001	8090001	33	0	29	-2.22459	-1.81059	-2.64711	29	0.878788	2.84953	0.00437838
15	8090001	8100001	50	0	50	-2.44724	-2.14407	-2.88185	50	1	3.35835	0.000784088
15	8210001	8220001	31	0	24	-2.22846	-1.73058	-2.78509	24	0.774194	2.41047	0.0159321
15	11040001	11050001	29	0	25	-2.3259	-1.58366	-2.71509	25	0.862069	2.77935	0.0054468
15	11050001	11060001	34	0	31	-2.46202	-1.92135	-2.78433	31	0.911765	2.98796	0.00280846

## Sheet: Table_S3f
Table S3f: Neighbouring windows (10kb) with elevated proportions of SNPs with normalised XP-nSL values <= -2 were merged. For each merged window, the chromosomal number, the start posotion, end position, length of merged window [bp], number of genes that overlap the merged window, and NCBI Gene Symbols of genes overlapping merged windows are provided.
chromosome_number	start_position	end_position	length_bp	gene_count	overlapping_genes
1	9920001	9930001	10000	1	LOC100644117
2	1240001	1250001	10000	1	LOC100650591
2	1260001	1270001	10000	1	LOC100650591
2	1710001	1720001	10000	2	LOC100642834,LOC100645071
2	2120001	2140001	20000	1	LOC105666842
2	2160001	2170001	10000	3	LOC110119827,LOC100642395,LOC105666389
2	2730001	2760001	30000	0	NA
2	7240001	7250001	10000	1	LOC100651189
2	7330001	7340001	10000	1	LOC100647567
2	7930001	7940001	10000	1	LOC100647567
2	7950001	7960001	10000	0	NA
2	8020001	8030001	10000	0	NA
2	8060001	8070001	10000	0	NA
2	8090001	8100001	10000	2	LOC105666529,LOC100642628
2	14790001	14820001	30000	2	LOC100643109,LOC100643354
3	450001	490001	40000	0	NA
3	1530001	1560001	30000	0	NA
3	6980001	6990001	10000	1	LOC100651950
3	7570001	7580001	10000	1	LOC100651950
3	7590001	7650001	60000	6	LOC100647453,LOC100647331,LOC110120356,LOC100647013,LOC100646772,LOC100646579
3	8020001	8030001	10000	1	LOC100645932
3	9250001	9260001	10000	2	LOC100651671,LOC105667126
3	12570001	12580001	10000	4	LOC100650347,LOC100650101,LOC100650226,LOC100649979
3	12720001	12730001	10000	4	LOC100649673,LOC100649430,LOC125384776,LOC110120075
3	12760001	12770001	10000	1	LOC100643758
3	12790001	12810001	20000	1	LOC100644798
4	3350001	3360001	10000	1	LOC100648857
4	3480001	3490001	10000	1	LOC100648089
4	8470001	8480001	10000	1	LOC100646408
4	8980001	8990001	10000	1	LOC100646408
4	9100001	9110001	10000	1	LOC100646408
4	9150001	9170001	20000	0	NA
4	9180001	9200001	20000	1	LOC105665703
4	10230001	10240001	10000	1	LOC100642241
4	10290001	10300001	10000	1	LOC100646104
4	10880001	10890001	10000	1	LOC100644394
4	11010001	11020001	10000	2	LOC100644394,LOC125385041
4	11100001	11120001	20000	0	NA
4	11130001	11140001	10000	1	LOC100646289
4	11150001	11180001	30000	1	LOC100646289
4	12790001	12820001	30000	1	LOC100648973
4	13810001	13820001	10000	1	LOC100643645
4	14420001	14440001	20000	1	LOC100643645
4	14450001	14560001	110000	2	LOC100643645,LOC105665708
4	14830001	14840001	10000	3	LOC100646584,LOC125384946,LOC100646464
5	2430001	2450001	20000	4	LOC100645831,LOC100645444,LOC100645558,LOC100645322
5	7460001	7470001	10000	2	LOC100644602,LOC100642244
5	8760001	8770001	10000	1	LOC100646293
6	3800001	3840001	40000	1	LOC100649175
6	4130001	4150001	20000	1	LOC100645674
6	4350001	4370001	20000	2	LOC125385223,LOC100647616
6	4380001	4420001	40000	1	LOC100650524
6	4430001	4460001	30000	1	LOC100650524
6	4910001	4920001	10000	1	LOC100650524
6	4940001	4970001	30000	3	LOC100650524,LOC100650402,LOC100650279
6	5860001	5900001	40000	1	LOC100647260
6	6050001	6060001	10000	2	LOC100647260,LOC110119340
6	6070001	6090001	20000	1	LOC105665832
6	6840001	6850001	10000	2	LOC105665832,LOC125385273
6	6860001	6870001	10000	4	LOC105665832,LOC125385273,LOC100644058,LOC125385272
6	9500001	9520001	20000	1	LOC100643692
6	10820001	10830001	10000	1	LOC100643692
6	12340001	12350001	10000	1	LOC100647898
7	17640001	17660001	20000	1	LOC100650325
7	24130001	24170001	40000	2	LOC100643486,LOC100644849
8	2870001	2880001	10000	1	LOC100644661
8	3830001	3880001	50000	2	LOC125385580,LOC100647538
8	4120001	4130001	10000	0	NA
8	4140001	4150001	10000	1	LOC100642252
8	5480001	5520001	40000	1	LOC100642252
8	6010001	6020001	10000	1	LOC100646982
8	6050001	6060001	10000	2	LOC100648283,LOC100650407
8	7750001	7760001	10000	1	LOC100648400
8	7770001	7780001	10000	1	LOC100645050
8	8010001	8020001	10000	1	LOC100645050
8	8050001	8070001	20000	1	LOC100645050
8	8140001	8150001	10000	1	LOC100645050
8	8160001	8210001	50000	1	LOC100645915
8	8220001	8230001	10000	2	LOC100645915,LOC125385584
8	8520001	8530001	10000	1	LOC100645915
8	9160001	9170001	10000	3	LOC100647342,LOC100647853,LOC100647465
8	9220001	9230001	10000	1	LOC100645051
8	9610001	9630001	20000	1	LOC100645051
8	9760001	9770001	10000	0	NA
8	10450001	10460001	10000	1	LOC100645756
9	410001	420001	10000	1	LOC100649264
9	13970001	13980001	10000	1	LOC100643941
9	16750001	16770001	20000	1	LOC100643941
9	16810001	16820001	10000	3	LOC100644811,LOC100644932,LOC125384620
9	17190001	17210001	20000	1	LOC100647223
10	4410001	4420001	10000	3	LOC100648987,LOC105666194,LOC105666193
10	5260001	5280001	20000	1	LOC100648987
10	17680001	17690001	10000	1	LOC100648480
10	17700001	17750001	50000	2	LOC110119604,LOC100644488
11	2640001	2650001	10000	1	LOC100642498
11	2660001	2670001	10000	1	LOC100642498
11	2970001	2980001	10000	1	LOC100645801
11	4400001	4410001	10000	1	LOC100645801
11	4490001	4500001	10000	1	LOC100645566
11	4600001	4640001	40000	1	LOC100649852
11	4660001	4670001	10000	1	LOC100649852
11	4690001	4700001	10000	2	LOC100650049,LOC125385898
11	4720001	4730001	10000	1	LOC100650049
11	4880001	4890001	10000	1	LOC100650167
11	5160001	5170001	10000	1	LOC125386015
11	12810001	12830001	20000	0	NA
11	12840001	12850001	10000	1	LOC100650490
12	2630001	2640001	10000	2	TRNAC-GCA-2,TRNAT-AGU-3
12	2650001	2660001	10000	2	LOC100646599,LOC100646122
12	11410001	11420001	10000	1	LOC100649345
12	11930001	11950001	20000	1	LOC100649345
13	780001	790001	10000	1	LOC100644074
13	1110001	1130001	20000	0	NA
13	1140001	1150001	10000	0	NA
13	1170001	1190001	20000	4	LOC105666420,LOC100643134,LOC100643012,LOC100650300
13	1230001	1240001	10000	1	LOC125386185
13	1290001	1310001	20000	0	NA
13	1340001	1350001	10000	1	LOC125386185
13	12010001	12030001	20000	0	NA
13	12800001	12820001	20000	1	LOC125386170
13	6350001	6360001	10000	1	LOC100644660
13	6370001	6380001	10000	2	LOC100648375,LOC125386395
13	8060001	8070001	10000	2	LOC125386367,LOC100648033
13	8080001	8100001	20000	3	LOC100647201,LOC125386403,LOC125386401
13	8210001	8220001	10000	2	LOC100647201,LOC125386401
13	11040001	11060001	20000	2	LOC105666567,LOC125386402

## Sheet: Table_S3g
Table S3g: Gene ontology term enrichment analysis (Weighted algorithm; node size = 50; Fisher's exact test) for genes located in genomic regions found in an Irish population of Bombus terrestris audax with elevated signatures of positive selection (normalised XP-nSL <= -2). Gene ontology IDs and terms that were found to be enriched number of genes annotated for a GO term, numbers of significant g…
GO_ID	GO_term_description	Annotated_GO_terms	Significant	Expected	weight_fisher_pvalue	weight_fisher_pvalue_adjusted	go_term_category
GO:0045944	positive_regulation_of_transcription_by_...	278	13	2.99	6.2e-06	0.0065162	BP
GO:0007267	cell-cell_signaling	400	12	4.31	1.56e-05	0.0081978	BP
GO:0050767	regulation_of_neurogenesis	99	7	1.07	8.3e-05	0.0290777	BP
GO:0005887	integral_component_of_plasma_membrane	342	15	3.58	1.6e-06	0.0002992	CC
GO:0043235	receptor_complex	56	6	0.59	2.25e-05	0.00210375	CC
GO:0043005	neuron_projection	345	11	3.61	0.00023	0.0143367	CC
